# Supplementary material for: Broad and potent antiviral activity of the NAE inhibitor MLN4924
Source: Sci Rep. 2016 Feb 1;6:19977. doi: 10.1038/srep19977 (PMC4734293; doi:10.1038/srep19977)
Supplement: Supplementary Table 1 [file srep19977-s2.xls]

## Sheet: Overview
Broad and potent antiviral activity of the NAE inhibitor MLN4924
Vu Thuy Khanh Le-Trilling, Dominik A. Megger, Benjamin Katschinski, Christine D. Landsberg, Meike U. Rückborn, Sha Tao, Adalbert Krawczyk, Wibke Bayer, Ingo Drexler, Matthias Tenbusch, Barbara Sitek and Mirko Trilling
Supplementary Table 1: MLN4924-induced changes in the proteome of MCMV-infected cells.
Excel file providing information concerning accession number, number of identified peptides, number of quantified peptides, confidence score, brief description, origin of protein (host or virus), fold change, significance of change (ANOVA p value), the experimental conditions with the highest and the lowest abundance for all quantified proteins. The experimental conditions are described in the le…
							Mock				4hpi				28hpi
Accession	Peptide count	Peptides used for quantitation	Confidence score	Description	Mouse protein	MCMV protein	Anova (p)	Max fold change	Highest mean condition	Lowest mean condition	Anova (p)2	Max fold change3	Highest mean condition4	Lowest mean condition5	Anova (p)6	Max fold change7	Highest mean condition8	Lowest mean condition9
A8E1K5	61	58	197.667	M86 protein OS=Murid herpesvirus 1 (strain K181) GN=M86 PE=4 SV=1 - [A8E1K5_MUHVK]		x	0.29164	1.04657	Mock MLN	Mock DMSO	0.111742	1.215	C3X MLN 4hpi	C3X DMSO 4hpi	0.000296974	3.48515	C3X DMSO 28hpi	C3X MLN 28hpi
D3XDS6	37	37	122.252	Helicase-primase component OS=Murid herpesvirus 1 GN=M102 PE=4 SV=1 - [D3XDS6_MUHV1]		x	0.0871088	1.06828	Mock MLN	Mock DMSO	0.0391368	1.15335	C3X MLN 4hpi	C3X DMSO 4hpi	0.0958336	1.4684	C3X DMSO 28hpi	C3X MLN 28hpi
Q06A28	35	32	113.342	Viral inhibitor of RIP activation OS=Murid herpesvirus 1 (strain Smith) GN=M45 PE=1 SV=1 - [RIR1_MUHVS]		x	0.0225532	1.20408	Mock DMSO	Mock MLN	0.555542	1.18431	C3X MLN 4hpi	C3X DMSO 4hpi	0.00740998	2.32841	C3X DMSO 28hpi	C3X MLN 28hpi
D3XDN2	29	27	96.0419	DNA binding protein OS=Murid herpesvirus 1 GN=M44 PE=4 SV=1 - [D3XDN2_MUHV1]		x	0.470437	1.0458	Mock DMSO	Mock MLN	0.688689	1.03518	C3X MLN 4hpi	C3X DMSO 4hpi	0.0299681	1.5474	C3X DMSO 28hpi	C3X MLN 28hpi
D3XDL6	19	18	51.3226	Putative uncharacterized protein M27 OS=Murid herpesvirus 1 GN=M27 PE=4 SV=1 - [D3XDL6_MUHV1]		x	0.0139986	1.36498	Mock DMSO	Mock MLN	0.532897	1.11268	C3X MLN 4hpi	C3X DMSO 4hpi	0.853198	1.00017	C3X MLN 28hpi	C3X DMSO 28hpi
D3XDW2	10	10	25.4993	M140 protein OS=Murid herpesvirus 1 GN=m140 PE=4 SV=1 - [D3XDW2_MUHV1]		x	0.000167589	1.61816	Mock DMSO	Mock MLN	0.878109	1.01028	C3X DMSO 4hpi	C3X MLN 4hpi	0.491494	1.05414	C3X MLN 28hpi	C3X DMSO 28hpi
H2A0S4	10	9	28.2465	M32 protein OS=Murid herpesvirus 1 GN=M32 PE=4 SV=1 - [H2A0S4_MUHV1]		x	0.231855	1.07821	Mock MLN	Mock DMSO	0.012521	1.87244	C3X MLN 4hpi	C3X DMSO 4hpi	0.00413461	2.0413	C3X DMSO 28hpi	C3X MLN 28hpi
H2A1B7	44	9	127.017	DNA polymerase OS=Murid herpesvirus 1 GN=M54 PE=3 SV=1 - [H2A1B7_MUHV1]		x	0.460371	1.06807	Mock DMSO	Mock MLN	0.924426	1.08347	C3X DMSO 4hpi	C3X MLN 4hpi	0.341713	1.22695	C3X MLN 28hpi	C3X DMSO 28hpi
D3XDM3	8	8	22.9707	Putative uncharacterized protein M34 OS=Murid herpesvirus 1 GN=M34 PE=4 SV=1 - [D3XDM3_MUHV1]		x	0.12116	1.27525	Mock DMSO	Mock MLN	0.930617	1.02427	C3X MLN 4hpi	C3X DMSO 4hpi	0.0142406	2.60575	C3X DMSO 28hpi	C3X MLN 28hpi
A8E1Q6	8	8	23.7428	M141 protein OS=Murid herpesvirus 1 (strain K181) GN=m141 PE=4 SV=1 - [A8E1Q6_MUHVK]		x	0.319318	1.15678	Mock MLN	Mock DMSO	0.0199498	2.97858	C3X MLN 4hpi	C3X DMSO 4hpi	0.052254	1.47074	C3X MLN 28hpi	C3X DMSO 28hpi
D3XDX4	8	8	26.5834	MGP family protein m152 OS=Murid herpesvirus 1 GN=m152 PE=4 SV=1 - [D3XDX4_MUHV1]		x	0.318447	1.17447	Mock MLN	Mock DMSO	0.61057	1.08572	C3X DMSO 4hpi	C3X MLN 4hpi	0.202443	1.26533	C3X DMSO 28hpi	C3X MLN 28hpi
A8E1F1	8	8	26.6611	M20 protein OS=Murid herpesvirus 1 (strain K181) GN=m20 PE=4 SV=1 - [A8E1F1_MUHVK]		x	0.010443	1.2212	Mock DMSO	Mock MLN	0.142359	1.5231	C3X MLN 4hpi	C3X DMSO 4hpi	0.0911638	1.20057	C3X DMSO 28hpi	C3X MLN 28hpi
A8E1E9	14	7	56.2733	M18 protein OS=Murid herpesvirus 1 (strain K181) GN=m18 PE=4 SV=1 - [A8E1E9_MUHVK]		x	0.55322	1.10563	Mock MLN	Mock DMSO	0.0825904	1.34764	C3X MLN 4hpi	C3X DMSO 4hpi	0.00197848	1.48777	C3X MLN 28hpi	C3X DMSO 28hpi
Q98330	6	6	16.7269	M83 protein OS=Murid herpesvirus 1 PE=4 SV=1 - [Q98330_MUHV1]		x	0.924503	1.0036	Mock DMSO	Mock MLN	0.382325	1.05086	C3X MLN 4hpi	C3X DMSO 4hpi	0.00084157	4.171	C3X DMSO 28hpi	C3X MLN 28hpi
H2A1C5	6	6	14.6795	M70 protein OS=Murid herpesvirus 1 GN=M70 PE=4 SV=1 - [H2A1C5_MUHV1]		x	0.812828	1.0042	Mock DMSO	Mock MLN	0.193484	1.2638	C3X DMSO 4hpi	C3X MLN 4hpi	0.0026623	2.1583	C3X DMSO 28hpi	C3X MLN 28hpi
H2A0W9	6	6	15.5509	M78 protein OS=Murid herpesvirus 1 GN=M78 PE=4 SV=1 - [H2A0W9_MUHV1]		x	0.0775822	1.20144	Mock DMSO	Mock MLN	0.401383	1.16438	C3X MLN 4hpi	C3X DMSO 4hpi	0.0285522	1.92364	C3X DMSO 28hpi	C3X MLN 28hpi
Q1XE17	6	6	16.8562	M138 protein OS=Murid herpesvirus 1 GN=m138 PE=4 SV=1 - [Q1XE17_MUHV1]		x	0.0851526	1.24229	Mock DMSO	Mock MLN	0.28768	1.48498	C3X MLN 4hpi	C3X DMSO 4hpi	0.160675	1.51558	C3X DMSO 28hpi	C3X MLN 28hpi
Q69183	21	5	68.8805	Immediate-early protein 1 OS=Murid herpesvirus 1 GN=ie1 PE=4 SV=1 - [Q69183_MUHV1]		x	0.309238	1.05031	Mock MLN	Mock DMSO	0.0343139	1.41347	C3X MLN 4hpi	C3X DMSO 4hpi	4.15231e-10	5.50218	C3X MLN 28hpi	C3X DMSO 28hpi
D3XDT5	8	5	32.1391	Serine-alanine-rich glycoprotein OS=Murid herpesvirus 1 GN=M116 PE=4 SV=1 - [D3XDT5_MUHV1]		x	0.0128522	1.49803	Mock DMSO	Mock MLN	0.735114	1.2056	C3X MLN 4hpi	C3X DMSO 4hpi	6.45847e-05	2.85942	C3X DMSO 28hpi	C3X MLN 28hpi
H2A2R1	13	5	43.3141	M69 protein OS=Murid herpesvirus 1 GN=m69 PE=4 SV=1 - [H2A2R1_MUHV1]		x	0.00534174	1.82455	Mock MLN	Mock DMSO	0.462333	1.16929	C3X MLN 4hpi	C3X DMSO 4hpi	0.0385758	1.45327	C3X MLN 28hpi	C3X DMSO 28hpi
D3XDN4	6	4	15.3358	M46 protein OS=Murid herpesvirus 1 GN=M46 PE=4 SV=1 - [D3XDN4_MUHV1]		x	0.162522	1.70258	Mock DMSO	Mock MLN	0.414497	1.43731	C3X DMSO 4hpi	C3X MLN 4hpi	4.2517e-05	5.57488	C3X DMSO 28hpi	C3X MLN 28hpi
H2A1S7	4	4	10.4911	M53 protein OS=Murid herpesvirus 1 GN=M53 PE=4 SV=1 - [H2A1S7_MUHV1]		x	0.47575	1.10382	Mock DMSO	Mock MLN	0.303181	1.3659	C3X MLN 4hpi	C3X DMSO 4hpi	0.00179382	2.17049	C3X DMSO 28hpi	C3X MLN 28hpi
H2A2V0	4	4	16.7766	E1 protein OS=Murid herpesvirus 1 GN=e1 PE=4 SV=1 - [H2A2V0_MUHV1]		x	0.533154	1.3273	Mock DMSO	Mock MLN	0.505626	1.45346	C3X MLN 4hpi	C3X DMSO 4hpi	0.119266	1.67309	C3X MLN 28hpi	C3X DMSO 28hpi
A8E1T5	4	4	11.1184	M166.5 protein OS=Murid herpesvirus 1 (strain K181) GN=m166.5 PE=4 SV=1 - [A8E1T5_MUHVK]		x	0.0295961	1.42154	Mock DMSO	Mock MLN	0.0201079	2.0932	C3X MLN 4hpi	C3X DMSO 4hpi	0.00367346	1.67182	C3X MLN 28hpi	C3X DMSO 28hpi
H2A284	12	4	21.8791	M48 protein OS=Murid herpesvirus 1 GN=M48 PE=4 SV=1 - [H2A284_MUHV1]		x	0.262697	1.86042	Mock MLN	Mock DMSO	0.348178	2.43092	C3X MLN 4hpi	C3X DMSO 4hpi	0.537921	1.4669	C3X DMSO 28hpi	C3X MLN 28hpi
H2A304	4	4	11.8455	M166 protein OS=Murid herpesvirus 1 GN=m166 PE=4 SV=1 - [H2A304_MUHV1]		x	0.0488654	1.71452	Mock MLN	Mock DMSO	0.00716491	1.45358	C3X MLN 4hpi	C3X DMSO 4hpi	0.125926	1.26134	C3X DMSO 28hpi	C3X MLN 28hpi
H2A2F3	10	3	33.0057	Ie3 protein OS=Murid herpesvirus 1 GN=ie3 PE=4 SV=1 - [H2A2F3_MUHV1]		x	0.766301	1.0637	Mock DMSO	Mock MLN	0.040973	1.43763	C3X MLN 4hpi	C3X DMSO 4hpi	2.25879e-05	2.24766	C3X MLN 28hpi	C3X DMSO 28hpi
A2Q6N0	56	3	189.864	Single-stranded DNA binding protein (Fragment) OS=Murid herpesvirus 1 (strain K181) GN=M57 PE=4 SV=1 - [A2Q6N0_MUHVK]		x	0.501422	1.12432	Mock MLN	Mock DMSO	0.389087	1.11052	C3X MLN 4hpi	C3X DMSO 4hpi	0.0117383	1.50436	C3X DMSO 28hpi	C3X MLN 28hpi
Q69217	3	3	5.787	Sgg1 OS=Murid herpesvirus 1 GN=sgg1 PE=4 SV=1 - [Q69217_MUHV1]		x	0.377399	1.13581	Mock DMSO	Mock MLN	0.947317	1.03752	C3X MLN 4hpi	C3X DMSO 4hpi	0.139981	1.27732	C3X DMSO 28hpi	C3X MLN 28hpi
D3XDW1	20	3	69.3952	US22 family protein OS=Murid herpesvirus 1 GN=m139 PE=4 SV=1 - [D3XDW1_MUHV1]		x	0.559219	1.04331	Mock MLN	Mock DMSO	0.711993	1.06149	C3X MLN 4hpi	C3X DMSO 4hpi	0.883333	1.01015	C3X DMSO 28hpi	C3X MLN 28hpi
D3XDP2	18	2	52.9033	Glycoprotein B OS=Murid herpesvirus 1 GN=M55 PE=4 SV=1 - [D3XDP2_MUHV1]		x	0.138939	1.98086	Mock MLN	Mock DMSO	0.277873	1.4235	C3X MLN 4hpi	C3X DMSO 4hpi	0.000127908	5.14753	C3X DMSO 28hpi	C3X MLN 28hpi
H2A2S5	6	2	14.1484	M82 protein OS=Murid herpesvirus 1 GN=M82 PE=4 SV=1 - [H2A2S5_MUHV1]		x	0.164773	2.25304	Mock MLN	Mock DMSO	0.440764	2.18568	C3X MLN 4hpi	C3X DMSO 4hpi	4.03694e-05	2.67254	C3X DMSO 28hpi	C3X MLN 28hpi
D3XDL2	2	2	2.12085	US22 family protein OS=Murid herpesvirus 1 GN=m25.2 PE=4 SV=1 - [D3XDL2_MUHV1]		x	0.0201465	3.55885	Mock MLN	Mock DMSO	0.97307	1.81262	C3X MLN 4hpi	C3X DMSO 4hpi	0.162551	1.4494	C3X MLN 28hpi	C3X DMSO 28hpi
H2A3F6	2	2	4.0174	M154 protein OS=Murid herpesvirus 1 GN=m154 PE=4 SV=1 - [H2A3F6_MUHV1]		x	0.121876	1.49913	Mock MLN	Mock DMSO	0.0135792	5.28493	C3X MLN 4hpi	C3X DMSO 4hpi	0.0124402	1.37728	C3X DMSO 28hpi	C3X MLN 28hpi
H2A1C6	2	2	4.28884	M71 protein OS=Murid herpesvirus 1 GN=M71 PE=4 SV=1 - [H2A1C6_MUHV1]		x	0.0897544	1.41944	Mock MLN	Mock DMSO	0.129661	1.41754	C3X MLN 4hpi	C3X DMSO 4hpi	0.713611	1.30012	C3X DMSO 28hpi	C3X MLN 28hpi
A2Q6L0	6	2	17.3753	M04 immunoevasin (Fragment) OS=Murid herpesvirus 1 (strain K181) GN=m04 PE=4 SV=1 - [A2Q6L0_MUHVK]		x	0.902325	1.32252	Mock MLN	Mock DMSO	0.585313	1.14728	C3X MLN 4hpi	C3X DMSO 4hpi	0.347347	1.27542	C3X MLN 28hpi	C3X DMSO 28hpi
D3XDM6	7	2	15.1996	Putative uncharacterized protein M38 OS=Murid herpesvirus 1 GN=M38 PE=4 SV=1 - [D3XDM6_MUHV1]		x	0.0112383	1.85029	Mock DMSO	Mock MLN	0.0333553	2.3763	C3X DMSO 4hpi	C3X MLN 4hpi	0.68208	1.04641	C3X MLN 28hpi	C3X DMSO 28hpi
D3XDQ1	1	1	3.66218	M73 protein OS=Murid herpesvirus 1 GN=M73 PE=4 SV=1 - [D3XDQ1_MUHV1]		x	0.0425458	2.36944	Mock DMSO	Mock MLN	0.231151	2.82501	C3X MLN 4hpi	C3X DMSO 4hpi	0.000138705	4.33402	C3X DMSO 28hpi	C3X MLN 28hpi
H2A1X9	1	1	2.54906	M119.2 protein OS=Murid herpesvirus 1 GN=m119.2 PE=4 SV=1 - [H2A1X9_MUHV1]		x	0.138814	12.5149	Mock DMSO	Mock MLN	0.995016	2.98043	C3X MLN 4hpi	C3X DMSO 4hpi	0.00212167	2.83311	C3X DMSO 28hpi	C3X MLN 28hpi
D3XDR2	1	1	3.34588	M85 protein OS=Murid herpesvirus 1 GN=M85 PE=4 SV=1 - [D3XDR2_MUHV1]		x	0.153936	3.16217	Mock DMSO	Mock MLN	0.00575852	2.18934	C3X MLN 4hpi	C3X DMSO 4hpi	0.0254001	2.58687	C3X DMSO 28hpi	C3X MLN 28hpi
D3XDN8	2	1	7.43564	Putative uncharacterized protein M50 OS=Murid herpesvirus 1 GN=M50 PE=4 SV=1 - [D3XDN8_MUHV1]		x	0.412743	1.10555	Mock DMSO	Mock MLN	0.139873	1.46909	C3X DMSO 4hpi	C3X MLN 4hpi	0.00110919	2.43822	C3X DMSO 28hpi	C3X MLN 28hpi
D3XDM4	2	1	5.94527	UL25 family protein OS=Murid herpesvirus 1 GN=M35 PE=4 SV=1 - [D3XDM4_MUHV1]		x	0.00174705	1.68083	Mock DMSO	Mock MLN	0.982193	1.3963	C3X MLN 4hpi	C3X DMSO 4hpi	0.00456865	2.31552	C3X DMSO 28hpi	C3X MLN 28hpi
H2A1V8	2	1	3.20483	M94 protein OS=Murid herpesvirus 1 GN=M94 PE=4 SV=1 - [H2A1V8_MUHV1]		x	0.578023	2.04323	Mock DMSO	Mock MLN	0.937786	1.16898	C3X MLN 4hpi	C3X DMSO 4hpi	0.216984	2.21202	C3X DMSO 28hpi	C3X MLN 28hpi
D3XDR9	2	1	5.01938	Putative uncharacterized protein M94 OS=Murid herpesvirus 1 GN=M94 PE=4 SV=1 - [D3XDR9_MUHV1]		x	0.00467134	1.47492	Mock MLN	Mock DMSO	0.0106772	1.57132	C3X MLN 4hpi	C3X DMSO 4hpi	0.0234824	2.06383	C3X DMSO 28hpi	C3X MLN 28hpi
H2A293	17	1	44.8187	M55 protein OS=Murid herpesvirus 1 GN=M55 PE=4 SV=1 - [H2A293_MUHV1]		x	0.034974	3.28501	Mock MLN	Mock DMSO	0.620871	1.4491	C3X MLN 4hpi	C3X DMSO 4hpi	0.371528	1.81822	C3X DMSO 28hpi	C3X MLN 28hpi
H2A2Q3	2	1	2.46826	M52 protein OS=Murid herpesvirus 1 GN=M52 PE=4 SV=1 - [H2A2Q3_MUHV1]		x	0.0266147	1.33777	Mock MLN	Mock DMSO	0.1483	1.19628	C3X MLN 4hpi	C3X DMSO 4hpi	0.00192781	1.70676	C3X DMSO 28hpi	C3X MLN 28hpi
H2A221	2	1	6.19317	M160 protein OS=Murid herpesvirus 1 GN=m160 PE=4 SV=1 - [H2A221_MUHV1]		x	0.822695	1.48268	Mock MLN	Mock DMSO	0.1223	51.1837	C3X MLN 4hpi	C3X DMSO 4hpi	0.0856177	1.66014	C3X MLN 28hpi	C3X DMSO 28hpi
A8E1E8	1	1	2.04069	M17 protein OS=Murid herpesvirus 1 (strain K181) GN=m17 PE=4 SV=1 - [A8E1E8_MUHVK]		x	0.00202432	1.6315	Mock DMSO	Mock MLN	0.199003	1.75595	C3X MLN 4hpi	C3X DMSO 4hpi	0.116873	1.61759	C3X DMSO 28hpi	C3X MLN 28hpi
D3XDL4	1	1	2.25801	Putative uncharacterized protein m25.4 OS=Murid herpesvirus 1 GN=m25.4 PE=4 SV=1 - [D3XDL4_MUHV1]		x	0.117924	1.77601	Mock DMSO	Mock MLN	0.850388	1.61854	C3X MLN 4hpi	C3X DMSO 4hpi	0.105844	1.58621	C3X DMSO 28hpi	C3X MLN 28hpi
P11210	16	1	52.4952	Immediate-early protein 1 OS=Murid herpesvirus 1 (strain Smith) GN=IE1 PE=4 SV=1 - [VIE1_MUHVS]		x	0.377888	1.31148	Mock DMSO	Mock MLN	0.937923	11.6814	C3X MLN 4hpi	C3X DMSO 4hpi	0.287232	1.5364	C3X MLN 28hpi	C3X DMSO 28hpi
A8E1G5	1	1	2.77108	M39 protein OS=Murid herpesvirus 1 (strain K181) GN=M39 PE=4 SV=1 - [A8E1G5_MUHVK]		x	0.0641798	2.10563	Mock MLN	Mock DMSO	0.781106	1.3873	C3X MLN 4hpi	C3X DMSO 4hpi	0.0334521	1.40434	C3X DMSO 28hpi	C3X MLN 28hpi
H2A2E0	1	1	0.489452	M116 protein OS=Murid herpesvirus 1 GN=M116 PE=4 SV=1 - [H2A2E0_MUHV1]		x	0.00538757	3.45804	Mock MLN	Mock DMSO	0.235951	2.25336	C3X MLN 4hpi	C3X DMSO 4hpi	0.270188	1.3485	C3X MLN 28hpi	C3X DMSO 28hpi
Q69154	9	1	23.6454	mRNA export factor ICP27 homolog OS=Murid herpesvirus 1 (strain Smith) GN=UL69 PE=3 SV=1 - [ICP27_MUHVS]		x	0.563014	1.31008	Mock MLN	Mock DMSO	0.725478	1.21947	C3X MLN 4hpi	C3X DMSO 4hpi	0.263502	1.29041	C3X DMSO 28hpi	C3X MLN 28hpi
H2A0U7	1	1	1.94927	M49 protein OS=Murid herpesvirus 1 GN=M49 PE=4 SV=1 - [H2A0U7_MUHV1]		x	0.0501443	6.15633	Mock MLN	Mock DMSO	0.647324	3.22105	C3X MLN 4hpi	C3X DMSO 4hpi	0.581273	1.13446	C3X DMSO 28hpi	C3X MLN 28hpi
D3XDR8	1	1	2.14108	Putative uncharacterized protein M93 OS=Murid herpesvirus 1 GN=M93 PE=4 SV=1 - [D3XDR8_MUHV1]		x	0.727271	9.04687	Mock DMSO	Mock MLN	0.982892	1.39672	C3X MLN 4hpi	C3X DMSO 4hpi	0.588346	1.04202	C3X MLN 28hpi	C3X DMSO 28hpi
H2A340	9	1	21.7854	M31 protein OS=Murid herpesvirus 1 GN=m31 PE=4 SV=1 - [H2A340_MUHV1]		x	0.334347	1.21304	Mock MLN	Mock DMSO	0.882202	1.24085	C3X MLN 4hpi	C3X DMSO 4hpi	0.977268	1.04113	C3X DMSO 28hpi	C3X MLN 28hpi
A8E1S3	1	1	2.92385	M155 protein OS=Murid herpesvirus 1 (strain K181) GN=m155 PE=4 SV=1 - [A8E1S3_MUHVK]		x	0.100647	2.22553	Mock MLN	Mock DMSO	0.563685	1.94724	C3X MLN 4hpi	C3X DMSO 4hpi	0.66234	1.03975	C3X DMSO 28hpi	C3X MLN 28hpi
D3XDY2	2	1	7.70845	Putative membrane glycoprotein OS=Murid herpesvirus 1 GN=m160 PE=4 SV=1 - [D3XDY2_MUHV1]		x	0.000280372	1.95207	Mock MLN	Mock DMSO	0.819155	1.24779	C3X MLN 4hpi	C3X DMSO 4hpi	0.794387	1.00724	C3X DMSO 28hpi	C3X MLN 28hpi
Q9JHU4	245	230	734.316	Cytoplasmic dynein 1 heavy chain 1 OS=Mus musculus GN=Dync1h1 PE=1 SV=2 - [DYHC1_MOUSE]	x		0.000523992	1.55383	Mock DMSO	Mock MLN	0.619844	1.06814	C3X DMSO 4hpi	C3X MLN 4hpi	0.0548507	1.5492	C3X DMSO 28hpi	C3X MLN 28hpi
Q8VDD5	200	171	743.033	Myosin-9 OS=Mus musculus GN=Myh9 PE=1 SV=4 - [MYH9_MOUSE]	x		0.00010337	1.62712	Mock DMSO	Mock MLN	0.370808	1.13721	C3X DMSO 4hpi	C3X MLN 4hpi	0.14706	1.37083	C3X DMSO 28hpi	C3X MLN 28hpi
E9Q616	391	158	1373.52	Protein Ahnak OS=Mus musculus GN=Ahnak PE=2 SV=1 - [E9Q616_MOUSE]	x		0.000296275	1.53957	Mock DMSO	Mock MLN	0.688554	1.0374	C3X DMSO 4hpi	C3X MLN 4hpi	0.0525656	1.48134	C3X DMSO 28hpi	C3X MLN 28hpi
P19096	143	135	511.223	Fatty acid synthase OS=Mus musculus GN=Fasn PE=1 SV=2 - [FAS_MOUSE]	x		0.000736975	1.57649	Mock DMSO	Mock MLN	0.802399	1.00438	C3X DMSO 4hpi	C3X MLN 4hpi	0.107416	1.41975	C3X DMSO 28hpi	C3X MLN 28hpi
Q80X90	135	119	466.299	Filamin-B OS=Mus musculus GN=Flnb PE=1 SV=3 - [FLNB_MOUSE]	x		0.000297245	1.55453	Mock DMSO	Mock MLN	0.656268	1.0573	C3X DMSO 4hpi	C3X MLN 4hpi	0.213737	1.31857	C3X DMSO 28hpi	C3X MLN 28hpi
Q68FD5	106	103	389.406	Clathrin heavy chain 1 OS=Mus musculus GN=Cltc PE=1 SV=3 - [CLH1_MOUSE]	x		0.000545875	1.41294	Mock DMSO	Mock MLN	0.611262	1.04959	C3X DMSO 4hpi	C3X MLN 4hpi	0.0749902	1.44234	C3X DMSO 28hpi	C3X MLN 28hpi
Q61879	114	89	414.965	Myosin-10 OS=Mus musculus GN=Myh10 PE=1 SV=2 - [MYH10_MOUSE]	x		0.000203998	1.58312	Mock DMSO	Mock MLN	0.280219	1.19231	C3X DMSO 4hpi	C3X MLN 4hpi	0.0855415	1.42201	C3X DMSO 28hpi	C3X MLN 28hpi
Q6P4T2	88	86	258.819	U5 small nuclear ribonucleoprotein 200 kDa helicase OS=Mus musculus GN=Snrnp200 PE=1 SV=1 - [U520_MOUSE]	x		0.00279038	1.46755	Mock DMSO	Mock MLN	0.323121	1.1387	C3X DMSO 4hpi	C3X MLN 4hpi	0.366116	1.23586	C3X DMSO 28hpi	C3X MLN 28hpi
Q99PV0	94	85	268.102	Pre-mRNA-processing-splicing factor 8 OS=Mus musculus GN=Prpf8 PE=1 SV=2 - [PRP8_MOUSE]	x		0.000917538	1.50968	Mock DMSO	Mock MLN	0.462592	1.13071	C3X DMSO 4hpi	C3X MLN 4hpi	0.201784	1.33597	C3X DMSO 28hpi	C3X MLN 28hpi
Q01853	87	84	301.993	Transitional endoplasmic reticulum ATPase OS=Mus musculus GN=Vcp PE=1 SV=4 - [TERA_MOUSE]	x		0.0297367	1.12469	Mock DMSO	Mock MLN	0.993649	1.00497	C3X MLN 4hpi	C3X DMSO 4hpi	0.807039	1.00526	C3X MLN 28hpi	C3X DMSO 28hpi
P63038	87	83	305.613	60 kDa heat shock protein, mitochondrial OS=Mus musculus GN=Hspd1 PE=1 SV=1 - [CH60_MOUSE]	x		0.000291636	1.31589	Mock MLN	Mock DMSO	0.0269654	1.32721	C3X MLN 4hpi	C3X DMSO 4hpi	0.0997798	1.43978	C3X MLN 28hpi	C3X DMSO 28hpi
P26039	95	82	311.148	Talin-1 OS=Mus musculus GN=Tln1 PE=1 SV=2 - [TLN1_MOUSE]	x		0.000127841	1.4331	Mock DMSO	Mock MLN	0.973058	1.03967	C3X MLN 4hpi	C3X DMSO 4hpi	0.111619	1.27776	C3X DMSO 28hpi	C3X MLN 28hpi
P08113	84	80	304.061	Endoplasmin OS=Mus musculus GN=Hsp90b1 PE=1 SV=2 - [ENPL_MOUSE]	x		0.0153216	1.18508	Mock DMSO	Mock MLN	0.512757	1.15226	C3X MLN 4hpi	C3X DMSO 4hpi	0.0489142	1.33088	C3X DMSO 28hpi	C3X MLN 28hpi
P63017	88	75	330.213	Heat shock cognate 71 kDa protein OS=Mus musculus GN=Hspa8 PE=1 SV=1 - [HSP7C_MOUSE]	x		0.921844	1.00366	Mock MLN	Mock DMSO	0.127707	1.43774	C3X MLN 4hpi	C3X DMSO 4hpi	0.00574155	1.40105	C3X MLN 28hpi	C3X DMSO 28hpi
Q62261	79	73	239.985	Spectrin beta chain, non-erythrocytic 1 OS=Mus musculus GN=Sptbn1 PE=1 SV=2 - [SPTB2_MOUSE]	x		0.000344524	1.72606	Mock DMSO	Mock MLN	0.628536	1.07825	C3X DMSO 4hpi	C3X MLN 4hpi	0.0111651	1.86717	C3X DMSO 28hpi	C3X MLN 28hpi
P23116	74	70	227.147	Eukaryotic translation initiation factor 3 subunit A OS=Mus musculus GN=Eif3a PE=1 SV=5 - [EIF3A_MOUSE]	x		0.000139989	1.52719	Mock DMSO	Mock MLN	0.705345	1.03537	C3X DMSO 4hpi	C3X MLN 4hpi	0.0727946	1.44111	C3X DMSO 28hpi	C3X MLN 28hpi
Q64727	73	69	251.548	Vinculin OS=Mus musculus GN=Vcl PE=1 SV=4 - [VINC_MOUSE]	x		0.000318501	1.41395	Mock DMSO	Mock MLN	0.054088	1.19348	C3X DMSO 4hpi	C3X MLN 4hpi	0.166363	1.30416	C3X DMSO 28hpi	C3X MLN 28hpi
B2RWW6	73	68	193.319	GCN1 general control of amino-acid synthesis 1-like 1 (Yeast) OS=Mus musculus GN=Gcn1l1 PE=2 SV=1 - [B2RWW6_MOUSE]	x		0.000298832	1.52455	Mock DMSO	Mock MLN	0.802447	1.01953	C3X DMSO 4hpi	C3X MLN 4hpi	0.0268118	1.65181	C3X DMSO 28hpi	C3X MLN 28hpi
G5E866	65	64	217.143	Splicing factor 3B subunit 1 OS=Mus musculus GN=Sf3b1 PE=4 SV=1 - [G5E866_MOUSE]	x		0.000650189	1.36729	Mock DMSO	Mock MLN	0.702654	1.02306	C3X DMSO 4hpi	C3X MLN 4hpi	0.181138	1.30354	C3X DMSO 28hpi	C3X MLN 28hpi
P20029	69	64	269.197	78 kDa glucose-regulated protein OS=Mus musculus GN=Hspa5 PE=1 SV=3 - [GRP78_MOUSE]	x		0.504992	1.05435	Mock DMSO	Mock MLN	0.170945	1.3536	C3X MLN 4hpi	C3X DMSO 4hpi	0.164627	1.11747	C3X MLN 28hpi	C3X DMSO 28hpi
P56480	64	63	256.468	ATP synthase subunit beta, mitochondrial OS=Mus musculus GN=Atp5b PE=1 SV=2 - [ATPB_MOUSE]	x		0.000238409	1.35918	Mock MLN	Mock DMSO	0.0119214	1.41695	C3X MLN 4hpi	C3X DMSO 4hpi	0.128643	1.40209	C3X MLN 28hpi	C3X DMSO 28hpi
Q7TPV4	91	63	300.257	Myb-binding protein 1A OS=Mus musculus GN=Mybbp1a PE=1 SV=2 - [MBB1A_MOUSE]	x		0.00689706	1.29437	Mock DMSO	Mock MLN	0.989225	1.06069	C3X MLN 4hpi	C3X DMSO 4hpi	0.225745	1.26853	C3X DMSO 28hpi	C3X MLN 28hpi
P52480	69	62	277.365	Pyruvate kinase PKM OS=Mus musculus GN=Pkm PE=1 SV=4 - [KPYM_MOUSE]	x		0.0203405	1.13332	Mock MLN	Mock DMSO	0.043336	1.12619	C3X MLN 4hpi	C3X DMSO 4hpi	0.570865	1.05461	C3X MLN 28hpi	C3X DMSO 28hpi
P48678	66	60	244.161	Prelamin-A/C OS=Mus musculus GN=Lmna PE=1 SV=2 - [LMNA_MOUSE]	x		0.637567	1.04917	Mock DMSO	Mock MLN	0.227323	1.30267	C3X MLN 4hpi	C3X DMSO 4hpi	0.0979159	1.21618	C3X MLN 28hpi	C3X DMSO 28hpi
Q6PB66	64	59	179.329	Leucine-rich PPR motif-containing protein, mitochondrial OS=Mus musculus GN=Lrpprc PE=1 SV=2 - [LPPRC_MOUSE]	x		0.0018546	1.29646	Mock DMSO	Mock MLN	0.921236	1.03224	C3X MLN 4hpi	C3X DMSO 4hpi	0.0521686	1.55091	C3X DMSO 28hpi	C3X MLN 28hpi
Q01320	77	59	231.962	DNA topoisomerase 2-alpha OS=Mus musculus GN=Top2a PE=1 SV=2 - [TOP2A_MOUSE]	x		0.000692259	1.54639	Mock DMSO	Mock MLN	0.701613	1.02908	C3X DMSO 4hpi	C3X MLN 4hpi	0.234876	1.36423	C3X DMSO 28hpi	C3X MLN 28hpi
Q5SWU9	62	58	164.35	Acetyl-CoA carboxylase 1 OS=Mus musculus GN=Acaca PE=1 SV=1 - [ACACA_MOUSE]	x		0.000420195	1.69686	Mock DMSO	Mock MLN	0.605122	1.08187	C3X DMSO 4hpi	C3X MLN 4hpi	0.0286743	1.78364	C3X DMSO 28hpi	C3X MLN 28hpi
P11499	102	57	364.64	Heat shock protein HSP 90-beta OS=Mus musculus GN=Hsp90ab1 PE=1 SV=3 - [HS90B_MOUSE]	x		0.0158176	1.20012	Mock DMSO	Mock MLN	0.518342	1.16988	C3X MLN 4hpi	C3X DMSO 4hpi	0.358182	1.11248	C3X DMSO 28hpi	C3X MLN 28hpi
P57780	83	57	318.265	Alpha-actinin-4 OS=Mus musculus GN=Actn4 PE=1 SV=1 - [ACTN4_MOUSE]	x		0.00185486	1.29692	Mock DMSO	Mock MLN	0.468687	1.22472	C3X MLN 4hpi	C3X DMSO 4hpi	0.868258	1.00588	C3X DMSO 28hpi	C3X MLN 28hpi
B9EIU1	58	56	194.536	Glutamyl-prolyl-tRNA synthetase OS=Mus musculus GN=Eprs PE=2 SV=1 - [B9EIU1_MOUSE]	x		0.000388231	1.49679	Mock DMSO	Mock MLN	0.878537	1.02256	C3X MLN 4hpi	C3X DMSO 4hpi	0.00429546	1.85989	C3X DMSO 28hpi	C3X MLN 28hpi
Q3V1M8	60	55	190.405	Putative uncharacterized protein OS=Mus musculus GN=Hdlbp PE=2 SV=1 - [Q3V1M8_MOUSE]	x		0.000751674	1.58366	Mock DMSO	Mock MLN	0.384097	1.1287	C3X DMSO 4hpi	C3X MLN 4hpi	0.012182	1.825	C3X DMSO 28hpi	C3X MLN 28hpi
Q8BHN3	55	55	190.683	Neutral alpha-glucosidase AB OS=Mus musculus GN=Ganab PE=1 SV=1 - [GANAB_MOUSE]	x		0.00397572	1.21413	Mock DMSO	Mock MLN	0.447364	1.1514	C3X MLN 4hpi	C3X DMSO 4hpi	0.137198	1.32508	C3X DMSO 28hpi	C3X MLN 28hpi
P17182	69	54	275.772	Alpha-enolase OS=Mus musculus GN=Eno1 PE=1 SV=3 - [ENOA_MOUSE]	x		0.00976224	1.29391	Mock MLN	Mock DMSO	0.0254422	1.39614	C3X MLN 4hpi	C3X DMSO 4hpi	0.527147	1.02055	C3X MLN 28hpi	C3X DMSO 28hpi
Q9ERU9	56	53	165.005	E3 SUMO-protein ligase RanBP2 OS=Mus musculus GN=Ranbp2 PE=1 SV=2 - [RBP2_MOUSE]	x		0.000880725	1.5464	Mock DMSO	Mock MLN	0.795893	1.00975	C3X DMSO 4hpi	C3X MLN 4hpi	0.0633489	1.53577	C3X DMSO 28hpi	C3X MLN 28hpi
Q3TXS7	54	52	180.066	26S proteasome non-ATPase regulatory subunit 1 OS=Mus musculus GN=Psmd1 PE=1 SV=1 - [PSMD1_MOUSE]	x		0.00731499	1.2428	Mock DMSO	Mock MLN	0.829184	1.07957	C3X MLN 4hpi	C3X DMSO 4hpi	0.102591	1.51479	C3X DMSO 28hpi	C3X MLN 28hpi
E9PWQ3	78	52	208.2	Protein Col6a3 OS=Mus musculus GN=Col6a3 PE=2 SV=2 - [E9PWQ3_MOUSE]	x		0.0286155	1.26725	Mock DMSO	Mock MLN	0.654478	1.03903	C3X DMSO 4hpi	C3X MLN 4hpi	0.0835822	1.28432	C3X DMSO 28hpi	C3X MLN 28hpi
P38647	52	52	208.612	Stress-70 protein, mitochondrial OS=Mus musculus GN=Hspa9 PE=1 SV=3 - [GRP75_MOUSE]	x		0.871371	1.00546	Mock MLN	Mock DMSO	0.118388	1.45321	C3X MLN 4hpi	C3X DMSO 4hpi	0.0398395	1.21052	C3X MLN 28hpi	C3X DMSO 28hpi
P80314	52	51	207.68	T-complex protein 1 subunit beta OS=Mus musculus GN=Cct2 PE=1 SV=4 - [TCPB_MOUSE]	x		0.00167988	1.35293	Mock MLN	Mock DMSO	0.0409133	1.34109	C3X MLN 4hpi	C3X DMSO 4hpi	0.136993	1.33074	C3X MLN 28hpi	C3X DMSO 28hpi
Q3U1J4	53	51	186.041	DNA damage-binding protein 1 OS=Mus musculus GN=Ddb1 PE=1 SV=2 - [DDB1_MOUSE]	x		0.0101663	1.22008	Mock DMSO	Mock MLN	0.618435	1.09224	C3X MLN 4hpi	C3X DMSO 4hpi	0.312352	1.13264	C3X MLN 28hpi	C3X DMSO 28hpi
Q03265	50	48	188.458	ATP synthase subunit alpha, mitochondrial OS=Mus musculus GN=Atp5a1 PE=1 SV=1 - [ATPA_MOUSE]	x		0.00112974	1.25665	Mock MLN	Mock DMSO	0.0111108	1.38948	C3X MLN 4hpi	C3X DMSO 4hpi	0.163092	1.29867	C3X MLN 28hpi	C3X DMSO 28hpi
Q3TFE8	49	48	172.031	Putative uncharacterized protein OS=Mus musculus GN=Kpnb1 PE=2 SV=1 - [Q3TFE8_MOUSE]	x		0.575085	1.01808	Mock DMSO	Mock MLN	0.199348	1.07783	C3X MLN 4hpi	C3X DMSO 4hpi	0.158439	1.10755	C3X MLN 28hpi	C3X DMSO 28hpi
Q8BU30	48	47	136.199	Isoleucine--tRNA ligase, cytoplasmic OS=Mus musculus GN=Iars PE=2 SV=2 - [SYIC_MOUSE]	x		0.00179248	1.33507	Mock DMSO	Mock MLN	0.290378	1.14582	C3X DMSO 4hpi	C3X MLN 4hpi	0.0178577	1.89428	C3X DMSO 28hpi	C3X MLN 28hpi
Q9JKR6	51	47	164.367	Hypoxia up-regulated protein 1 OS=Mus musculus GN=Hyou1 PE=1 SV=1 - [HYOU1_MOUSE]	x		0.00201199	1.27577	Mock DMSO	Mock MLN	0.364018	1.10525	C3X DMSO 4hpi	C3X MLN 4hpi	0.0194909	1.76116	C3X DMSO 28hpi	C3X MLN 28hpi
B2RQQ5	47	46	149.577	Microtubule-associated protein 1B OS=Mus musculus GN=Map1b PE=2 SV=1 - [B2RQQ5_MOUSE]	x		0.000176333	1.53647	Mock DMSO	Mock MLN	0.879807	1.03952	C3X MLN 4hpi	C3X DMSO 4hpi	0.042584	1.66331	C3X DMSO 28hpi	C3X MLN 28hpi
Q6PDI5	65	46	211.364	Proteasome-associated protein ECM29 homolog OS=Mus musculus GN=Ecm29 PE=1 SV=3 - [ECM29_MOUSE]	x		0.0442927	1.2249	Mock DMSO	Mock MLN	0.175833	1.11979	C3X DMSO 4hpi	C3X MLN 4hpi	0.021864	1.47912	C3X DMSO 28hpi	C3X MLN 28hpi
Q3TW51	48	46	162.585	Putative uncharacterized protein OS=Mus musculus GN=Snd1 PE=2 SV=1 - [Q3TW51_MOUSE]	x		0.000891274	1.27986	Mock DMSO	Mock MLN	0.716871	1.12298	C3X MLN 4hpi	C3X DMSO 4hpi	0.089772	1.36871	C3X DMSO 28hpi	C3X MLN 28hpi
Q3UDR2	50	46	181.14	Putative uncharacterized protein (Fragment) OS=Mus musculus GN=P4hb PE=2 SV=1 - [Q3UDR2_MOUSE]	x		0.01546	1.22471	Mock MLN	Mock DMSO	0.0288317	1.27253	C3X MLN 4hpi	C3X DMSO 4hpi	0.232197	1.24148	C3X MLN 28hpi	C3X DMSO 28hpi
P09411	54	46	206.885	Phosphoglycerate kinase 1 OS=Mus musculus GN=Pgk1 PE=1 SV=4 - [PGK1_MOUSE]	x		0.00183459	1.33196	Mock MLN	Mock DMSO	0.042237	1.41488	C3X MLN 4hpi	C3X DMSO 4hpi	0.569552	1.04387	C3X MLN 28hpi	C3X DMSO 28hpi
Q3TZ32	45	45	144.072	Putative uncharacterized protein OS=Mus musculus GN=Aars PE=2 SV=1 - [Q3TZ32_MOUSE]	x		0.000177871	1.3508	Mock DMSO	Mock MLN	0.728825	1.09001	C3X MLN 4hpi	C3X DMSO 4hpi	0.0161745	1.53826	C3X DMSO 28hpi	C3X MLN 28hpi
Q6P5E4	49	45	155.464	UDP-glucose:glycoprotein glucosyltransferase 1 OS=Mus musculus GN=Uggt1 PE=1 SV=4 - [UGGG1_MOUSE]	x		0.000679026	1.47711	Mock DMSO	Mock MLN	0.236935	1.1308	C3X DMSO 4hpi	C3X MLN 4hpi	0.0691484	1.51772	C3X DMSO 28hpi	C3X MLN 28hpi
P09405	46	45	165.353	Nucleolin OS=Mus musculus GN=Ncl PE=1 SV=2 - [NUCL_MOUSE]	x		0.00708747	1.2484	Mock DMSO	Mock MLN	0.823312	1.07155	C3X MLN 4hpi	C3X DMSO 4hpi	0.264981	1.35837	C3X DMSO 28hpi	C3X MLN 28hpi
Q6NS46	46	45	142.209	Protein RRP5 homolog OS=Mus musculus GN=Pdcd11 PE=2 SV=2 - [RRP5_MOUSE]	x		0.000314316	1.36802	Mock DMSO	Mock MLN	0.715682	1.05536	C3X DMSO 4hpi	C3X MLN 4hpi	0.210755	1.33667	C3X DMSO 28hpi	C3X MLN 28hpi
P27773	49	45	187.107	Protein disulfide-isomerase A3 OS=Mus musculus GN=Pdia3 PE=1 SV=2 - [PDIA3_MOUSE]	x		0.0689467	1.12026	Mock MLN	Mock DMSO	0.0361011	1.44569	C3X MLN 4hpi	C3X DMSO 4hpi	0.202859	1.24934	C3X MLN 28hpi	C3X DMSO 28hpi
P16858	55	45	217.288	Glyceraldehyde-3-phosphate dehydrogenase OS=Mus musculus GN=Gapdh PE=1 SV=2 - [G3P_MOUSE]	x		0.00719169	1.37718	Mock MLN	Mock DMSO	0.0161688	1.56682	C3X MLN 4hpi	C3X DMSO 4hpi	0.96935	1.20664	C3X DMSO 28hpi	C3X MLN 28hpi
Q8BKC5	45	44	149.704	Importin-5 OS=Mus musculus GN=Ipo5 PE=1 SV=3 - [IPO5_MOUSE]	x		0.327011	1.06542	Mock DMSO	Mock MLN	0.682961	1.02763	C3X MLN 4hpi	C3X DMSO 4hpi	0.112369	1.2865	C3X DMSO 28hpi	C3X MLN 28hpi
Q6P5F9	46	44	132.176	Exportin-1 OS=Mus musculus GN=Xpo1 PE=1 SV=1 - [XPO1_MOUSE]	x		0.134797	1.07732	Mock DMSO	Mock MLN	0.163489	1.1186	C3X DMSO 4hpi	C3X MLN 4hpi	0.177886	1.22093	C3X DMSO 28hpi	C3X MLN 28hpi
Q91ZW3	46	44	137.87	SWI/SNF-related matrix-associated actin-dependent regulator of chromatin subfamily A member 5 OS=Mus musculus GN=Smarca5 PE=1 SV=1 - [SMCA5_MOUSE]	x		0.00924153	1.40648	Mock DMSO	Mock MLN	0.939636	1.06815	C3X MLN 4hpi	C3X DMSO 4hpi	0.558311	1.21708	C3X DMSO 28hpi	C3X MLN 28hpi
Q8BMK4	44	43	173.973	Cytoskeleton-associated protein 4 OS=Mus musculus GN=Ckap4 PE=2 SV=2 - [CKAP4_MOUSE]	x		0.409771	1.03458	Mock MLN	Mock DMSO	0.0575641	1.35582	C3X MLN 4hpi	C3X DMSO 4hpi	0.0254716	1.40878	C3X MLN 28hpi	C3X DMSO 28hpi
P26041	60	43	197.558	Moesin OS=Mus musculus GN=Msn PE=1 SV=3 - [MOES_MOUSE]	x		0.881343	1.00743	Mock MLN	Mock DMSO	0.0631872	1.24729	C3X MLN 4hpi	C3X DMSO 4hpi	0.00497498	1.31847	C3X MLN 28hpi	C3X DMSO 28hpi
Q3UAI4	43	43	146.602	Putative uncharacterized protein OS=Mus musculus GN=Sf3b2 PE=2 SV=1 - [Q3UAI4_MOUSE]	x		0.016123	1.24262	Mock DMSO	Mock MLN	0.434846	1.22559	C3X MLN 4hpi	C3X DMSO 4hpi	0.314125	1.22355	C3X DMSO 28hpi	C3X MLN 28hpi
P07901	83	43	310.344	Heat shock protein HSP 90-alpha OS=Mus musculus GN=Hsp90aa1 PE=1 SV=4 - [HS90A_MOUSE]	x		0.0152407	1.21216	Mock DMSO	Mock MLN	0.758182	1.07605	C3X MLN 4hpi	C3X DMSO 4hpi	0.908031	1.00687	C3X DMSO 28hpi	C3X MLN 28hpi
A2AVJ7	43	42	147.168	Ribosome-binding protein 1 OS=Mus musculus GN=Rrbp1 PE=2 SV=1 - [A2AVJ7_MOUSE]	x		0.00122077	1.60293	Mock DMSO	Mock MLN	0.859584	1.04844	C3X MLN 4hpi	C3X DMSO 4hpi	0.013467	1.66986	C3X DMSO 28hpi	C3X MLN 28hpi
P80316	45	42	141.207	T-complex protein 1 subunit epsilon OS=Mus musculus GN=Cct5 PE=1 SV=1 - [TCPE_MOUSE]	x		0.00475182	1.28369	Mock MLN	Mock DMSO	0.0837781	1.17587	C3X MLN 4hpi	C3X DMSO 4hpi	0.064148	1.4638	C3X MLN 28hpi	C3X DMSO 28hpi
Q02053	43	42	159.649	Ubiquitin-like modifier-activating enzyme 1 OS=Mus musculus GN=Uba1 PE=1 SV=1 - [UBA1_MOUSE]	x		0.000504448	1.25057	Mock DMSO	Mock MLN	0.647341	1.1203	C3X MLN 4hpi	C3X DMSO 4hpi	0.178001	1.3197	C3X DMSO 28hpi	C3X MLN 28hpi
P46935	51	42	156.991	E3 ubiquitin-protein ligase NEDD4 OS=Mus musculus GN=Nedd4 PE=1 SV=3 - [NEDD4_MOUSE]	x		0.00207206	1.27292	Mock DMSO	Mock MLN	0.953615	1.00496	C3X MLN 4hpi	C3X DMSO 4hpi	0.143442	1.28839	C3X DMSO 28hpi	C3X MLN 28hpi
P40142	43	42	155.524	Transketolase OS=Mus musculus GN=Tkt PE=1 SV=1 - [TKT_MOUSE]	x		0.993619	1.0039	Mock DMSO	Mock MLN	0.102604	1.32399	C3X MLN 4hpi	C3X DMSO 4hpi	0.0454839	1.22566	C3X MLN 28hpi	C3X DMSO 28hpi
A2AN08	45	41	100.855	E3 ubiquitin-protein ligase UBR4 OS=Mus musculus GN=Ubr4 PE=1 SV=1 - [UBR4_MOUSE]	x		0.000510454	1.53817	Mock DMSO	Mock MLN	0.71729	1.03336	C3X DMSO 4hpi	C3X MLN 4hpi	0.0323201	1.69002	C3X DMSO 28hpi	C3X MLN 28hpi
Q6ZQ38	44	41	141.895	Cullin-associated NEDD8-dissociated protein 1 OS=Mus musculus GN=Cand1 PE=2 SV=2 - [CAND1_MOUSE]	x		0.00202202	1.3122	Mock DMSO	Mock MLN	0.536696	1.08579	C3X DMSO 4hpi	C3X MLN 4hpi	0.0730933	1.60673	C3X DMSO 28hpi	C3X MLN 28hpi
P02469	42	41	123.431	Laminin subunit beta-1 OS=Mus musculus GN=Lamb1 PE=1 SV=3 - [LAMB1_MOUSE]	x		0.00298906	1.55662	Mock DMSO	Mock MLN	0.681933	1.01627	C3X DMSO 4hpi	C3X MLN 4hpi	0.168971	1.39557	C3X DMSO 28hpi	C3X MLN 28hpi
Q7TPT7	42	40	135.795	Valyl-tRNA synthetase OS=Mus musculus GN=Vars PE=2 SV=1 - [Q7TPT7_MOUSE]	x		0.00597578	1.38314	Mock DMSO	Mock MLN	0.783469	1.01302	C3X DMSO 4hpi	C3X MLN 4hpi	0.0126952	2.00546	C3X DMSO 28hpi	C3X MLN 28hpi
B1AU75	41	40	134.399	Nuclear autoantigenic sperm protein OS=Mus musculus GN=Nasp PE=4 SV=1 - [B1AU75_MOUSE]	x		0.0278196	1.22577	Mock DMSO	Mock MLN	0.430328	1.09026	C3X DMSO 4hpi	C3X MLN 4hpi	0.0494724	1.46524	C3X DMSO 28hpi	C3X MLN 28hpi
Q8BTI8	46	40	148.616	Serine/arginine repetitive matrix protein 2 OS=Mus musculus GN=Srrm2 PE=1 SV=3 - [SRRM2_MOUSE]	x		0.000937117	1.6328	Mock DMSO	Mock MLN	0.771497	1.25273	C3X MLN 4hpi	C3X DMSO 4hpi	0.223032	1.37881	C3X DMSO 28hpi	C3X MLN 28hpi
Q3V3R1	41	40	142.251	Monofunctional C1-tetrahydrofolate synthase, mitochondrial OS=Mus musculus GN=Mthfd1l PE=1 SV=2 - [C1TM_MOUSE]	x		0.00872416	1.179	Mock DMSO	Mock MLN	0.467659	1.11987	C3X MLN 4hpi	C3X DMSO 4hpi	0.145192	1.33214	C3X DMSO 28hpi	C3X MLN 28hpi
Q8JZQ9	41	40	149.125	Eukaryotic translation initiation factor 3 subunit B OS=Mus musculus GN=Eif3b PE=1 SV=1 - [EIF3B_MOUSE]	x		0.00425993	1.23888	Mock DMSO	Mock MLN	0.879281	1.00404	C3X DMSO 4hpi	C3X MLN 4hpi	0.196786	1.31608	C3X DMSO 28hpi	C3X MLN 28hpi
P08003	42	40	147.21	Protein disulfide-isomerase A4 OS=Mus musculus GN=Pdia4 PE=1 SV=3 - [PDIA4_MOUSE]	x		0.898031	1.00539	Mock MLN	Mock DMSO	0.719219	1.03401	C3X MLN 4hpi	C3X DMSO 4hpi	0.0693025	1.16818	C3X MLN 28hpi	C3X DMSO 28hpi
P25206	44	40	155.298	DNA replication licensing factor MCM3 OS=Mus musculus GN=Mcm3 PE=1 SV=2 - [MCM3_MOUSE]	x		0.187029	1.05379	Mock DMSO	Mock MLN	0.757211	1.06264	C3X MLN 4hpi	C3X DMSO 4hpi	0.439954	1.07408	C3X MLN 28hpi	C3X DMSO 28hpi
E9PX48	42	39	109.945	Dedicator of cytokinesis protein 7 OS=Mus musculus GN=Dock7 PE=2 SV=1 - [E9PX48_MOUSE]	x		0.000372308	1.52037	Mock DMSO	Mock MLN	0.443992	1.13659	C3X DMSO 4hpi	C3X MLN 4hpi	0.0988901	1.48581	C3X DMSO 28hpi	C3X MLN 28hpi
Q9JKF1	78	39	250.415	Ras GTPase-activating-like protein IQGAP1 OS=Mus musculus GN=Iqgap1 PE=1 SV=2 - [IQGA1_MOUSE]	x		0.00669733	1.36693	Mock DMSO	Mock MLN	0.409146	1.05731	C3X DMSO 4hpi	C3X MLN 4hpi	0.0397888	1.3844	C3X DMSO 28hpi	C3X MLN 28hpi
B9EKP5	155	39	592.432	Filamin, alpha OS=Mus musculus GN=Flna PE=2 SV=1 - [B9EKP5_MOUSE]	x		0.000515192	1.61742	Mock DMSO	Mock MLN	0.929749	1.09432	C3X MLN 4hpi	C3X DMSO 4hpi	0.159513	1.36989	C3X DMSO 28hpi	C3X MLN 28hpi
Q8BTF0	41	38	122.274	Putative uncharacterized protein OS=Mus musculus GN=Copa PE=2 SV=1 - [Q8BTF0_MOUSE]	x		0.000868002	1.44048	Mock DMSO	Mock MLN	0.856064	1.01031	C3X MLN 4hpi	C3X DMSO 4hpi	0.0286966	1.89942	C3X DMSO 28hpi	C3X MLN 28hpi
Q91ZX7	40	38	114.764	Prolow-density lipoprotein receptor-related protein 1 OS=Mus musculus GN=Lrp1 PE=1 SV=1 - [LRP1_MOUSE]	x		0.000656898	1.43945	Mock DMSO	Mock MLN	0.876255	1.0084	C3X MLN 4hpi	C3X DMSO 4hpi	0.00968719	1.85183	C3X DMSO 28hpi	C3X MLN 28hpi
P80318	42	38	141.276	T-complex protein 1 subunit gamma OS=Mus musculus GN=Cct3 PE=1 SV=1 - [TCPG_MOUSE]	x		0.358428	1.0508	Mock MLN	Mock DMSO	0.0186662	1.24777	C3X MLN 4hpi	C3X DMSO 4hpi	0.0977121	1.17559	C3X MLN 28hpi	C3X DMSO 28hpi
G3UZ34	40	38	132.165	116 kDa U5 small nuclear ribonucleoprotein component OS=Mus musculus GN=Eftud2 PE=2 SV=1 - [G3UZ34_MOUSE]	x		0.108237	1.08611	Mock DMSO	Mock MLN	0.229613	1.23662	C3X MLN 4hpi	C3X DMSO 4hpi	0.409785	1.06664	C3X MLN 28hpi	C3X DMSO 28hpi
G3X9B1	38	37	97.8632	HEAT repeat containing 1 OS=Mus musculus GN=Heatr1 PE=4 SV=1 - [G3X9B1_MOUSE]	x		0.00193217	1.52563	Mock DMSO	Mock MLN	0.531915	1.09964	C3X DMSO 4hpi	C3X MLN 4hpi	0.057366	1.70558	C3X DMSO 28hpi	C3X MLN 28hpi
Q921M3	37	37	120.573	Splicing factor 3B subunit 3 OS=Mus musculus GN=Sf3b3 PE=2 SV=1 - [SF3B3_MOUSE]	x		0.00285123	1.35263	Mock DMSO	Mock MLN	0.876342	1.02261	C3X MLN 4hpi	C3X DMSO 4hpi	0.0947872	1.56042	C3X DMSO 28hpi	C3X MLN 28hpi
Q11011	41	37	121.687	Puromycin-sensitive aminopeptidase OS=Mus musculus GN=Npepps PE=1 SV=2 - [PSA_MOUSE]	x		0.00866807	1.27094	Mock DMSO	Mock MLN	0.978504	1.02301	C3X MLN 4hpi	C3X DMSO 4hpi	0.0452373	1.47336	C3X DMSO 28hpi	C3X MLN 28hpi
Q6P5D8	40	37	109.235	Structural maintenance of chromosomes flexible hinge domain-containing protein 1 OS=Mus musculus GN=Smchd1 PE=1 SV=2 - [SMHD1_MOUSE]	x		0.000515072	1.5398	Mock DMSO	Mock MLN	0.872932	1.00915	C3X MLN 4hpi	C3X DMSO 4hpi	0.338403	1.29369	C3X DMSO 28hpi	C3X MLN 28hpi
Q9CWJ9	38	37	127.715	Bifunctional purine biosynthesis protein PURH OS=Mus musculus GN=Atic PE=1 SV=2 - [PUR9_MOUSE]	x		0.211846	1.03852	Mock MLN	Mock DMSO	0.115628	1.18164	C3X MLN 4hpi	C3X DMSO 4hpi	0.101452	1.23836	C3X MLN 28hpi	C3X DMSO 28hpi
Q99KI0	38	37	139.808	Aconitate hydratase, mitochondrial OS=Mus musculus GN=Aco2 PE=1 SV=1 - [ACON_MOUSE]	x		0.0332434	1.1616	Mock DMSO	Mock MLN	0.333691	1.1731	C3X MLN 4hpi	C3X DMSO 4hpi	0.361787	1.07064	C3X MLN 28hpi	C3X DMSO 28hpi
Q8VHY0	37	36	114.292	Chondroitin sulfate proteoglycan 4 OS=Mus musculus GN=Cspg4 PE=1 SV=3 - [CSPG4_MOUSE]	x		0.000302446	1.54589	Mock DMSO	Mock MLN	0.899875	1.14211	C3X MLN 4hpi	C3X DMSO 4hpi	0.00152964	2.27746	C3X DMSO 28hpi	C3X MLN 28hpi
G3XA10	37	36	120.394	Heterogeneous nuclear ribonucleoprotein U OS=Mus musculus GN=Hnrnpu PE=4 SV=1 - [G3XA10_MOUSE]	x		0.00806529	1.34117	Mock DMSO	Mock MLN	0.591673	1.27626	C3X MLN 4hpi	C3X DMSO 4hpi	0.143373	1.49518	C3X DMSO 28hpi	C3X MLN 28hpi
B2M1R6	36	36	130.805	Heterogeneous nuclear ribonucleoprotein K OS=Mus musculus GN=Hnrnpk PE=2 SV=1 - [B2M1R6_MOUSE]	x		0.00763755	1.25607	Mock MLN	Mock DMSO	0.0365593	1.13466	C3X MLN 4hpi	C3X DMSO 4hpi	0.0673177	1.36047	C3X MLN 28hpi	C3X DMSO 28hpi
P07356	39	36	143.388	Annexin A2 OS=Mus musculus GN=Anxa2 PE=1 SV=2 - [ANXA2_MOUSE]	x		0.00383004	1.2938	Mock MLN	Mock DMSO	0.0477499	1.2437	C3X MLN 4hpi	C3X DMSO 4hpi	0.92721	1.05762	C3X DMSO 28hpi	C3X MLN 28hpi
S4R1L5	38	35	88.2876	Baculoviral IAP repeat-containing protein 6 OS=Mus musculus GN=Birc6 PE=4 SV=1 - [S4R1L5_MOUSE]	x		0.000612319	1.54412	Mock DMSO	Mock MLN	0.324689	1.20117	C3X DMSO 4hpi	C3X MLN 4hpi	0.0219085	1.69124	C3X DMSO 28hpi	C3X MLN 28hpi
Q6GQT9	37	35	108.415	Nodal modulator 1 OS=Mus musculus GN=Nomo1 PE=1 SV=1 - [NOMO1_MOUSE]	x		0.00122102	1.19662	Mock DMSO	Mock MLN	0.946654	1.02555	C3X MLN 4hpi	C3X DMSO 4hpi	0.0661428	1.42836	C3X DMSO 28hpi	C3X MLN 28hpi
Q9JIF7	35	35	106.493	Coatomer subunit beta OS=Mus musculus GN=Copb1 PE=1 SV=1 - [COPB_MOUSE]	x		0.0100479	1.19343	Mock DMSO	Mock MLN	0.444335	1.16378	C3X MLN 4hpi	C3X DMSO 4hpi	0.2117	1.33089	C3X DMSO 28hpi	C3X MLN 28hpi
Q9WU78	37	35	120.792	Programmed cell death 6-interacting protein OS=Mus musculus GN=Pdcd6ip PE=1 SV=3 - [PDC6I_MOUSE]	x		0.0036366	1.21706	Mock DMSO	Mock MLN	0.423286	1.13343	C3X MLN 4hpi	C3X DMSO 4hpi	0.622212	1.086	C3X DMSO 28hpi	C3X MLN 28hpi
P19324	36	35	139.496	Serpin H1 OS=Mus musculus GN=Serpinh1 PE=1 SV=3 - [SERPH_MOUSE]	x		0.00470483	1.27688	Mock MLN	Mock DMSO	0.00639654	1.47591	C3X MLN 4hpi	C3X DMSO 4hpi	0.55284	1.072	C3X MLN 28hpi	C3X DMSO 28hpi
P05064	36	35	143.925	Fructose-bisphosphate aldolase A OS=Mus musculus GN=Aldoa PE=1 SV=2 - [ALDOA_MOUSE]	x		0.000646149	1.35779	Mock MLN	Mock DMSO	0.0186385	1.50123	C3X MLN 4hpi	C3X DMSO 4hpi	0.624567	1.02178	C3X MLN 28hpi	C3X DMSO 28hpi
Q9WTI7	39	35	115.779	Unconventional myosin-Ic OS=Mus musculus GN=Myo1c PE=1 SV=2 - [MYO1C_MOUSE]	x		0.0112573	1.09653	Mock DMSO	Mock MLN	0.143464	1.17822	C3X MLN 4hpi	C3X DMSO 4hpi	0.90874	1.01586	C3X DMSO 28hpi	C3X MLN 28hpi
Q3UDI8	35	34	117.878	Putative uncharacterized protein OS=Mus musculus GN=Mcm7 PE=2 SV=1 - [Q3UDI8_MOUSE]	x		0.238307	1.06766	Mock MLN	Mock DMSO	0.0031473	1.26306	C3X MLN 4hpi	C3X DMSO 4hpi	0.00324081	1.31027	C3X MLN 28hpi	C3X DMSO 28hpi
Q8VIJ6	35	34	119.637	Splicing factor, proline- and glutamine-rich OS=Mus musculus GN=Sfpq PE=1 SV=1 - [SFPQ_MOUSE]	x		0.0166143	1.19988	Mock DMSO	Mock MLN	0.504183	1.16429	C3X MLN 4hpi	C3X DMSO 4hpi	0.13578	1.19582	C3X DMSO 28hpi	C3X MLN 28hpi
Q8BMS1	36	34	104.696	Trifunctional enzyme subunit alpha, mitochondrial OS=Mus musculus GN=Hadha PE=1 SV=1 - [ECHA_MOUSE]	x		0.40551	1.04579	Mock MLN	Mock DMSO	0.0627756	1.18953	C3X MLN 4hpi	C3X DMSO 4hpi	0.019337	1.17396	C3X MLN 28hpi	C3X DMSO 28hpi
P35564	34	34	127.476	Calnexin OS=Mus musculus GN=Canx PE=1 SV=1 - [CALX_MOUSE]	x		0.130116	1.10004	Mock DMSO	Mock MLN	0.583829	1.03245	C3X DMSO 4hpi	C3X MLN 4hpi	0.410909	1.11393	C3X DMSO 28hpi	C3X MLN 28hpi
Q3U4W8	34	34	111.504	Ubiquitin carboxyl-terminal hydrolase OS=Mus musculus GN=Usp5 PE=2 SV=1 - [Q3U4W8_MOUSE]	x		0.000726056	1.17482	Mock DMSO	Mock MLN	0.201319	1.23133	C3X MLN 4hpi	C3X DMSO 4hpi	0.792123	1.06517	C3X DMSO 28hpi	C3X MLN 28hpi
Q8R1B4	34	33	117.481	Eukaryotic translation initiation factor 3 subunit C OS=Mus musculus GN=Eif3c PE=1 SV=1 - [EIF3C_MOUSE]	x		0.00491219	1.35269	Mock DMSO	Mock MLN	0.706116	1.18312	C3X MLN 4hpi	C3X DMSO 4hpi	0.0844037	1.52282	C3X DMSO 28hpi	C3X MLN 28hpi
E9Q7G0	45	33	142.342	Protein Numa1 OS=Mus musculus GN=Numa1 PE=2 SV=1 - [E9Q7G0_MOUSE]	x		0.00138252	1.64651	Mock DMSO	Mock MLN	0.735126	1.01549	C3X DMSO 4hpi	C3X MLN 4hpi	0.245078	1.32468	C3X DMSO 28hpi	C3X MLN 28hpi
P49718	34	33	105.738	DNA replication licensing factor MCM5 OS=Mus musculus GN=Mcm5 PE=2 SV=1 - [MCM5_MOUSE]	x		0.44114	1.03456	Mock DMSO	Mock MLN	0.083116	1.15791	C3X MLN 4hpi	C3X DMSO 4hpi	0.0246716	1.2642	C3X MLN 28hpi	C3X DMSO 28hpi
P97310	33	33	101.898	DNA replication licensing factor MCM2 OS=Mus musculus GN=Mcm2 PE=1 SV=3 - [MCM2_MOUSE]	x		0.000675837	1.21363	Mock DMSO	Mock MLN	0.505149	1.15399	C3X MLN 4hpi	C3X DMSO 4hpi	0.430013	1.21291	C3X DMSO 28hpi	C3X MLN 28hpi
P06745	33	33	101.615	Glucose-6-phosphate isomerase OS=Mus musculus GN=Gpi PE=1 SV=4 - [G6PI_MOUSE]	x		0.160462	1.10589	Mock MLN	Mock DMSO	0.14693	1.10102	C3X MLN 4hpi	C3X DMSO 4hpi	0.642389	1.07778	C3X DMSO 28hpi	C3X MLN 28hpi
P80315	35	33	132.228	T-complex protein 1 subunit delta OS=Mus musculus GN=Cct4 PE=1 SV=3 - [TCPD_MOUSE]	x		0.0219425	1.21275	Mock MLN	Mock DMSO	0.0426167	1.20322	C3X MLN 4hpi	C3X DMSO 4hpi	0.484943	1.07078	C3X MLN 28hpi	C3X DMSO 28hpi
Q8BJ71	34	33	96.0839	Nuclear pore complex protein Nup93 OS=Mus musculus GN=Nup93 PE=2 SV=1 - [NUP93_MOUSE]	x		0.0159335	1.16792	Mock DMSO	Mock MLN	0.412303	1.18936	C3X MLN 4hpi	C3X DMSO 4hpi	0.710596	1.00917	C3X MLN 28hpi	C3X DMSO 28hpi
Q3U0V1	34	33	132.451	Far upstream element-binding protein 2 OS=Mus musculus GN=Khsrp PE=1 SV=2 - [FUBP2_MOUSE]	x		0.0828358	1.13231	Mock DMSO	Mock MLN	0.179538	1.41764	C3X MLN 4hpi	C3X DMSO 4hpi	0.832628	1.00685	C3X MLN 28hpi	C3X DMSO 28hpi
Q6P5B0	33	32	83.2087	RRP12-like protein OS=Mus musculus GN=Rrp12 PE=1 SV=1 - [RRP12_MOUSE]	x		0.00570372	1.36972	Mock DMSO	Mock MLN	0.867623	1.11678	C3X MLN 4hpi	C3X DMSO 4hpi	0.112926	1.52247	C3X DMSO 28hpi	C3X MLN 28hpi
P50516	32	32	105.362	V-type proton ATPase catalytic subunit A OS=Mus musculus GN=Atp6v1a PE=1 SV=2 - [VATA_MOUSE]	x		0.0626636	1.09915	Mock MLN	Mock DMSO	0.015396	1.30507	C3X MLN 4hpi	C3X DMSO 4hpi	0.0100806	1.29859	C3X MLN 28hpi	C3X DMSO 28hpi
P14685	34	32	109.885	26S proteasome non-ATPase regulatory subunit 3 OS=Mus musculus GN=Psmd3 PE=1 SV=3 - [PSMD3_MOUSE]	x		0.153499	1.1187	Mock DMSO	Mock MLN	0.599681	1.07196	C3X MLN 4hpi	C3X DMSO 4hpi	0.269517	1.10154	C3X DMSO 28hpi	C3X MLN 28hpi
Q62351	35	32	122.374	Transferrin receptor protein 1 OS=Mus musculus GN=Tfrc PE=1 SV=1 - [TFR1_MOUSE]	x		0.025869	1.21106	Mock DMSO	Mock MLN	0.579783	1.10659	C3X MLN 4hpi	C3X DMSO 4hpi	0.985809	1.05134	C3X DMSO 28hpi	C3X MLN 28hpi
P54276	34	31	95.2203	DNA mismatch repair protein Msh6 OS=Mus musculus GN=Msh6 PE=1 SV=3 - [MSH6_MOUSE]	x		0.00188607	1.49553	Mock DMSO	Mock MLN	0.787491	1.00245	C3X MLN 4hpi	C3X DMSO 4hpi	0.0674433	1.69006	C3X DMSO 28hpi	C3X MLN 28hpi
Q3UPL0	32	31	104.779	Protein transport protein Sec31A OS=Mus musculus GN=Sec31a PE=1 SV=2 - [SC31A_MOUSE]	x		0.000398708	1.43828	Mock DMSO	Mock MLN	0.929954	1.0636	C3X MLN 4hpi	C3X DMSO 4hpi	0.0808266	1.57125	C3X DMSO 28hpi	C3X MLN 28hpi
Q8BY87	32	31	86.9695	Ubiquitin carboxyl-terminal hydrolase 47 OS=Mus musculus GN=Usp47 PE=1 SV=2 - [UBP47_MOUSE]	x		0.000621334	1.47098	Mock DMSO	Mock MLN	0.832297	1.08015	C3X MLN 4hpi	C3X DMSO 4hpi	0.264766	1.33263	C3X DMSO 28hpi	C3X MLN 28hpi
Q8CGK3	35	31	111.083	Lon protease homolog, mitochondrial OS=Mus musculus GN=Lonp1 PE=1 SV=2 - [LONM_MOUSE]	x		0.00922307	1.18881	Mock DMSO	Mock MLN	0.486915	1.08514	C3X MLN 4hpi	C3X DMSO 4hpi	0.163951	1.304	C3X DMSO 28hpi	C3X MLN 28hpi
P29341	44	31	152.229	Polyadenylate-binding protein 1 OS=Mus musculus GN=Pabpc1 PE=1 SV=2 - [PABP1_MOUSE]	x		0.643482	1.03862	Mock DMSO	Mock MLN	0.113817	1.40727	C3X MLN 4hpi	C3X DMSO 4hpi	0.0497328	1.23777	C3X MLN 28hpi	C3X DMSO 28hpi
Q3THK7	32	31	93.4706	GMP synthase [glutamine-hydrolyzing] OS=Mus musculus GN=Gmps PE=1 SV=2 - [GUAA_MOUSE]	x		0.135347	1.11198	Mock MLN	Mock DMSO	0.0288389	1.24646	C3X MLN 4hpi	C3X DMSO 4hpi	0.0303459	1.22293	C3X MLN 28hpi	C3X DMSO 28hpi
P30416	32	31	107.846	Peptidyl-prolyl cis-trans isomerase FKBP4 OS=Mus musculus GN=Fkbp4 PE=1 SV=5 - [FKBP4_MOUSE]	x		0.441824	1.05623	Mock MLN	Mock DMSO	0.0595354	1.39347	C3X MLN 4hpi	C3X DMSO 4hpi	0.417695	1.11411	C3X MLN 28hpi	C3X DMSO 28hpi
Q8QZY1	31	31	94.2204	Eukaryotic translation initiation factor 3 subunit L OS=Mus musculus GN=Eif3l PE=1 SV=1 - [EIF3L_MOUSE]	x		0.918752	1.00618	Mock MLN	Mock DMSO	0.253875	1.10874	C3X MLN 4hpi	C3X DMSO 4hpi	0.178996	1.07878	C3X MLN 28hpi	C3X DMSO 28hpi
Q3U2G2	60	31	225.43	Heat shock 70 kDa protein 4 OS=Mus musculus GN=Hspa4 PE=2 SV=1 - [Q3U2G2_MOUSE]	x		0.00970845	1.16499	Mock DMSO	Mock MLN	0.204919	1.14327	C3X DMSO 4hpi	C3X MLN 4hpi	0.782731	1.04747	C3X DMSO 28hpi	C3X MLN 28hpi
Q9D0I9	32	31	96.665	Arginine--tRNA ligase, cytoplasmic OS=Mus musculus GN=Rars PE=2 SV=2 - [SYRC_MOUSE]	x		0.289479	1.07432	Mock DMSO	Mock MLN	0.284712	1.17507	C3X MLN 4hpi	C3X DMSO 4hpi	0.513302	1.0417	C3X MLN 28hpi	C3X DMSO 28hpi
O08784	30	30	97.2366	Treacle protein OS=Mus musculus GN=Tcof1 PE=1 SV=1 - [TCOF_MOUSE]	x		0.00130945	1.72288	Mock DMSO	Mock MLN	0.954217	1.29213	C3X MLN 4hpi	C3X DMSO 4hpi	0.0614525	1.56827	C3X DMSO 28hpi	C3X MLN 28hpi
Q9EPU0	32	30	99.5855	Regulator of nonsense transcripts 1 OS=Mus musculus GN=Upf1 PE=1 SV=2 - [RENT1_MOUSE]	x		0.000477286	1.32657	Mock DMSO	Mock MLN	0.717157	1.14183	C3X MLN 4hpi	C3X DMSO 4hpi	0.132793	1.40025	C3X DMSO 28hpi	C3X MLN 28hpi
P14733	35	30	116.009	Lamin-B1 OS=Mus musculus GN=Lmnb1 PE=1 SV=3 - [LMNB1_MOUSE]	x		0.223151	1.10062	Mock MLN	Mock DMSO	0.10971	1.16473	C3X MLN 4hpi	C3X DMSO 4hpi	0.0144352	1.32908	C3X MLN 28hpi	C3X DMSO 28hpi
P11983	33	30	119.097	T-complex protein 1 subunit alpha OS=Mus musculus GN=Tcp1 PE=1 SV=3 - [TCPA_MOUSE]	x		0.00285546	1.24196	Mock MLN	Mock DMSO	0.0208347	1.28854	C3X MLN 4hpi	C3X DMSO 4hpi	0.124532	1.27452	C3X MLN 28hpi	C3X DMSO 28hpi
E9QNN1	64	30	220.719	ATP-dependent RNA helicase A OS=Mus musculus GN=Dhx9 PE=2 SV=1 - [E9QNN1_MOUSE]	x		0.855323	1.02011	Mock DMSO	Mock MLN	0.953692	1.0049	C3X MLN 4hpi	C3X DMSO 4hpi	0.182209	1.18607	C3X DMSO 28hpi	C3X MLN 28hpi
P26231	31	30	86.6878	Catenin alpha-1 OS=Mus musculus GN=Ctnna1 PE=1 SV=1 - [CTNA1_MOUSE]	x		0.702302	1.02247	Mock DMSO	Mock MLN	0.046971	1.33234	C3X MLN 4hpi	C3X DMSO 4hpi	0.446219	1.1106	C3X DMSO 28hpi	C3X MLN 28hpi
Q8VCQ8	31	30	121.809	Caldesmon 1 OS=Mus musculus GN=Cald1 PE=2 SV=1 - [Q8VCQ8_MOUSE]	x		0.290373	1.1115	Mock DMSO	Mock MLN	0.261123	1.34046	C3X MLN 4hpi	C3X DMSO 4hpi	0.160911	1.10457	C3X MLN 28hpi	C3X DMSO 28hpi
P62806	29	29	107.529	Histone H4 OS=Mus musculus GN=Hist1h4a PE=1 SV=2 - [H4_MOUSE]	x		1.51638e-05	2.30347	Mock MLN	Mock DMSO	0.231906	1.2018	C3X MLN 4hpi	C3X DMSO 4hpi	0.194144	1.93619	C3X DMSO 28hpi	C3X MLN 28hpi
J3QNB1	30	29	82.5434	La-related protein 1 OS=Mus musculus GN=Larp1 PE=2 SV=1 - [J3QNB1_MOUSE]	x		0.000734739	1.43961	Mock DMSO	Mock MLN	0.770115	1.00852	C3X DMSO 4hpi	C3X MLN 4hpi	0.0208191	1.66703	C3X DMSO 28hpi	C3X MLN 28hpi
B9EK95	93	29	323.793	Myof protein OS=Mus musculus GN=Myof PE=2 SV=1 - [B9EK95_MOUSE]	x		0.0300504	1.25658	Mock DMSO	Mock MLN	0.81603	1.02541	C3X DMSO 4hpi	C3X MLN 4hpi	0.0231013	1.43845	C3X DMSO 28hpi	C3X MLN 28hpi
Q61768	29	29	87.9624	Kinesin-1 heavy chain OS=Mus musculus GN=Kif5b PE=1 SV=3 - [KINH_MOUSE]	x		0.00037129	1.35389	Mock DMSO	Mock MLN	0.815244	1.09149	C3X MLN 4hpi	C3X DMSO 4hpi	0.158605	1.31181	C3X DMSO 28hpi	C3X MLN 28hpi
F6RPJ9	31	29	86.1293	Insulin-degrading enzyme (Fragment) OS=Mus musculus GN=Ide PE=3 SV=1 - [F6RPJ9_MOUSE]	x		0.00339511	1.26276	Mock DMSO	Mock MLN	0.974599	1.01575	C3X MLN 4hpi	C3X DMSO 4hpi	0.193793	1.28317	C3X DMSO 28hpi	C3X MLN 28hpi
Q9CU62	30	29	82.6634	Structural maintenance of chromosomes protein 1A OS=Mus musculus GN=Smc1a PE=1 SV=4 - [SMC1A_MOUSE]	x		0.00402862	1.53743	Mock DMSO	Mock MLN	0.860922	1.0437	C3X MLN 4hpi	C3X DMSO 4hpi	0.645455	1.18229	C3X DMSO 28hpi	C3X MLN 28hpi
G3X8Y3	37	28	102.217	N-alpha-acetyltransferase 15, NatA auxiliary subunit OS=Mus musculus GN=Naa15 PE=4 SV=1 - [G3X8Y3_MOUSE]	x		0.0126868	1.22761	Mock DMSO	Mock MLN	0.699121	1.03555	C3X DMSO 4hpi	C3X MLN 4hpi	0.175891	1.28798	C3X DMSO 28hpi	C3X MLN 28hpi
P62908	29	28	99.0456	40S ribosomal protein S3 OS=Mus musculus GN=Rps3 PE=1 SV=1 - [RS3_MOUSE]	x		0.00108965	1.26685	Mock MLN	Mock DMSO	0.0175486	1.20158	C3X MLN 4hpi	C3X DMSO 4hpi	0.0345665	1.28169	C3X DMSO 28hpi	C3X MLN 28hpi
P46471	32	28	109.483	26S protease regulatory subunit 7 OS=Mus musculus GN=Psmc2 PE=1 SV=5 - [PRS7_MOUSE]	x		0.0184565	1.22886	Mock MLN	Mock DMSO	0.0111577	1.33498	C3X MLN 4hpi	C3X DMSO 4hpi	0.259017	1.22682	C3X MLN 28hpi	C3X DMSO 28hpi
Q8C1A5	29	28	87.0937	Thimet oligopeptidase OS=Mus musculus GN=Thop1 PE=1 SV=1 - [THOP1_MOUSE]	x		0.0392167	1.16913	Mock DMSO	Mock MLN	0.497432	1.15132	C3X MLN 4hpi	C3X DMSO 4hpi	0.0388172	1.17817	C3X MLN 28hpi	C3X DMSO 28hpi
Q6P5E5	32	28	99.7909	Structural maintenace of chromosomes 3 OS=Mus musculus GN=Smc3 PE=2 SV=1 - [Q6P5E5_MOUSE]	x		0.0076144	1.28028	Mock DMSO	Mock MLN	0.726356	1.09122	C3X MLN 4hpi	C3X DMSO 4hpi	0.909526	1.05493	C3X DMSO 28hpi	C3X MLN 28hpi
Q3TCS0	28	28	93.4221	Putative uncharacterized protein OS=Mus musculus GN=Prep PE=2 SV=1 - [Q3TCS0_MOUSE]	x		0.20864	1.07806	Mock MLN	Mock DMSO	0.116551	1.12972	C3X MLN 4hpi	C3X DMSO 4hpi	0.847724	1.00771	C3X DMSO 28hpi	C3X MLN 28hpi
P27546	38	27	127.35	Microtubule-associated protein 4 OS=Mus musculus GN=Map4 PE=1 SV=3 - [MAP4_MOUSE]	x		0.000153167	1.5659	Mock DMSO	Mock MLN	0.431345	1.13631	C3X DMSO 4hpi	C3X MLN 4hpi	0.0266072	1.81677	C3X DMSO 28hpi	C3X MLN 28hpi
Q6ZPJ3	30	27	89.2898	Ubiquitin-conjugating enzyme E2 O OS=Mus musculus GN=Ube2o PE=1 SV=3 - [UBE2O_MOUSE]	x		0.00019372	1.57929	Mock DMSO	Mock MLN	0.893003	1.10169	C3X MLN 4hpi	C3X DMSO 4hpi	0.0181328	1.75314	C3X DMSO 28hpi	C3X MLN 28hpi
G3X956	27	27	78.3711	FACT complex subunit SPT16 OS=Mus musculus GN=Supt16 PE=4 SV=1 - [G3X956_MOUSE]	x		0.00519536	1.39941	Mock DMSO	Mock MLN	0.871954	1.13498	C3X MLN 4hpi	C3X DMSO 4hpi	0.0703098	1.73079	C3X DMSO 28hpi	C3X MLN 28hpi
B9EHJ3	27	27	70.9753	Tight junction protein ZO-1 OS=Mus musculus GN=Tjp1 PE=2 SV=1 - [B9EHJ3_MOUSE]	x		0.00109649	1.72787	Mock DMSO	Mock MLN	0.573068	1.07585	C3X DMSO 4hpi	C3X MLN 4hpi	0.0445573	1.68593	C3X DMSO 28hpi	C3X MLN 28hpi
A2AGT5	29	27	88.6466	Cytoskeleton-associated protein 5 OS=Mus musculus GN=Ckap5 PE=2 SV=1 - [CKAP5_MOUSE]	x		0.000277919	1.61944	Mock DMSO	Mock MLN	0.663928	1.06304	C3X DMSO 4hpi	C3X MLN 4hpi	0.096084	1.67901	C3X DMSO 28hpi	C3X MLN 28hpi
Q5SUR0	27	27	87.06	Phosphoribosylformylglycinamidine synthase OS=Mus musculus GN=Pfas PE=2 SV=1 - [PUR4_MOUSE]	x		0.000329835	1.28976	Mock DMSO	Mock MLN	0.570679	1.10317	C3X MLN 4hpi	C3X DMSO 4hpi	0.0251606	1.51038	C3X DMSO 28hpi	C3X MLN 28hpi
Q4FE56	39	27	91.8576	Ubiquitin carboxyl-terminal hydrolase OS=Mus musculus GN=Usp9x PE=2 SV=1 - [Q4FE56_MOUSE]	x		0.00145928	1.56472	Mock DMSO	Mock MLN	0.575862	1.10097	C3X DMSO 4hpi	C3X MLN 4hpi	0.174044	1.50393	C3X DMSO 28hpi	C3X MLN 28hpi
Q9EPL8	28	27	86.0379	Importin-7 OS=Mus musculus GN=Ipo7 PE=1 SV=2 - [IPO7_MOUSE]	x		2.69494e-05	1.24526	Mock DMSO	Mock MLN	0.488466	1.06056	C3X DMSO 4hpi	C3X MLN 4hpi	0.123059	1.42133	C3X DMSO 28hpi	C3X MLN 28hpi
O08847	28	27	73.8723	DNA-directed RNA polymerase OS=Mus musculus GN=Polr2a PE=2 SV=1 - [O08847_MOUSE]	x		0.0342259	1.2316	Mock DMSO	Mock MLN	0.185927	1.45024	C3X MLN 4hpi	C3X DMSO 4hpi	0.061478	1.35095	C3X MLN 28hpi	C3X DMSO 28hpi
Q61656	41	27	121.673	Probable ATP-dependent RNA helicase DDX5 OS=Mus musculus GN=Ddx5 PE=1 SV=2 - [DDX5_MOUSE]	x		0.454144	1.04603	Mock MLN	Mock DMSO	0.0433892	1.49673	C3X MLN 4hpi	C3X DMSO 4hpi	0.036423	1.34763	C3X MLN 28hpi	C3X DMSO 28hpi
D3YVN7	29	27	94.5258	Elongation factor Tu OS=Mus musculus GN=Gm9755 PE=3 SV=1 - [D3YVN7_MOUSE]	x		0.0276642	1.17223	Mock MLN	Mock DMSO	0.0470587	1.30973	C3X MLN 4hpi	C3X DMSO 4hpi	0.161022	1.30261	C3X MLN 28hpi	C3X DMSO 28hpi
O55201	29	27	88.0193	Transcription elongation factor SPT5 OS=Mus musculus GN=Supt5h PE=1 SV=1 - [SPT5H_MOUSE]	x		9.27788e-05	1.34506	Mock DMSO	Mock MLN	0.822916	1.06447	C3X MLN 4hpi	C3X DMSO 4hpi	0.195217	1.28388	C3X DMSO 28hpi	C3X MLN 28hpi
P62259	32	27	105.574	14-3-3 protein epsilon OS=Mus musculus GN=Ywhae PE=1 SV=1 - [1433E_MOUSE]	x		0.00552254	1.40479	Mock MLN	Mock DMSO	0.289807	1.15537	C3X MLN 4hpi	C3X DMSO 4hpi	0.335823	1.28067	C3X DMSO 28hpi	C3X MLN 28hpi
P80317	30	27	102.355	T-complex protein 1 subunit zeta OS=Mus musculus GN=Cct6a PE=1 SV=3 - [TCPZ_MOUSE]	x		0.0211018	1.16009	Mock MLN	Mock DMSO	0.0243902	1.29289	C3X MLN 4hpi	C3X DMSO 4hpi	0.125007	1.26903	C3X MLN 28hpi	C3X DMSO 28hpi
Q8BP47	27	27	84.5144	Asparagine--tRNA ligase, cytoplasmic OS=Mus musculus GN=Nars PE=2 SV=2 - [SYNC_MOUSE]	x		0.647596	1.02537	Mock DMSO	Mock MLN	0.309145	1.07643	C3X DMSO 4hpi	C3X MLN 4hpi	0.0198299	1.25249	C3X DMSO 28hpi	C3X MLN 28hpi
Q9DBE9	28	27	93.4542	pre-rRNA processing protein FTSJ3 OS=Mus musculus GN=Ftsj3 PE=1 SV=1 - [SPB1_MOUSE]	x		0.0272896	1.15767	Mock DMSO	Mock MLN	0.351963	1.26805	C3X MLN 4hpi	C3X DMSO 4hpi	0.363221	1.10106	C3X MLN 28hpi	C3X DMSO 28hpi
Q9D8N0	29	27	99.861	Elongation factor 1-gamma OS=Mus musculus GN=Eef1g PE=1 SV=3 - [EF1G_MOUSE]	x		0.407765	1.04313	Mock MLN	Mock DMSO	0.0285881	1.33299	C3X MLN 4hpi	C3X DMSO 4hpi	0.43959	1.09116	C3X DMSO 28hpi	C3X MLN 28hpi
Q5RKP4	28	27	106.862	Rpn1 protein (Fragment) OS=Mus musculus GN=Rpn1 PE=2 SV=1 - [Q5RKP4_MOUSE]	x		0.000954795	1.1944	Mock DMSO	Mock MLN	0.9078	1.00671	C3X DMSO 4hpi	C3X MLN 4hpi	0.65686	1.07798	C3X DMSO 28hpi	C3X MLN 28hpi
E9QAS4	60	26	173.328	Chromodomain-helicase-DNA-binding protein 4 OS=Mus musculus GN=Chd4 PE=2 SV=1 - [E9QAS4_MOUSE]	x		0.00108981	1.69088	Mock DMSO	Mock MLN	0.549164	1.09055	C3X DMSO 4hpi	C3X MLN 4hpi	0.0793637	1.73978	C3X DMSO 28hpi	C3X MLN 28hpi
Q8R422	27	26	73.9739	CD109 antigen OS=Mus musculus GN=Cd109 PE=2 SV=1 - [CD109_MOUSE]	x		0.000658787	1.31893	Mock DMSO	Mock MLN	0.158599	1.15486	C3X DMSO 4hpi	C3X MLN 4hpi	0.128793	1.34123	C3X DMSO 28hpi	C3X MLN 28hpi
Q8K411	27	26	85.335	Presequence protease, mitochondrial OS=Mus musculus GN=Pitrm1 PE=1 SV=1 - [PREP_MOUSE]	x		0.00365	1.32864	Mock DMSO	Mock MLN	0.388253	1.16868	C3X MLN 4hpi	C3X DMSO 4hpi	0.0839027	1.3136	C3X DMSO 28hpi	C3X MLN 28hpi
Q62318	27	26	81.5201	Transcription intermediary factor 1-beta OS=Mus musculus GN=Trim28 PE=1 SV=3 - [TIF1B_MOUSE]	x		0.00252307	1.27323	Mock DMSO	Mock MLN	0.606571	1.13335	C3X MLN 4hpi	C3X DMSO 4hpi	0.465125	1.22377	C3X DMSO 28hpi	C3X MLN 28hpi
Q3UWP8	26	26	88.415	Putative uncharacterized protein (Fragment) OS=Mus musculus GN=Calr PE=2 SV=1 - [Q3UWP8_MOUSE]	x		0.0277389	1.17227	Mock MLN	Mock DMSO	0.070876	1.14336	C3X MLN 4hpi	C3X DMSO 4hpi	0.517964	1.07574	C3X MLN 28hpi	C3X DMSO 28hpi
P12382	30	26	103.227	6-phosphofructokinase, liver type OS=Mus musculus GN=Pfkl PE=1 SV=4 - [K6PL_MOUSE]	x		0.207863	1.06754	Mock MLN	Mock DMSO	0.0689252	1.1691	C3X MLN 4hpi	C3X DMSO 4hpi	0.758239	1.01852	C3X DMSO 28hpi	C3X MLN 28hpi
Q5RJV4	26	26	73.8882	Phosphoglucomutase 2 OS=Mus musculus GN=Pgm2 PE=2 SV=1 - [Q5RJV4_MOUSE]	x		0.46959	1.06742	Mock DMSO	Mock MLN	0.635815	1.05745	C3X MLN 4hpi	C3X DMSO 4hpi	0.906654	1.01321	C3X DMSO 28hpi	C3X MLN 28hpi
Q80X50	26	25	89.3104	Ubiquitin-associated protein 2-like OS=Mus musculus GN=Ubap2l PE=1 SV=1 - [UBP2L_MOUSE]	x		7.66327e-05	1.59361	Mock DMSO	Mock MLN	0.998848	1.07647	C3X MLN 4hpi	C3X DMSO 4hpi	0.0367539	1.66036	C3X DMSO 28hpi	C3X MLN 28hpi
J3QMC5	43	25	94.9913	Midasin OS=Mus musculus GN=Mdn1 PE=2 SV=1 - [J3QMC5_MOUSE]	x		0.00440852	1.48219	Mock DMSO	Mock MLN	0.241914	1.20749	C3X DMSO 4hpi	C3X MLN 4hpi	0.137657	1.57502	C3X DMSO 28hpi	C3X MLN 28hpi
Q8K009	26	25	79.3321	Mitochondrial 10-formyltetrahydrofolate dehydrogenase OS=Mus musculus GN=Aldh1l2 PE=2 SV=2 - [AL1L2_MOUSE]	x		0.0314148	1.20447	Mock DMSO	Mock MLN	0.463501	1.25786	C3X MLN 4hpi	C3X DMSO 4hpi	0.0701685	1.4696	C3X DMSO 28hpi	C3X MLN 28hpi
Q9CZD3	25	25	75.814	Glycine--tRNA ligase OS=Mus musculus GN=Gars PE=1 SV=1 - [SYG_MOUSE]	x		0.181507	1.11407	Mock DMSO	Mock MLN	0.963484	1.00944	C3X MLN 4hpi	C3X DMSO 4hpi	0.138973	1.16126	C3X DMSO 28hpi	C3X MLN 28hpi
P48036	27	25	88.8018	Annexin A5 OS=Mus musculus GN=Anxa5 PE=1 SV=1 - [ANXA5_MOUSE]	x		0.000961762	1.46383	Mock MLN	Mock DMSO	0.0416604	1.24018	C3X MLN 4hpi	C3X DMSO 4hpi	0.508553	1.08805	C3X MLN 28hpi	C3X DMSO 28hpi
Q8C1V4	27	25	91.4245	Lysine--tRNA ligase OS=Mus musculus GN=Kars PE=2 SV=1 - [Q8C1V4_MOUSE]	x		0.391346	1.06979	Mock DMSO	Mock MLN	0.178356	1.39658	C3X MLN 4hpi	C3X DMSO 4hpi	0.254568	1.08048	C3X MLN 28hpi	C3X DMSO 28hpi
P27659	26	25	84.6243	60S ribosomal protein L3 OS=Mus musculus GN=Rpl3 PE=1 SV=3 - [RL3_MOUSE]	x		0.0101669	1.35671	Mock MLN	Mock DMSO	0.0132114	1.32257	C3X MLN 4hpi	C3X DMSO 4hpi	0.602751	1.06665	C3X MLN 28hpi	C3X DMSO 28hpi
B1AXW5	29	25	94.1	Peroxiredoxin-1 (Fragment) OS=Mus musculus GN=Prdx1 PE=2 SV=1 - [B1AXW5_MOUSE]	x		0.00151953	1.55979	Mock MLN	Mock DMSO	0.0264471	1.36517	C3X MLN 4hpi	C3X DMSO 4hpi	0.810417	1.02081	C3X DMSO 28hpi	C3X MLN 28hpi
B2RSW8	25	24	59.0662	Pericentriolar material 1 OS=Mus musculus GN=Pcm1 PE=2 SV=1 - [B2RSW8_MOUSE]	x		0.00188937	1.65886	Mock DMSO	Mock MLN	0.852619	1.07141	C3X MLN 4hpi	C3X DMSO 4hpi	0.0237069	1.91013	C3X DMSO 28hpi	C3X MLN 28hpi
Q05D44	26	24	72.5278	Eukaryotic translation initiation factor 5B OS=Mus musculus GN=Eif5b PE=1 SV=2 - [IF2P_MOUSE]	x		0.00164596	1.48317	Mock DMSO	Mock MLN	0.110554	1.24747	C3X DMSO 4hpi	C3X MLN 4hpi	0.0225486	1.69835	C3X DMSO 28hpi	C3X MLN 28hpi
Q4JG03	51	24	141.758	Mcl-1 ubiquitin ligase OS=Mus musculus GN=Huwe1 PE=2 SV=1 - [Q4JG03_MOUSE]	x		0.00116004	1.65124	Mock DMSO	Mock MLN	0.779664	1.0223	C3X MLN 4hpi	C3X DMSO 4hpi	0.0460363	1.67201	C3X DMSO 28hpi	C3X MLN 28hpi
Q64511	43	24	120.267	DNA topoisomerase 2-beta OS=Mus musculus GN=Top2b PE=1 SV=2 - [TOP2B_MOUSE]	x		0.000616007	1.5282	Mock DMSO	Mock MLN	0.773448	1.01864	C3X DMSO 4hpi	C3X MLN 4hpi	0.0757886	1.64674	C3X DMSO 28hpi	C3X MLN 28hpi
F8VQJ3	24	24	69.1835	Laminin subunit gamma-1 OS=Mus musculus GN=Lamc1 PE=2 SV=1 - [F8VQJ3_MOUSE]	x		0.00216809	1.57519	Mock DMSO	Mock MLN	0.453492	1.1079	C3X DMSO 4hpi	C3X MLN 4hpi	0.132358	1.63878	C3X DMSO 28hpi	C3X MLN 28hpi
Q3THU8	25	24	71.4213	Putative uncharacterized protein OS=Mus musculus GN=Slc25a3 PE=2 SV=1 - [Q3THU8_MOUSE]	x		0.0516222	1.18024	Mock DMSO	Mock MLN	0.583298	1.16338	C3X MLN 4hpi	C3X DMSO 4hpi	0.016356	1.5845	C3X DMSO 28hpi	C3X MLN 28hpi
Q9Z277	26	24	65.941	Tyrosine-protein kinase BAZ1B OS=Mus musculus GN=Baz1b PE=1 SV=2 - [BAZ1B_MOUSE]	x		0.000276662	1.44567	Mock DMSO	Mock MLN	0.756451	1.09133	C3X MLN 4hpi	C3X DMSO 4hpi	0.0989097	1.53083	C3X DMSO 28hpi	C3X MLN 28hpi
A2RRJ4	26	24	71.5284	Exportin 5 OS=Mus musculus GN=Xpo5 PE=2 SV=1 - [A2RRJ4_MOUSE]	x		0.303433	1.06219	Mock DMSO	Mock MLN	0.879115	1.00484	C3X MLN 4hpi	C3X DMSO 4hpi	0.0964808	1.42543	C3X DMSO 28hpi	C3X MLN 28hpi
Q8K298	24	24	67.5779	Actin-binding protein anillin OS=Mus musculus GN=Anln PE=1 SV=2 - [ANLN_MOUSE]	x		9.19831e-05	1.55113	Mock DMSO	Mock MLN	0.530371	1.08119	C3X DMSO 4hpi	C3X MLN 4hpi	0.125922	1.42137	C3X DMSO 28hpi	C3X MLN 28hpi
O08553	30	24	109.149	Dihydropyrimidinase-related protein 2 OS=Mus musculus GN=Dpysl2 PE=1 SV=2 - [DPYL2_MOUSE]	x		0.220152	1.06996	Mock MLN	Mock DMSO	0.0183211	1.40429	C3X MLN 4hpi	C3X DMSO 4hpi	0.0730463	1.29057	C3X MLN 28hpi	C3X DMSO 28hpi
Q3U7R1	24	24	59.1184	Extended synaptotagmin-1 OS=Mus musculus GN=Esyt1 PE=2 SV=2 - [ESYT1_MOUSE]	x		0.0131963	1.1493	Mock DMSO	Mock MLN	0.141631	1.03861	C3X DMSO 4hpi	C3X MLN 4hpi	0.214595	1.24435	C3X DMSO 28hpi	C3X MLN 28hpi
Q9QZE5	26	24	74.0868	Coatomer subunit gamma-1 OS=Mus musculus GN=Copg1 PE=2 SV=1 - [COPG1_MOUSE]	x		0.00117351	1.23819	Mock DMSO	Mock MLN	0.842338	1.05186	C3X MLN 4hpi	C3X DMSO 4hpi	0.294569	1.23996	C3X DMSO 28hpi	C3X MLN 28hpi
Q60597	30	24	88.1577	2-oxoglutarate dehydrogenase, mitochondrial OS=Mus musculus GN=Ogdh PE=1 SV=3 - [ODO1_MOUSE]	x		0.311056	1.05977	Mock DMSO	Mock MLN	0.264047	1.2569	C3X MLN 4hpi	C3X DMSO 4hpi	0.307397	1.19993	C3X DMSO 28hpi	C3X MLN 28hpi
P26443	25	24	83.5813	Glutamate dehydrogenase 1, mitochondrial OS=Mus musculus GN=Glud1 PE=1 SV=1 - [DHE3_MOUSE]	x		0.0978082	1.10229	Mock MLN	Mock DMSO	0.0149871	1.54365	C3X MLN 4hpi	C3X DMSO 4hpi	0.293853	1.18644	C3X MLN 28hpi	C3X DMSO 28hpi
Q8BTX6	26	24	71.7965	Putative uncharacterized protein (Fragment) OS=Mus musculus GN=Skiv2l2 PE=2 SV=1 - [Q8BTX6_MOUSE]	x		0.00471211	1.22362	Mock DMSO	Mock MLN	0.77999	1.08708	C3X MLN 4hpi	C3X DMSO 4hpi	0.738407	1.14879	C3X DMSO 28hpi	C3X MLN 28hpi
Q3TIA9	24	24	68.6775	Asparagine synthetase OS=Mus musculus GN=Asns PE=2 SV=1 - [Q3TIA9_MOUSE]	x		0.653746	1.03095	Mock MLN	Mock DMSO	0.278373	1.21172	C3X MLN 4hpi	C3X DMSO 4hpi	0.588726	1.07851	C3X DMSO 28hpi	C3X MLN 28hpi
P43247	24	24	70.1349	DNA mismatch repair protein Msh2 OS=Mus musculus GN=Msh2 PE=2 SV=1 - [MSH2_MOUSE]	x		0.0115746	1.2299	Mock DMSO	Mock MLN	0.199653	1.15413	C3X MLN 4hpi	C3X DMSO 4hpi	0.43746	1.07073	C3X MLN 28hpi	C3X DMSO 28hpi
Q9DBX5	26	24	70.0656	Cytosolic phospholipase A2 OS=Mus musculus GN=Pla2g4a PE=2 SV=1 - [Q9DBX5_MOUSE]	x		0.0174814	1.23502	Mock DMSO	Mock MLN	0.652854	1.12092	C3X MLN 4hpi	C3X DMSO 4hpi	0.99296	1.06754	C3X DMSO 28hpi	C3X MLN 28hpi
Q8K4Z5	34	24	117.612	Splicing factor 3A subunit 1 OS=Mus musculus GN=Sf3a1 PE=1 SV=1 - [SF3A1_MOUSE]	x		0.0223527	1.11097	Mock DMSO	Mock MLN	0.300922	1.09919	C3X MLN 4hpi	C3X DMSO 4hpi	0.613239	1.04197	C3X MLN 28hpi	C3X DMSO 28hpi
E9PVX6	24	23	67.2778	Protein Mki67 OS=Mus musculus GN=Mki67 PE=2 SV=1 - [E9PVX6_MOUSE]	x		0.10284	1.24657	Mock DMSO	Mock MLN	0.591839	1.25034	C3X MLN 4hpi	C3X DMSO 4hpi	0.0405414	1.90032	C3X DMSO 28hpi	C3X MLN 28hpi
Q76MZ3	27	23	90.1309	Serine/threonine-protein phosphatase 2A 65 kDa regulatory subunit A alpha isoform OS=Mus musculus GN=Ppp2r1a PE=1 SV=3 - [2AAA_MOUSE]	x		0.0136161	1.16195	Mock MLN	Mock DMSO	0.0103659	1.31127	C3X MLN 4hpi	C3X DMSO 4hpi	0.0218424	1.46163	C3X MLN 28hpi	C3X DMSO 28hpi
Q99P72	35	23	130.28	Reticulon-4 OS=Mus musculus GN=Rtn4 PE=1 SV=2 - [RTN4_MOUSE]	x		0.0051036	1.35329	Mock DMSO	Mock MLN	0.523604	1.06816	C3X DMSO 4hpi	C3X MLN 4hpi	0.190301	1.31909	C3X DMSO 28hpi	C3X MLN 28hpi
Q7TMI0	28	23	102.978	Psmd11 protein (Fragment) OS=Mus musculus GN=Psmd11 PE=2 SV=1 - [Q7TMI0_MOUSE]	x		0.00193904	1.3108	Mock MLN	Mock DMSO	0.0521657	1.2018	C3X MLN 4hpi	C3X DMSO 4hpi	0.317894	1.18979	C3X MLN 28hpi	C3X DMSO 28hpi
Q61191	24	23	69.6072	Host cell factor 1 OS=Mus musculus GN=Hcfc1 PE=1 SV=2 - [HCFC1_MOUSE]	x		0.00179924	1.51695	Mock DMSO	Mock MLN	0.788733	1.20106	C3X MLN 4hpi	C3X DMSO 4hpi	0.650223	1.16715	C3X DMSO 28hpi	C3X MLN 28hpi
B7ZWF1	29	23	81.0303	Ddx3x protein OS=Mus musculus GN=Ddx3x PE=2 SV=1 - [B7ZWF1_MOUSE]	x		0.417027	1.03733	Mock MLN	Mock DMSO	0.182087	1.12715	C3X MLN 4hpi	C3X DMSO 4hpi	0.130886	1.09805	C3X MLN 28hpi	C3X DMSO 28hpi
Q05DU8	22	22	76.881	Ribonucleoside-diphosphate reductase (Fragment) OS=Mus musculus GN=Rrm1 PE=2 SV=1 - [Q05DU8_MOUSE]	x		0.422111	1.03519	Mock DMSO	Mock MLN	0.0103786	1.20711	C3X MLN 4hpi	C3X DMSO 4hpi	3.61101e-06	2.58562	C3X MLN 28hpi	C3X DMSO 28hpi
Q8K2Z4	23	22	47.5339	Condensin complex subunit 1 OS=Mus musculus GN=Ncapd2 PE=1 SV=2 - [CND1_MOUSE]	x		0.00167866	1.61375	Mock DMSO	Mock MLN	0.417121	1.13596	C3X DMSO 4hpi	C3X MLN 4hpi	0.00696501	2.16821	C3X DMSO 28hpi	C3X MLN 28hpi
Q4VA53	28	22	76.7685	Sister chromatid cohesion protein PDS5 homolog B OS=Mus musculus GN=Pds5b PE=1 SV=1 - [PDS5B_MOUSE]	x		0.000649949	1.56435	Mock DMSO	Mock MLN	0.668543	1.03964	C3X DMSO 4hpi	C3X MLN 4hpi	0.114256	1.61481	C3X DMSO 28hpi	C3X MLN 28hpi
Q91VC3	25	22	77.2583	Eukaryotic initiation factor 4A-III OS=Mus musculus GN=Eif4a3 PE=2 SV=3 - [IF4A3_MOUSE]	x		0.00023745	1.50196	Mock MLN	Mock DMSO	0.073248	1.26535	C3X MLN 4hpi	C3X DMSO 4hpi	0.0758227	1.56098	C3X MLN 28hpi	C3X DMSO 28hpi
Q3UL43	22	22	71.7927	Putative uncharacterized protein OS=Mus musculus GN=Nup155 PE=2 SV=1 - [Q3UL43_MOUSE]	x		0.00107154	1.35717	Mock DMSO	Mock MLN	0.77271	1.01139	C3X DMSO 4hpi	C3X MLN 4hpi	0.108572	1.43968	C3X DMSO 28hpi	C3X MLN 28hpi
Q9Z1Z0	23	22	71.8276	General vesicular transport factor p115 OS=Mus musculus GN=Uso1 PE=1 SV=2 - [USO1_MOUSE]	x		0.00267475	1.35298	Mock DMSO	Mock MLN	0.957652	1.0379	C3X MLN 4hpi	C3X DMSO 4hpi	0.106307	1.42791	C3X DMSO 28hpi	C3X MLN 28hpi
Q99MR6	22	22	53.661	Serrate RNA effector molecule homolog OS=Mus musculus GN=Srrt PE=1 SV=1 - [SRRT_MOUSE]	x		0.00931479	1.3935	Mock DMSO	Mock MLN	0.901196	1.12444	C3X MLN 4hpi	C3X DMSO 4hpi	0.225737	1.38045	C3X DMSO 28hpi	C3X MLN 28hpi
Q9CSH3	24	22	68.4306	Exosome complex exonuclease RRP44 OS=Mus musculus GN=Dis3 PE=2 SV=4 - [RRP44_MOUSE]	x		0.000620581	1.2799	Mock DMSO	Mock MLN	0.82036	1.0526	C3X MLN 4hpi	C3X DMSO 4hpi	0.257573	1.28122	C3X DMSO 28hpi	C3X MLN 28hpi
Q6PFD9	22	22	65.1405	Nuclear pore complex protein Nup98-Nup96 OS=Mus musculus GN=Nup98 PE=1 SV=2 - [NUP98_MOUSE]	x		0.00624985	1.23535	Mock DMSO	Mock MLN	0.485341	1.22877	C3X MLN 4hpi	C3X DMSO 4hpi	0.512491	1.27024	C3X DMSO 28hpi	C3X MLN 28hpi
Q99JI4	24	22	75.1412	26S proteasome non-ATPase regulatory subunit 6 OS=Mus musculus GN=Psmd6 PE=1 SV=1 - [PSMD6_MOUSE]	x		0.0337773	1.12334	Mock MLN	Mock DMSO	0.0377017	1.19016	C3X MLN 4hpi	C3X DMSO 4hpi	0.0641903	1.18976	C3X DMSO 28hpi	C3X MLN 28hpi
F8VPX1	22	22	56.1987	Ubiquitin carboxyl-terminal hydrolase OS=Mus musculus GN=Usp7 PE=2 SV=1 - [F8VPX1_MOUSE]	x		0.15986	1.10021	Mock DMSO	Mock MLN	0.703736	1.04946	C3X MLN 4hpi	C3X DMSO 4hpi	0.266068	1.17769	C3X DMSO 28hpi	C3X MLN 28hpi
Q6A068	24	22	75.2296	Cell division cycle 5-like protein OS=Mus musculus GN=Cdc5l PE=1 SV=2 - [CDC5L_MOUSE]	x		0.0156704	1.10582	Mock DMSO	Mock MLN	0.191437	1.20143	C3X MLN 4hpi	C3X DMSO 4hpi	0.1628	1.16131	C3X MLN 28hpi	C3X DMSO 28hpi
P27612	23	22	74.1037	Phospholipase A-2-activating protein OS=Mus musculus GN=Plaa PE=2 SV=4 - [PLAP_MOUSE]	x		0.036162	1.20232	Mock DMSO	Mock MLN	0.950838	1.02708	C3X MLN 4hpi	C3X DMSO 4hpi	0.208801	1.15727	C3X DMSO 28hpi	C3X MLN 28hpi
Q61833	23	22	82.3119	Ribophorin OS=Mus musculus GN=Rpn2 PE=2 SV=1 - [Q61833_MOUSE]	x		0.149384	1.10746	Mock MLN	Mock DMSO	0.775322	1.0114	C3X DMSO 4hpi	C3X MLN 4hpi	0.102979	1.14609	C3X MLN 28hpi	C3X DMSO 28hpi
Q08509	23	22	85.3628	Epidermal growth factor receptor kinase substrate 8 OS=Mus musculus GN=Eps8 PE=1 SV=2 - [EPS8_MOUSE]	x		0.461939	1.0466	Mock DMSO	Mock MLN	0.133158	1.37783	C3X MLN 4hpi	C3X DMSO 4hpi	0.731664	1.01457	C3X MLN 28hpi	C3X DMSO 28hpi
O09131	24	22	69.361	Glutathione S-transferase omega-1 OS=Mus musculus GN=Gsto1 PE=2 SV=2 - [GSTO1_MOUSE]	x		0.00270612	1.36385	Mock MLN	Mock DMSO	0.0185461	1.38493	C3X MLN 4hpi	C3X DMSO 4hpi	0.805975	1.00645	C3X DMSO 28hpi	C3X MLN 28hpi
B7ZWC4	22	21	63.5224	Insulin-like growth factor 2 receptor OS=Mus musculus GN=Igf2r PE=2 SV=1 - [B7ZWC4_MOUSE]	x		0.00102282	1.70058	Mock DMSO	Mock MLN	0.882404	1.07769	C3X MLN 4hpi	C3X DMSO 4hpi	0.0194506	1.95252	C3X DMSO 28hpi	C3X MLN 28hpi
Q7TMB8	24	21	63.8968	Cytoplasmic FMR1-interacting protein 1 OS=Mus musculus GN=Cyfip1 PE=1 SV=1 - [CYFP1_MOUSE]	x		0.00220987	1.36992	Mock DMSO	Mock MLN	0.880763	1.0752	C3X MLN 4hpi	C3X DMSO 4hpi	0.0176767	1.88452	C3X DMSO 28hpi	C3X MLN 28hpi
Q7TT37	21	21	56.5038	Elongator complex protein 1 OS=Mus musculus GN=Ikbkap PE=2 SV=2 - [ELP1_MOUSE]	x		0.00184626	1.43283	Mock DMSO	Mock MLN	0.578029	1.06308	C3X DMSO 4hpi	C3X MLN 4hpi	0.0308965	1.65766	C3X DMSO 28hpi	C3X MLN 28hpi
Q80TU6	23	21	68.5131	MKIAA0670 protein (Fragment) OS=Mus musculus GN=Acin1 PE=2 SV=1 - [Q80TU6_MOUSE]	x		0.00104752	1.66489	Mock DMSO	Mock MLN	0.918028	1.1048	C3X MLN 4hpi	C3X DMSO 4hpi	0.157321	1.48175	C3X DMSO 28hpi	C3X MLN 28hpi
E9QKZ2	22	21	59.9974	Importin-9 OS=Mus musculus GN=Ipo9 PE=2 SV=1 - [E9QKZ2_MOUSE]	x		0.00181093	1.25608	Mock DMSO	Mock MLN	0.732407	1.02905	C3X DMSO 4hpi	C3X MLN 4hpi	0.10587	1.45149	C3X DMSO 28hpi	C3X MLN 28hpi
Q9QYR6	24	21	46.0423	Microtubule-associated protein 1A OS=Mus musculus GN=Map1a PE=1 SV=2 - [MAP1A_MOUSE]	x		0.0277832	1.19123	Mock DMSO	Mock MLN	0.596845	1.0996	C3X DMSO 4hpi	C3X MLN 4hpi	0.0825879	1.44667	C3X DMSO 28hpi	C3X MLN 28hpi
Q569Z6	22	21	65.0382	Thyroid hormone receptor-associated protein 3 OS=Mus musculus GN=Thrap3 PE=1 SV=1 - [TR150_MOUSE]	x		0.0302329	1.40698	Mock DMSO	Mock MLN	0.596333	1.12604	C3X DMSO 4hpi	C3X MLN 4hpi	0.0677506	1.42711	C3X DMSO 28hpi	C3X MLN 28hpi
Q6DFW4	22	21	78.3481	Nucleolar protein 58 OS=Mus musculus GN=Nop58 PE=1 SV=1 - [NOP58_MOUSE]	x		0.076169	1.10771	Mock MLN	Mock DMSO	0.0353048	1.27486	C3X MLN 4hpi	C3X DMSO 4hpi	0.0126433	1.37992	C3X MLN 28hpi	C3X DMSO 28hpi
Q3TG12	23	21	71.9861	Putative uncharacterized protein (Fragment) OS=Mus musculus GN=Farsb PE=2 SV=1 - [Q3TG12_MOUSE]	x		0.278405	1.07169	Mock MLN	Mock DMSO	0.00613646	1.23978	C3X MLN 4hpi	C3X DMSO 4hpi	0.0204319	1.31296	C3X MLN 28hpi	C3X DMSO 28hpi
Q68FL6	25	21	78.1539	Methionine--tRNA ligase, cytoplasmic OS=Mus musculus GN=Mars PE=2 SV=1 - [SYMC_MOUSE]	x		0.0152409	1.17143	Mock DMSO	Mock MLN	0.615847	1.1401	C3X MLN 4hpi	C3X DMSO 4hpi	0.231146	1.2792	C3X DMSO 28hpi	C3X MLN 28hpi
P50247	25	21	86.5927	Adenosylhomocysteinase OS=Mus musculus GN=Ahcy PE=1 SV=3 - [SAHH_MOUSE]	x		0.00776846	1.21747	Mock MLN	Mock DMSO	0.0261602	1.35876	C3X MLN 4hpi	C3X DMSO 4hpi	0.271624	1.2211	C3X MLN 28hpi	C3X DMSO 28hpi
Q3TI79	21	21	67.0498	Putative uncharacterized protein OS=Mus musculus GN=Dkc1 PE=2 SV=1 - [Q3TI79_MOUSE]	x		0.277522	1.0881	Mock MLN	Mock DMSO	0.0780254	1.12336	C3X MLN 4hpi	C3X DMSO 4hpi	0.0774089	1.10377	C3X MLN 28hpi	C3X DMSO 28hpi
Q04750	21	21	63.7149	DNA topoisomerase 1 OS=Mus musculus GN=Top1 PE=1 SV=2 - [TOP1_MOUSE]	x		0.0310056	1.26518	Mock DMSO	Mock MLN	0.721083	1.13673	C3X MLN 4hpi	C3X DMSO 4hpi	0.940743	1.0733	C3X DMSO 28hpi	C3X MLN 28hpi
Q9D8E6	21	21	68.0648	60S ribosomal protein L4 OS=Mus musculus GN=Rpl4 PE=1 SV=3 - [RL4_MOUSE]	x		0.129188	1.16153	Mock MLN	Mock DMSO	0.0125614	1.35839	C3X MLN 4hpi	C3X DMSO 4hpi	0.859394	1.04577	C3X DMSO 28hpi	C3X MLN 28hpi
Q7M739	46	21	145.408	Nuclear pore complex-associated intranuclear coiled-coil protein TPR OS=Mus musculus GN=Tpr PE=2 SV=1 - [Q7M739_MOUSE]	x		0.00743243	1.44419	Mock DMSO	Mock MLN	0.890158	1.0596	C3X MLN 4hpi	C3X DMSO 4hpi	0.943516	1.03288	C3X DMSO 28hpi	C3X MLN 28hpi
Q5SW19	23	20	69.4424	Clustered mitochondria protein homolog OS=Mus musculus GN=Cluh PE=2 SV=2 - [CLU_MOUSE]	x		0.000720208	1.51107	Mock DMSO	Mock MLN	0.906946	1.11956	C3X MLN 4hpi	C3X DMSO 4hpi	0.0134622	2.07948	C3X DMSO 28hpi	C3X MLN 28hpi
P33609	21	20	54.4287	DNA polymerase alpha catalytic subunit OS=Mus musculus GN=Pola1 PE=1 SV=2 - [DPOLA_MOUSE]	x		0.000200059	1.49628	Mock DMSO	Mock MLN	0.832444	1.00608	C3X MLN 4hpi	C3X DMSO 4hpi	0.0425528	1.78821	C3X DMSO 28hpi	C3X MLN 28hpi
P10126	38	20	136.093	Elongation factor 1-alpha 1 OS=Mus musculus GN=Eef1a1 PE=1 SV=3 - [EF1A1_MOUSE]	x		0.0345882	1.86448	Mock MLN	Mock DMSO	0.315413	1.52445	C3X MLN 4hpi	C3X DMSO 4hpi	0.123311	1.59832	C3X MLN 28hpi	C3X DMSO 28hpi
Q8VDN2	40	20	121.482	Sodium/potassium-transporting ATPase subunit alpha-1 OS=Mus musculus GN=Atp1a1 PE=1 SV=1 - [AT1A1_MOUSE]	x		0.00394925	1.53914	Mock DMSO	Mock MLN	0.857647	1.05466	C3X MLN 4hpi	C3X DMSO 4hpi	0.10519	1.57082	C3X DMSO 28hpi	C3X MLN 28hpi
Q5RL55	21	20	72.6059	ATP-binding cassette, sub-family F (GCN20), member 1 OS=Mus musculus GN=Abcf1 PE=2 SV=1 - [Q5RL55_MOUSE]	x		0.00017448	1.31501	Mock DMSO	Mock MLN	0.757216	1.10222	C3X MLN 4hpi	C3X DMSO 4hpi	0.0479642	1.47785	C3X DMSO 28hpi	C3X MLN 28hpi
P54775	22	20	78.3364	26S protease regulatory subunit 6B OS=Mus musculus GN=Psmc4 PE=1 SV=2 - [PRS6B_MOUSE]	x		0.00751452	1.45802	Mock MLN	Mock DMSO	0.0922822	1.31044	C3X MLN 4hpi	C3X DMSO 4hpi	0.104949	1.45574	C3X MLN 28hpi	C3X DMSO 28hpi
Q64521	21	20	59.9567	Glycerol-3-phosphate dehydrogenase, mitochondrial OS=Mus musculus GN=Gpd2 PE=1 SV=2 - [GPDM_MOUSE]	x		0.0378442	1.15708	Mock MLN	Mock DMSO	0.240102	1.08772	C3X MLN 4hpi	C3X DMSO 4hpi	0.0145723	1.31123	C3X MLN 28hpi	C3X DMSO 28hpi
Q91VR5	24	20	77.4146	ATP-dependent RNA helicase DDX1 OS=Mus musculus GN=Ddx1 PE=1 SV=1 - [DDX1_MOUSE]	x		0.0441258	1.11884	Mock MLN	Mock DMSO	0.616789	1.08501	C3X MLN 4hpi	C3X DMSO 4hpi	0.000113743	1.30641	C3X MLN 28hpi	C3X DMSO 28hpi
Q3TJ43	20	20	63.2156	Vacuolar protein sorting-associated protein 35 OS=Mus musculus GN=Vps35 PE=2 SV=1 - [Q3TJ43_MOUSE]	x		0.0572493	1.16136	Mock DMSO	Mock MLN	0.867223	1.00016	C3X MLN 4hpi	C3X DMSO 4hpi	0.433921	1.20017	C3X DMSO 28hpi	C3X MLN 28hpi
Q9Z1F9	21	20	66.136	SUMO-activating enzyme subunit 2 OS=Mus musculus GN=Uba2 PE=2 SV=1 - [SAE2_MOUSE]	x		0.0338527	1.13998	Mock DMSO	Mock MLN	0.197078	1.11784	C3X DMSO 4hpi	C3X MLN 4hpi	0.407447	1.13468	C3X DMSO 28hpi	C3X MLN 28hpi
E9QPE8	287	20	923.55	Plectin OS=Mus musculus GN=Plec PE=2 SV=1 - [E9QPE8_MOUSE]	x		0.166219	1.17074	Mock DMSO	Mock MLN	0.219772	3.19021	C3X MLN 4hpi	C3X DMSO 4hpi	0.661608	1.07092	C3X DMSO 28hpi	C3X MLN 28hpi
P28271	21	20	49.5764	Cytoplasmic aconitate hydratase OS=Mus musculus GN=Aco1 PE=1 SV=3 - [ACOC_MOUSE]	x		0.76153	1.01305	Mock DMSO	Mock MLN	0.0300651	1.22601	C3X MLN 4hpi	C3X DMSO 4hpi	0.756187	1.02379	C3X MLN 28hpi	C3X DMSO 28hpi
G3X922	22	19	48.0194	MCG115602 OS=Mus musculus GN=Dnajc13 PE=4 SV=1 - [G3X922_MOUSE]	x		0.00222384	1.28117	Mock DMSO	Mock MLN	0.572517	1.0837	C3X DMSO 4hpi	C3X MLN 4hpi	0.0156785	1.73852	C3X DMSO 28hpi	C3X MLN 28hpi
O35691	20	19	57.6006	Pinin OS=Mus musculus GN=Pnn PE=1 SV=4 - [PININ_MOUSE]	x		0.0157072	1.32685	Mock DMSO	Mock MLN	0.79808	1.01418	C3X DMSO 4hpi	C3X MLN 4hpi	0.0727516	1.70299	C3X DMSO 28hpi	C3X MLN 28hpi
E9Q4Q2	19	19	59.207	Splicing factor 1 OS=Mus musculus GN=Sf1 PE=2 SV=1 - [E9Q4Q2_MOUSE]	x		0.0268229	1.34156	Mock MLN	Mock DMSO	0.0196109	1.52678	C3X MLN 4hpi	C3X DMSO 4hpi	0.00428434	1.6851	C3X MLN 28hpi	C3X DMSO 28hpi
Q61941	19	19	55.7473	NAD(P) transhydrogenase, mitochondrial OS=Mus musculus GN=Nnt PE=1 SV=2 - [NNTM_MOUSE]	x		0.00145057	1.44303	Mock DMSO	Mock MLN	0.964848	1.04419	C3X MLN 4hpi	C3X DMSO 4hpi	0.0441001	1.67689	C3X DMSO 28hpi	C3X MLN 28hpi
Q9Z0U1	20	19	57.7536	Tight junction protein ZO-2 OS=Mus musculus GN=Tjp2 PE=1 SV=2 - [ZO2_MOUSE]	x		0.00255687	1.64964	Mock DMSO	Mock MLN	0.562684	1.06378	C3X DMSO 4hpi	C3X MLN 4hpi	0.0819701	1.64393	C3X DMSO 28hpi	C3X MLN 28hpi
P17742	21	19	76.6505	Peptidyl-prolyl cis-trans isomerase A OS=Mus musculus GN=Ppia PE=1 SV=2 - [PPIA_MOUSE]	x		0.000250966	1.9975	Mock MLN	Mock DMSO	0.0193286	1.78998	C3X MLN 4hpi	C3X DMSO 4hpi	0.276415	1.58904	C3X DMSO 28hpi	C3X MLN 28hpi
Q8R5H1	19	19	45.0424	Ubiquitin carboxyl-terminal hydrolase 15 OS=Mus musculus GN=Usp15 PE=1 SV=1 - [UBP15_MOUSE]	x		0.0108774	1.16177	Mock DMSO	Mock MLN	0.722685	1.05471	C3X MLN 4hpi	C3X DMSO 4hpi	0.0625334	1.50791	C3X DMSO 28hpi	C3X MLN 28hpi
P40124	20	19	68.3184	Adenylyl cyclase-associated protein 1 OS=Mus musculus GN=Cap1 PE=1 SV=4 - [CAP1_MOUSE]	x		0.00171171	1.29314	Mock MLN	Mock DMSO	0.193731	1.19264	C3X MLN 4hpi	C3X DMSO 4hpi	0.108982	1.40996	C3X MLN 28hpi	C3X DMSO 28hpi
Q569Z5	30	19	85.8622	Probable ATP-dependent RNA helicase DDX46 OS=Mus musculus GN=Ddx46 PE=1 SV=2 - [DDX46_MOUSE]	x		0.00113215	1.52884	Mock DMSO	Mock MLN	0.092162	1.25397	C3X DMSO 4hpi	C3X MLN 4hpi	0.304148	1.37131	C3X DMSO 28hpi	C3X MLN 28hpi
Q8K2B3	19	19	67.1671	Succinate dehydrogenase [ubiquinone] flavoprotein subunit, mitochondrial OS=Mus musculus GN=Sdha PE=1 SV=1 - [DHSA_MOUSE]	x		0.0143297	1.16141	Mock MLN	Mock DMSO	0.0984	1.15072	C3X MLN 4hpi	C3X DMSO 4hpi	0.0486756	1.33219	C3X MLN 28hpi	C3X DMSO 28hpi
Q9DBJ1	21	19	89.4642	Phosphoglycerate mutase 1 OS=Mus musculus GN=Pgam1 PE=1 SV=3 - [PGAM1_MOUSE]	x		0.000862174	1.78021	Mock MLN	Mock DMSO	0.197036	1.47554	C3X MLN 4hpi	C3X DMSO 4hpi	0.899495	1.25207	C3X DMSO 28hpi	C3X MLN 28hpi
Q8K297	20	19	50.818	Procollagen galactosyltransferase 1 OS=Mus musculus GN=Colgalt1 PE=1 SV=2 - [GT251_MOUSE]	x		0.180734	1.09777	Mock MLN	Mock DMSO	0.0713273	1.28052	C3X MLN 4hpi	C3X DMSO 4hpi	0.00305527	1.25112	C3X MLN 28hpi	C3X DMSO 28hpi
Q3TKT4	27	19	64.3265	Transcription activator BRG1 OS=Mus musculus GN=Smarca4 PE=1 SV=1 - [SMCA4_MOUSE]	x		0.00239982	1.4788	Mock DMSO	Mock MLN	0.923041	1.12824	C3X MLN 4hpi	C3X DMSO 4hpi	0.559395	1.2251	C3X DMSO 28hpi	C3X MLN 28hpi
Q922R8	19	19	76.878	Protein disulfide-isomerase A6 OS=Mus musculus GN=Pdia6 PE=1 SV=3 - [PDIA6_MOUSE]	x		0.00688519	1.23608	Mock MLN	Mock DMSO	0.013031	1.35897	C3X MLN 4hpi	C3X DMSO 4hpi	0.27016	1.1945	C3X MLN 28hpi	C3X DMSO 28hpi
Q8K0C4	19	19	59.948	Lanosterol 14-alpha demethylase OS=Mus musculus GN=Cyp51a1 PE=2 SV=1 - [CP51A_MOUSE]	x		0.666394	1.03792	Mock MLN	Mock DMSO	0.0986653	1.2941	C3X MLN 4hpi	C3X DMSO 4hpi	0.117849	1.1698	C3X DMSO 28hpi	C3X MLN 28hpi
O35685	19	19	53.3813	Nuclear migration protein nudC OS=Mus musculus GN=Nudc PE=1 SV=1 - [NUDC_MOUSE]	x		0.11126	1.16081	Mock MLN	Mock DMSO	0.349559	1.10024	C3X MLN 4hpi	C3X DMSO 4hpi	0.394195	1.15872	C3X MLN 28hpi	C3X DMSO 28hpi
P46460	20	19	53.7608	Vesicle-fusing ATPase OS=Mus musculus GN=Nsf PE=1 SV=2 - [NSF_MOUSE]	x		0.148432	1.15038	Mock DMSO	Mock MLN	0.352863	1.24479	C3X MLN 4hpi	C3X DMSO 4hpi	0.100569	1.12627	C3X MLN 28hpi	C3X DMSO 28hpi
P28658	19	19	58.8352	Ataxin-10 OS=Mus musculus GN=Atxn10 PE=1 SV=2 - [ATX10_MOUSE]	x		0.796486	1.01722	Mock MLN	Mock DMSO	0.0304662	1.15455	C3X MLN 4hpi	C3X DMSO 4hpi	0.471901	1.08035	C3X DMSO 28hpi	C3X MLN 28hpi
Q8CFI7	19	19	60.2645	DNA-directed RNA polymerase II subunit RPB2 OS=Mus musculus GN=Polr2b PE=2 SV=2 - [RPB2_MOUSE]	x		0.0400628	1.27075	Mock DMSO	Mock MLN	0.687574	1.06366	C3X DMSO 4hpi	C3X MLN 4hpi	0.922396	1.05798	C3X DMSO 28hpi	C3X MLN 28hpi
Q6ZWX6	20	19	60.9168	Eukaryotic translation initiation factor 2 subunit 1 OS=Mus musculus GN=Eif2s1 PE=1 SV=3 - [IF2A_MOUSE]	x		0.0375386	1.25108	Mock MLN	Mock DMSO	0.181379	1.16053	C3X MLN 4hpi	C3X DMSO 4hpi	0.827653	1.04739	C3X DMSO 28hpi	C3X MLN 28hpi
H3BKM0	37	19	118.352	AP-2 complex subunit beta OS=Mus musculus GN=Ap2b1 PE=2 SV=1 - [H3BKM0_MOUSE]	x		0.875678	1.03147	Mock MLN	Mock DMSO	0.752091	1.02271	C3X MLN 4hpi	C3X DMSO 4hpi	0.566239	1.04526	C3X MLN 28hpi	C3X DMSO 28hpi
Q3UBR5	29	18	104.967	Putative uncharacterized protein OS=Mus musculus GN=Ptbp1 PE=2 SV=1 - [Q3UBR5_MOUSE]	x		0.0248054	2.31289	Mock MLN	Mock DMSO	0.375774	1.71546	C3X MLN 4hpi	C3X DMSO 4hpi	0.0436654	2.18467	C3X MLN 28hpi	C3X DMSO 28hpi
Q8BYA0	19	18	55.667	Tubulin-specific chaperone D OS=Mus musculus GN=Tbcd PE=2 SV=1 - [TBCD_MOUSE]	x		0.00385427	1.2441	Mock DMSO	Mock MLN	0.815192	1.01897	C3X DMSO 4hpi	C3X MLN 4hpi	0.0241561	1.67842	C3X DMSO 28hpi	C3X MLN 28hpi
P24547	22	18	80.8785	Inosine-5'-monophosphate dehydrogenase 2 OS=Mus musculus GN=Impdh2 PE=1 SV=2 - [IMDH2_MOUSE]	x		0.00134861	1.22453	Mock MLN	Mock DMSO	0.00235464	1.38852	C3X MLN 4hpi	C3X DMSO 4hpi	0.0394253	1.67572	C3X MLN 28hpi	C3X DMSO 28hpi
Q9JJ28	20	18	63.7958	Protein flightless-1 homolog OS=Mus musculus GN=Flii PE=1 SV=1 - [FLII_MOUSE]	x		0.000265269	1.45235	Mock DMSO	Mock MLN	0.767458	1.12755	C3X MLN 4hpi	C3X DMSO 4hpi	0.0932024	1.55548	C3X DMSO 28hpi	C3X MLN 28hpi
P62192	21	18	74.2933	26S protease regulatory subunit 4 OS=Mus musculus GN=Psmc1 PE=1 SV=1 - [PRS4_MOUSE]	x		0.00252147	1.36452	Mock MLN	Mock DMSO	0.138201	1.17992	C3X MLN 4hpi	C3X DMSO 4hpi	0.0529617	1.48467	C3X MLN 28hpi	C3X DMSO 28hpi
Q93092	20	18	61.6272	Transaldolase OS=Mus musculus GN=Taldo1 PE=1 SV=2 - [TALDO_MOUSE]	x		0.160153	1.15344	Mock MLN	Mock DMSO	0.0649355	1.34285	C3X MLN 4hpi	C3X DMSO 4hpi	0.120947	1.45881	C3X MLN 28hpi	C3X DMSO 28hpi
Q8BWZ3	19	18	49.9724	N-alpha-acetyltransferase 25, NatB auxiliary subunit OS=Mus musculus GN=Naa25 PE=2 SV=1 - [NAA25_MOUSE]	x		0.0154856	1.13904	Mock DMSO	Mock MLN	0.513583	1.08575	C3X MLN 4hpi	C3X DMSO 4hpi	0.108808	1.41514	C3X DMSO 28hpi	C3X MLN 28hpi
O70194	19	18	71.261	Eukaryotic translation initiation factor 3 subunit D OS=Mus musculus GN=Eif3d PE=1 SV=2 - [EIF3D_MOUSE]	x		0.0611167	1.27988	Mock MLN	Mock DMSO	0.00992658	1.36761	C3X MLN 4hpi	C3X DMSO 4hpi	0.0195761	1.40173	C3X MLN 28hpi	C3X DMSO 28hpi
Q3UVK0	19	18	53.5916	Endoplasmic reticulum metallopeptidase 1 OS=Mus musculus GN=Ermp1 PE=2 SV=2 - [ERMP1_MOUSE]	x		0.0205123	1.25817	Mock DMSO	Mock MLN	0.828953	1.08999	C3X MLN 4hpi	C3X DMSO 4hpi	0.143476	1.38995	C3X DMSO 28hpi	C3X MLN 28hpi
Q8CG48	20	18	64.3122	Structural maintenance of chromosomes protein 2 OS=Mus musculus GN=Smc2 PE=1 SV=2 - [SMC2_MOUSE]	x		0.00286394	1.41295	Mock DMSO	Mock MLN	0.837876	1.08608	C3X MLN 4hpi	C3X DMSO 4hpi	0.136313	1.37788	C3X DMSO 28hpi	C3X MLN 28hpi
Q62383	19	18	50.8505	Transcription elongation factor SPT6 OS=Mus musculus GN=Supt6h PE=1 SV=2 - [SPT6H_MOUSE]	x		6.84381e-06	1.43495	Mock DMSO	Mock MLN	0.638959	1.14398	C3X MLN 4hpi	C3X DMSO 4hpi	0.236058	1.2857	C3X DMSO 28hpi	C3X MLN 28hpi
Q9Z315	18	18	54.2679	U4/U6.U5 tri-snRNP-associated protein 1 OS=Mus musculus GN=Sart1 PE=2 SV=1 - [SNUT1_MOUSE]	x		0.0104142	1.25671	Mock DMSO	Mock MLN	0.402155	1.27168	C3X MLN 4hpi	C3X DMSO 4hpi	0.35016	1.26252	C3X DMSO 28hpi	C3X MLN 28hpi
Q9DBR1	19	18	56.5712	5'-3' exoribonuclease 2 OS=Mus musculus GN=Xrn2 PE=1 SV=1 - [XRN2_MOUSE]	x		0.00171211	1.29469	Mock DMSO	Mock MLN	0.563591	1.18189	C3X MLN 4hpi	C3X DMSO 4hpi	0.465613	1.24926	C3X DMSO 28hpi	C3X MLN 28hpi
Q8K363	18	18	53.222	ATP-dependent RNA helicase DDX18 OS=Mus musculus GN=Ddx18 PE=2 SV=1 - [DDX18_MOUSE]	x		0.683963	1.0225	Mock MLN	Mock DMSO	0.0695777	1.49714	C3X MLN 4hpi	C3X DMSO 4hpi	0.0134952	1.22928	C3X MLN 28hpi	C3X DMSO 28hpi
P14148	20	18	58.1972	60S ribosomal protein L7 OS=Mus musculus GN=Rpl7 PE=2 SV=2 - [RL7_MOUSE]	x		0.00108437	1.47723	Mock MLN	Mock DMSO	0.00556668	1.67951	C3X MLN 4hpi	C3X DMSO 4hpi	0.422976	1.22279	C3X DMSO 28hpi	C3X MLN 28hpi
Q3TWL6	58	18	196.898	Putative uncharacterized protein OS=Mus musculus GN=Psmd2 PE=2 SV=1 - [Q3TWL6_MOUSE]	x		0.316039	1.0717	Mock DMSO	Mock MLN	0.180567	1.31666	C3X MLN 4hpi	C3X DMSO 4hpi	0.103278	1.20642	C3X MLN 28hpi	C3X DMSO 28hpi
P47856	18	18	52.695	Glutamine--fructose-6-phosphate aminotransferase [isomerizing] 1 OS=Mus musculus GN=Gfpt1 PE=1 SV=3 - [GFPT1_MOUSE]	x		0.124414	1.05665	Mock DMSO	Mock MLN	0.543868	1.05134	C3X MLN 4hpi	C3X DMSO 4hpi	0.0831221	1.17535	C3X DMSO 28hpi	C3X MLN 28hpi
Q3TWN8	28	18	96.7097	Putative uncharacterized protein OS=Mus musculus GN=Aldh18a1 PE=2 SV=1 - [Q3TWN8_MOUSE]	x		0.322973	1.08844	Mock DMSO	Mock MLN	0.122677	1.3028	C3X MLN 4hpi	C3X DMSO 4hpi	0.120504	1.14748	C3X DMSO 28hpi	C3X MLN 28hpi
Q9CPY7	19	18	63.7762	Cytosol aminopeptidase OS=Mus musculus GN=Lap3 PE=1 SV=3 - [AMPL_MOUSE]	x		0.0248189	1.25659	Mock MLN	Mock DMSO	0.0044405	1.37469	C3X MLN 4hpi	C3X DMSO 4hpi	0.359427	1.14225	C3X MLN 28hpi	C3X DMSO 28hpi
Q8R1F1	19	18	59.3567	Niban-like protein 1 OS=Mus musculus GN=Fam129b PE=2 SV=2 - [NIBL1_MOUSE]	x		0.0606925	1.05665	Mock DMSO	Mock MLN	0.181974	1.15537	C3X MLN 4hpi	C3X DMSO 4hpi	0.671622	1.07078	C3X DMSO 28hpi	C3X MLN 28hpi
P48722	23	18	72.9878	Heat shock 70 kDa protein 4L OS=Mus musculus GN=Hspa4l PE=1 SV=2 - [HS74L_MOUSE]	x		0.00469632	1.20698	Mock DMSO	Mock MLN	0.586688	1.1135	C3X MLN 4hpi	C3X DMSO 4hpi	0.894435	1.07003	C3X DMSO 28hpi	C3X MLN 28hpi
Q3UYV9	18	18	46.4793	Nuclear cap-binding protein subunit 1 OS=Mus musculus GN=Ncbp1 PE=1 SV=2 - [NCBP1_MOUSE]	x		0.380445	1.08404	Mock DMSO	Mock MLN	0.775876	1.0249	C3X DMSO 4hpi	C3X MLN 4hpi	0.45223	1.0593	C3X MLN 28hpi	C3X DMSO 28hpi
Q3TF87	19	18	63.1286	Putative uncharacterized protein OS=Mus musculus GN=Dars PE=2 SV=1 - [Q3TF87_MOUSE]	x		0.786773	1.01105	Mock DMSO	Mock MLN	0.176034	1.09793	C3X MLN 4hpi	C3X DMSO 4hpi	0.67855	1.05894	C3X DMSO 28hpi	C3X MLN 28hpi
P70699	20	18	61.9144	Lysosomal alpha-glucosidase OS=Mus musculus GN=Gaa PE=1 SV=2 - [LYAG_MOUSE]	x		0.75899	1.02312	Mock MLN	Mock DMSO	0.0680424	1.3697	C3X MLN 4hpi	C3X DMSO 4hpi	0.782245	1.03567	C3X DMSO 28hpi	C3X MLN 28hpi
Q3ULZ3	21	18	69.7719	Phosphoserine aminotransferase OS=Mus musculus GN=Psat1 PE=2 SV=1 - [Q3ULZ3_MOUSE]	x		0.000584394	1.35109	Mock MLN	Mock DMSO	0.0169277	1.35918	C3X MLN 4hpi	C3X DMSO 4hpi	0.764201	1.02412	C3X MLN 28hpi	C3X DMSO 28hpi
P05202	20	18	65.0415	Aspartate aminotransferase, mitochondrial OS=Mus musculus GN=Got2 PE=1 SV=1 - [AATM_MOUSE]	x		0.0101397	1.24491	Mock MLN	Mock DMSO	0.017725	1.51473	C3X MLN 4hpi	C3X DMSO 4hpi	0.966989	1.01433	C3X DMSO 28hpi	C3X MLN 28hpi
E9Q9E1	67	17	206.103	Eukaryotic translation initiation factor 4 gamma 1 OS=Mus musculus GN=Eif4g1 PE=2 SV=1 - [E9Q9E1_MOUSE]	x		0.000928163	1.8497	Mock DMSO	Mock MLN	0.4881	1.11004	C3X DMSO 4hpi	C3X MLN 4hpi	0.0486112	1.9555	C3X DMSO 28hpi	C3X MLN 28hpi
P27046	18	17	51.8062	Alpha-mannosidase 2 OS=Mus musculus GN=Man2a1 PE=1 SV=2 - [MA2A1_MOUSE]	x		0.00182057	1.18229	Mock DMSO	Mock MLN	0.396261	1.12599	C3X MLN 4hpi	C3X DMSO 4hpi	0.00853352	1.74546	C3X DMSO 28hpi	C3X MLN 28hpi
P62962	17	17	54.9869	Profilin-1 OS=Mus musculus GN=Pfn1 PE=1 SV=2 - [PROF1_MOUSE]	x		0.000300722	2.15026	Mock MLN	Mock DMSO	0.0467838	1.59797	C3X MLN 4hpi	C3X DMSO 4hpi	0.0820994	1.60281	C3X DMSO 28hpi	C3X MLN 28hpi
Q6P549	18	17	46.1948	Phosphatidylinositol 3,4,5-trisphosphate 5-phosphatase 2 OS=Mus musculus GN=Inppl1 PE=1 SV=1 - [SHIP2_MOUSE]	x		8.24422e-05	1.40929	Mock DMSO	Mock MLN	0.786734	1.10429	C3X MLN 4hpi	C3X DMSO 4hpi	0.138677	1.50298	C3X DMSO 28hpi	C3X MLN 28hpi
P20152	86	17	323.254	Vimentin OS=Mus musculus GN=Vim PE=1 SV=3 - [VIME_MOUSE]	x		0.00381711	1.6262	Mock MLN	Mock DMSO	0.0913929	1.34934	C3X MLN 4hpi	C3X DMSO 4hpi	0.109488	1.49369	C3X MLN 28hpi	C3X DMSO 28hpi
P52293	18	17	63.664	Importin subunit alpha-1 OS=Mus musculus GN=Kpna2 PE=1 SV=2 - [IMA1_MOUSE]	x		0.0184153	1.19727	Mock MLN	Mock DMSO	0.0126088	1.55657	C3X MLN 4hpi	C3X DMSO 4hpi	0.059947	1.38329	C3X MLN 28hpi	C3X DMSO 28hpi
P32067	19	17	56.6148	Lupus La protein homolog OS=Mus musculus GN=Ssb PE=2 SV=1 - [LA_MOUSE]	x		0.000686355	1.39347	Mock MLN	Mock DMSO	0.0196549	1.39654	C3X MLN 4hpi	C3X DMSO 4hpi	0.142668	1.36113	C3X MLN 28hpi	C3X DMSO 28hpi
Q4FZL1	38	17	139.776	Eif4a1 protein (Fragment) OS=Mus musculus GN=Eif4a1 PE=2 SV=1 - [Q4FZL1_MOUSE]	x		0.00176025	1.33531	Mock MLN	Mock DMSO	0.20517	1.18	C3X MLN 4hpi	C3X DMSO 4hpi	0.137203	1.34162	C3X MLN 28hpi	C3X DMSO 28hpi
Q0P6B2	22	17	68.3681	Far upstream element (FUSE) binding protein 1 OS=Mus musculus GN=Fubp1 PE=2 SV=1 - [Q0P6B2_MOUSE]	x		0.205155	1.12544	Mock DMSO	Mock MLN	0.230394	1.38085	C3X MLN 4hpi	C3X DMSO 4hpi	0.000839085	1.33648	C3X MLN 28hpi	C3X DMSO 28hpi
E9QP46	24	17	38.1442	Nesprin-2 OS=Mus musculus GN=Syne2 PE=2 SV=1 - [E9QP46_MOUSE]	x		0.00369072	1.34924	Mock DMSO	Mock MLN	0.63763	1.06645	C3X DMSO 4hpi	C3X MLN 4hpi	0.344915	1.244	C3X DMSO 28hpi	C3X MLN 28hpi
Q61584	20	17	73.8258	Fragile X mental retardation syndrome-related protein 1 OS=Mus musculus GN=Fxr1 PE=1 SV=2 - [FXR1_MOUSE]	x		0.352619	1.04138	Mock MLN	Mock DMSO	0.0979347	1.21745	C3X MLN 4hpi	C3X DMSO 4hpi	0.00338122	1.23997	C3X MLN 28hpi	C3X DMSO 28hpi
P17426	24	17	69.1654	AP-2 complex subunit alpha-1 OS=Mus musculus GN=Ap2a1 PE=1 SV=1 - [AP2A1_MOUSE]	x		0.0592992	1.14386	Mock DMSO	Mock MLN	0.49873	1.09478	C3X MLN 4hpi	C3X DMSO 4hpi	0.310674	1.22619	C3X DMSO 28hpi	C3X MLN 28hpi
A1L2Z3	17	17	55.7257	C230096C10Rik protein OS=Mus musculus GN=Emc1 PE=2 SV=1 - [A1L2Z3_MOUSE]	x		0.00213312	1.21149	Mock DMSO	Mock MLN	0.470458	1.08277	C3X MLN 4hpi	C3X DMSO 4hpi	0.581775	1.19232	C3X DMSO 28hpi	C3X MLN 28hpi
Q3U026	17	17	50.6712	Putative uncharacterized protein OS=Mus musculus GN=Mogs PE=2 SV=1 - [Q3U026_MOUSE]	x		0.0260655	1.16077	Mock DMSO	Mock MLN	0.403846	1.16329	C3X MLN 4hpi	C3X DMSO 4hpi	0.501537	1.15053	C3X DMSO 28hpi	C3X MLN 28hpi
A2RRK3	18	17	54.7368	Slk protein OS=Mus musculus GN=Slk PE=2 SV=1 - [A2RRK3_MOUSE]	x		0.000323891	1.637	Mock DMSO	Mock MLN	0.259113	1.2953	C3X DMSO 4hpi	C3X MLN 4hpi	0.886698	1.11313	C3X DMSO 28hpi	C3X MLN 28hpi
Q5SVG5	35	17	101.031	AP-1 complex subunit beta-1 OS=Mus musculus GN=Ap1b1 PE=2 SV=1 - [Q5SVG5_MOUSE]	x		0.471458	1.07377	Mock MLN	Mock DMSO	0.878567	1.02777	C3X DMSO 4hpi	C3X MLN 4hpi	0.374667	1.08699	C3X DMSO 28hpi	C3X MLN 28hpi
Q3TA68	19	17	54.6241	Protein Wdr36 OS=Mus musculus GN=Wdr36 PE=2 SV=1 - [Q3TA68_MOUSE]	x		0.0772087	1.0799	Mock DMSO	Mock MLN	0.162095	1.22699	C3X MLN 4hpi	C3X DMSO 4hpi	0.385775	1.07567	C3X MLN 28hpi	C3X DMSO 28hpi
Q9DBG7	19	17	54.9093	Signal recognition particle receptor subunit alpha OS=Mus musculus GN=Srpr PE=1 SV=1 - [SRPR_MOUSE]	x		0.315568	1.07567	Mock DMSO	Mock MLN	0.518249	1.11061	C3X MLN 4hpi	C3X DMSO 4hpi	0.274083	1.07189	C3X MLN 28hpi	C3X DMSO 28hpi
Q8CGY8	19	17	56.013	UDP-N-acetylglucosamine--peptide N-acetylglucosaminyltransferase 110 kDa subunit OS=Mus musculus GN=Ogt PE=1 SV=2 - [OGT1_MOUSE]	x		0.00330212	1.26506	Mock DMSO	Mock MLN	0.41229	1.26634	C3X MLN 4hpi	C3X DMSO 4hpi	0.946203	1.05508	C3X DMSO 28hpi	C3X MLN 28hpi
O35129	19	17	62.1365	Prohibitin-2 OS=Mus musculus GN=Phb2 PE=1 SV=1 - [PHB2_MOUSE]	x		0.000779244	1.27412	Mock MLN	Mock DMSO	0.0197072	1.29199	C3X MLN 4hpi	C3X DMSO 4hpi	0.833632	1.04203	C3X DMSO 28hpi	C3X MLN 28hpi
Q9CQ65	18	17	59.1309	S-methyl-5'-thioadenosine phosphorylase OS=Mus musculus GN=Mtap PE=2 SV=1 - [MTAP_MOUSE]	x		0.000938719	1.77566	Mock MLN	Mock DMSO	0.0408505	1.46325	C3X MLN 4hpi	C3X DMSO 4hpi	0.653623	1.00209	C3X DMSO 28hpi	C3X MLN 28hpi
P28660	17	16	40.3649	Nck-associated protein 1 OS=Mus musculus GN=Nckap1 PE=1 SV=2 - [NCKP1_MOUSE]	x		0.00131524	1.35287	Mock DMSO	Mock MLN	0.833567	1.03324	C3X DMSO 4hpi	C3X MLN 4hpi	0.0595293	1.79085	C3X DMSO 28hpi	C3X MLN 28hpi
G5E829	21	16	65.3023	MCG13663, isoform CRA_a OS=Mus musculus GN=Atp2b1 PE=3 SV=1 - [G5E829_MOUSE]	x		0.00466274	1.418	Mock DMSO	Mock MLN	0.730248	1.03371	C3X DMSO 4hpi	C3X MLN 4hpi	0.0903731	1.56761	C3X DMSO 28hpi	C3X MLN 28hpi
Q8BP60	16	16	46.6778	Putative uncharacterized protein OS=Mus musculus GN=Nxf1 PE=2 SV=1 - [Q8BP60_MOUSE]	x		0.0422046	1.11244	Mock MLN	Mock DMSO	0.20881	1.06911	C3X MLN 4hpi	C3X DMSO 4hpi	3.94037e-05	1.51751	C3X MLN 28hpi	C3X DMSO 28hpi
P16045	16	16	58.1634	Galectin-1 OS=Mus musculus GN=Lgals1 PE=1 SV=3 - [LEG1_MOUSE]	x		0.000148195	2.46519	Mock MLN	Mock DMSO	0.100241	1.38478	C3X MLN 4hpi	C3X DMSO 4hpi	0.483964	1.51659	C3X DMSO 28hpi	C3X MLN 28hpi
Q9DBR7	17	16	47.4794	Protein phosphatase 1 regulatory subunit 12A OS=Mus musculus GN=Ppp1r12a PE=1 SV=2 - [MYPT1_MOUSE]	x		0.00537536	1.43804	Mock DMSO	Mock MLN	0.748503	1.2427	C3X MLN 4hpi	C3X DMSO 4hpi	0.155481	1.48864	C3X DMSO 28hpi	C3X MLN 28hpi
B7ZNX2	19	16	41.9673	Anaphase promoting complex subunit 1 OS=Mus musculus GN=Anapc1 PE=2 SV=1 - [B7ZNX2_MOUSE]	x		0.00142896	1.31682	Mock DMSO	Mock MLN	0.276322	1.2086	C3X DMSO 4hpi	C3X MLN 4hpi	0.242539	1.46894	C3X DMSO 28hpi	C3X MLN 28hpi
D3Z2J3	16	16	40.2763	Putative ATP-dependent RNA helicase DHX30 OS=Mus musculus GN=Dhx30 PE=2 SV=1 - [D3Z2J3_MOUSE]	x		0.0177049	1.26701	Mock DMSO	Mock MLN	0.713766	1.14061	C3X MLN 4hpi	C3X DMSO 4hpi	0.144914	1.45773	C3X DMSO 28hpi	C3X MLN 28hpi
B2RXT3	23	16	64.9581	Ogdhl protein OS=Mus musculus GN=Ogdhl PE=2 SV=1 - [B2RXT3_MOUSE]	x		0.0411365	1.14048	Mock DMSO	Mock MLN	0.600976	1.11944	C3X MLN 4hpi	C3X DMSO 4hpi	0.0635868	1.45726	C3X DMSO 28hpi	C3X MLN 28hpi
Q6ZWN5	16	16	41.6726	40S ribosomal protein S9 OS=Mus musculus GN=Rps9 PE=2 SV=3 - [RS9_MOUSE]	x		0.000468083	1.66499	Mock MLN	Mock DMSO	0.0160587	1.61964	C3X MLN 4hpi	C3X DMSO 4hpi	0.169459	1.45377	C3X DMSO 28hpi	C3X MLN 28hpi
Q3UEB3	19	16	64.5172	Poly(U)-binding-splicing factor PUF60 OS=Mus musculus GN=Puf60 PE=2 SV=2 - [PUF60_MOUSE]	x		0.112642	1.1183	Mock MLN	Mock DMSO	0.01496	1.33498	C3X MLN 4hpi	C3X DMSO 4hpi	0.00302582	1.43458	C3X MLN 28hpi	C3X DMSO 28hpi
O35286	33	16	95.517	Putative pre-mRNA-splicing factor ATP-dependent RNA helicase DHX15 OS=Mus musculus GN=Dhx15 PE=2 SV=2 - [DHX15_MOUSE]	x		0.0281673	1.20334	Mock MLN	Mock DMSO	0.0110817	1.4439	C3X MLN 4hpi	C3X DMSO 4hpi	0.00790759	1.34268	C3X MLN 28hpi	C3X DMSO 28hpi
O54724	20	16	77.494	Polymerase I and transcript release factor OS=Mus musculus GN=Ptrf PE=1 SV=1 - [PTRF_MOUSE]	x		0.545414	1.04709	Mock MLN	Mock DMSO	0.130491	1.13251	C3X MLN 4hpi	C3X DMSO 4hpi	0.0812996	1.28502	C3X MLN 28hpi	C3X DMSO 28hpi
Q3TFQ8	16	16	47.1094	Phosphorylase OS=Mus musculus GN=Pygb PE=2 SV=1 - [Q3TFQ8_MOUSE]	x		0.0786157	1.09713	Mock DMSO	Mock MLN	0.35479	1.07636	C3X MLN 4hpi	C3X DMSO 4hpi	0.175008	1.26563	C3X DMSO 28hpi	C3X MLN 28hpi
D3Z6C3	16	16	51.1828	40S ribosomal protein S3a OS=Mus musculus GN=Rps3a2 PE=3 SV=1 - [D3Z6C3_MOUSE]	x		0.00229242	1.38986	Mock MLN	Mock DMSO	0.0275339	1.45963	C3X MLN 4hpi	C3X DMSO 4hpi	0.41049	1.26067	C3X DMSO 28hpi	C3X MLN 28hpi
Q8BMF4	17	16	51.3797	Dihydrolipoyllysine-residue acetyltransferase component of pyruvate dehydrogenase complex, mitochondrial OS=Mus musculus GN=Dlat PE=1 SV=2 - [ODP2_MOUSE]	x		0.668575	1.02316	Mock DMSO	Mock MLN	0.0837311	1.31806	C3X MLN 4hpi	C3X DMSO 4hpi	0.00250739	1.24089	C3X MLN 28hpi	C3X DMSO 28hpi
Q8K224	17	16	41.9552	N-acetyltransferase 10 OS=Mus musculus GN=Nat10 PE=2 SV=1 - [NAT10_MOUSE]	x		0.536255	1.05615	Mock DMSO	Mock MLN	0.397942	1.14693	C3X MLN 4hpi	C3X DMSO 4hpi	0.30165	1.1999	C3X DMSO 28hpi	C3X MLN 28hpi
Q9JLV5	16	16	48.2161	Cullin-3 OS=Mus musculus GN=Cul3 PE=1 SV=1 - [CUL3_MOUSE]	x		0.146896	1.08342	Mock MLN	Mock DMSO	0.0546399	1.20495	C3X MLN 4hpi	C3X DMSO 4hpi	0.0747602	1.17413	C3X MLN 28hpi	C3X DMSO 28hpi
Q3V471	17	16	57.0772	Galectin (Fragment) OS=Mus musculus GN=Lgals3 PE=2 SV=1 - [Q3V471_MOUSE]	x		0.000670155	1.62896	Mock MLN	Mock DMSO	0.0157539	1.84178	C3X MLN 4hpi	C3X DMSO 4hpi	0.740605	1.17055	C3X DMSO 28hpi	C3X MLN 28hpi
Q99L45	16	16	53.8101	Eukaryotic translation initiation factor 2 subunit 2 OS=Mus musculus GN=Eif2s2 PE=1 SV=1 - [IF2B_MOUSE]	x		0.717817	1.04781	Mock MLN	Mock DMSO	0.659262	1.04694	C3X MLN 4hpi	C3X DMSO 4hpi	0.404432	1.12669	C3X MLN 28hpi	C3X DMSO 28hpi
P54731	16	16	44.0864	FAS-associated factor 1 OS=Mus musculus GN=Faf1 PE=2 SV=2 - [FAF1_MOUSE]	x		0.101385	1.1091	Mock DMSO	Mock MLN	0.761968	1.04112	C3X MLN 4hpi	C3X DMSO 4hpi	0.203347	1.12348	C3X MLN 28hpi	C3X DMSO 28hpi
P17918	19	16	59.4933	Proliferating cell nuclear antigen OS=Mus musculus GN=Pcna PE=1 SV=2 - [PCNA_MOUSE]	x		0.000902786	1.46323	Mock MLN	Mock DMSO	0.0137753	1.423	C3X MLN 4hpi	C3X DMSO 4hpi	0.464585	1.11972	C3X MLN 28hpi	C3X DMSO 28hpi
Q9CZU6	17	16	53.3645	Citrate synthase, mitochondrial OS=Mus musculus GN=Cs PE=1 SV=1 - [CISY_MOUSE]	x		0.0658198	1.15094	Mock MLN	Mock DMSO	0.0368436	1.39239	C3X MLN 4hpi	C3X DMSO 4hpi	0.596723	1.07296	C3X MLN 28hpi	C3X DMSO 28hpi
P46061	19	16	66.1068	Ran GTPase-activating protein 1 OS=Mus musculus GN=Rangap1 PE=1 SV=2 - [RAGP1_MOUSE]	x		0.242751	1.05748	Mock DMSO	Mock MLN	0.584385	1.03041	C3X DMSO 4hpi	C3X MLN 4hpi	0.346825	1.04858	C3X MLN 28hpi	C3X DMSO 28hpi
B3UX88	19	16	53.9063	M143 OS=Muromegalovirus G4 GN=m143 PE=4 SV=1 - [B3UX88_MUHV1]	x		0.00553506	1.37664	Mock MLN	Mock DMSO	0.128207	1.22569	C3X MLN 4hpi	C3X DMSO 4hpi	0.746335	1.02398	C3X MLN 28hpi	C3X DMSO 28hpi
Q91YR7	16	16	52.0732	Pre-mRNA-processing factor 6 OS=Mus musculus GN=Prpf6 PE=2 SV=1 - [PRP6_MOUSE]	x		0.0175789	1.2715	Mock DMSO	Mock MLN	0.570474	1.16861	C3X MLN 4hpi	C3X DMSO 4hpi	0.960295	1.02359	C3X DMSO 28hpi	C3X MLN 28hpi
Q99LC5	17	16	55.1369	Electron transfer flavoprotein subunit alpha, mitochondrial OS=Mus musculus GN=Etfa PE=1 SV=2 - [ETFA_MOUSE]	x		5.71993e-05	1.5645	Mock MLN	Mock DMSO	0.0257027	1.39676	C3X MLN 4hpi	C3X DMSO 4hpi	0.663793	1.00608	C3X MLN 28hpi	C3X DMSO 28hpi
Q05769	20	15	62.6584	Prostaglandin G/H synthase 2 OS=Mus musculus GN=Ptgs2 PE=1 SV=1 - [PGH2_MOUSE]	x		0.000191668	1.24141	Mock MLN	Mock DMSO	0.00297049	1.59515	C3X MLN 4hpi	C3X DMSO 4hpi	3.66365e-09	3.73629	C3X MLN 28hpi	C3X DMSO 28hpi
Q6ZQH8	15	15	32.7641	Nucleoporin NUP188 homolog OS=Mus musculus GN=Nup188 PE=1 SV=2 - [NU188_MOUSE]	x		0.00354571	1.40819	Mock DMSO	Mock MLN	0.997866	1.07726	C3X MLN 4hpi	C3X DMSO 4hpi	0.0360135	1.86895	C3X DMSO 28hpi	C3X MLN 28hpi
Q3TGL4	16	15	51.0058	Fibulin 2, isoform CRA_b OS=Mus musculus GN=Fbln2 PE=2 SV=1 - [Q3TGL4_MOUSE]	x		0.00198961	1.37887	Mock DMSO	Mock MLN	0.898788	1.11008	C3X MLN 4hpi	C3X DMSO 4hpi	0.0110105	1.72663	C3X DMSO 28hpi	C3X MLN 28hpi
Q8CGF7	15	15	38.4214	Transcription elongation regulator 1 OS=Mus musculus GN=Tcerg1 PE=1 SV=2 - [TCRG1_MOUSE]	x		0.0112575	1.53406	Mock DMSO	Mock MLN	0.376042	1.14104	C3X DMSO 4hpi	C3X MLN 4hpi	0.0501466	1.67031	C3X DMSO 28hpi	C3X MLN 28hpi
P49717	33	15	116.437	DNA replication licensing factor MCM4 OS=Mus musculus GN=Mcm4 PE=2 SV=1 - [MCM4_MOUSE]	x		0.0783946	1.40936	Mock MLN	Mock DMSO	0.235576	1.33872	C3X MLN 4hpi	C3X DMSO 4hpi	0.00726539	1.60578	C3X MLN 28hpi	C3X DMSO 28hpi
Q8VI75	15	15	42.4007	Importin-4 OS=Mus musculus GN=Ipo4 PE=1 SV=1 - [IPO4_MOUSE]	x		0.00305986	1.30436	Mock DMSO	Mock MLN	0.829555	1.1021	C3X MLN 4hpi	C3X DMSO 4hpi	0.0422075	1.60154	C3X DMSO 28hpi	C3X MLN 28hpi
P14131	15	15	44.5426	40S ribosomal protein S16 OS=Mus musculus GN=Rps16 PE=2 SV=4 - [RS16_MOUSE]	x		0.000642403	1.71136	Mock MLN	Mock DMSO	0.0167401	1.63178	C3X MLN 4hpi	C3X DMSO 4hpi	0.138386	1.57479	C3X DMSO 28hpi	C3X MLN 28hpi
Q3UDH4	15	15	35.0861	Putative uncharacterized protein (Fragment) OS=Mus musculus GN=Sec24b PE=2 SV=1 - [Q3UDH4_MOUSE]	x		0.000121285	1.41915	Mock DMSO	Mock MLN	0.974431	1.04416	C3X MLN 4hpi	C3X DMSO 4hpi	0.0563244	1.5412	C3X DMSO 28hpi	C3X MLN 28hpi
Q9DBD5	15	15	42.4794	Proline-, glutamic acid- and leucine-rich protein 1 OS=Mus musculus GN=Pelp1 PE=1 SV=2 - [PELP1_MOUSE]	x		0.00270452	1.49751	Mock DMSO	Mock MLN	0.684236	1.02709	C3X DMSO 4hpi	C3X MLN 4hpi	0.132739	1.53696	C3X DMSO 28hpi	C3X MLN 28hpi
P60670	15	15	43.6985	Nuclear protein localization protein 4 homolog OS=Mus musculus GN=Nploc4 PE=1 SV=3 - [NPL4_MOUSE]	x		0.162892	1.14417	Mock MLN	Mock DMSO	0.0248574	1.20474	C3X MLN 4hpi	C3X DMSO 4hpi	0.00555457	1.51673	C3X MLN 28hpi	C3X DMSO 28hpi
Q8VEE4	15	15	47.6018	Replication protein A 70 kDa DNA-binding subunit OS=Mus musculus GN=Rpa1 PE=2 SV=1 - [RFA1_MOUSE]	x		0.00514177	1.13144	Mock MLN	Mock DMSO	0.00500072	1.28402	C3X MLN 4hpi	C3X DMSO 4hpi	0.00190796	1.47107	C3X MLN 28hpi	C3X DMSO 28hpi
Q921N6	17	15	44.3701	Probable ATP-dependent RNA helicase DDX27 OS=Mus musculus GN=Ddx27 PE=1 SV=3 - [DDX27_MOUSE]	x		0.168326	1.14984	Mock DMSO	Mock MLN	0.447492	1.26506	C3X MLN 4hpi	C3X DMSO 4hpi	0.0165336	1.45975	C3X MLN 28hpi	C3X DMSO 28hpi
Q6NV83	17	15	45.8522	U2 snRNP-associated SURP motif-containing protein OS=Mus musculus GN=U2surp PE=2 SV=3 - [SR140_MOUSE]	x		0.00483967	1.31772	Mock DMSO	Mock MLN	0.0295396	1.33563	C3X DMSO 4hpi	C3X MLN 4hpi	0.113915	1.44542	C3X DMSO 28hpi	C3X MLN 28hpi
Q60749	16	15	47.9782	KH domain-containing, RNA-binding, signal transduction-associated protein 1 OS=Mus musculus GN=Khdrbs1 PE=1 SV=2 - [KHDR1_MOUSE]	x		0.757435	1.0199	Mock MLN	Mock DMSO	0.0576049	1.40987	C3X MLN 4hpi	C3X DMSO 4hpi	0.0680093	1.44305	C3X MLN 28hpi	C3X DMSO 28hpi
Q9Z204	19	15	67.0468	Heterogeneous nuclear ribonucleoproteins C1/C2 OS=Mus musculus GN=Hnrnpc PE=1 SV=1 - [HNRPC_MOUSE]	x		0.000114823	1.55796	Mock MLN	Mock DMSO	0.0221454	1.34498	C3X MLN 4hpi	C3X DMSO 4hpi	0.0753314	1.43684	C3X MLN 28hpi	C3X DMSO 28hpi
O08749	16	15	53.948	Dihydrolipoyl dehydrogenase, mitochondrial OS=Mus musculus GN=Dld PE=1 SV=2 - [DLDH_MOUSE]	x		0.0214844	1.18672	Mock MLN	Mock DMSO	0.00935372	1.42071	C3X MLN 4hpi	C3X DMSO 4hpi	0.0505686	1.39627	C3X MLN 28hpi	C3X DMSO 28hpi
P97855	19	15	60.9997	Ras GTPase-activating protein-binding protein 1 OS=Mus musculus GN=G3bp1 PE=1 SV=1 - [G3BP1_MOUSE]	x		0.0722789	1.17973	Mock MLN	Mock DMSO	0.00554624	1.33374	C3X MLN 4hpi	C3X DMSO 4hpi	0.0501057	1.3638	C3X MLN 28hpi	C3X DMSO 28hpi
P60122	15	15	60.8982	RuvB-like 1 OS=Mus musculus GN=Ruvbl1 PE=1 SV=1 - [RUVB1_MOUSE]	x		0.0146075	1.28666	Mock MLN	Mock DMSO	0.00967403	1.22493	C3X MLN 4hpi	C3X DMSO 4hpi	0.12366	1.34828	C3X MLN 28hpi	C3X DMSO 28hpi
Q5XG71	38	15	83.9961	Small subunit processome component 20 homolog OS=Mus musculus GN=Utp20 PE=2 SV=2 - [UTP20_MOUSE]	x		0.00806152	1.57249	Mock DMSO	Mock MLN	0.78889	1.01173	C3X MLN 4hpi	C3X DMSO 4hpi	0.307202	1.30032	C3X DMSO 28hpi	C3X MLN 28hpi
E9Q5B5	22	15	62.9991	Hexokinase-2 OS=Mus musculus GN=Hk2 PE=2 SV=1 - [E9Q5B5_MOUSE]	x		0.024802	1.16608	Mock DMSO	Mock MLN	0.618123	1.09135	C3X MLN 4hpi	C3X DMSO 4hpi	0.223144	1.26467	C3X DMSO 28hpi	C3X MLN 28hpi
Q99JF8	17	15	55.5369	PC4 and SFRS1-interacting protein OS=Mus musculus GN=Psip1 PE=1 SV=1 - [PSIP1_MOUSE]	x		0.0947794	1.0821	Mock MLN	Mock DMSO	0.0449108	1.41516	C3X MLN 4hpi	C3X DMSO 4hpi	0.0308857	1.24232	C3X MLN 28hpi	C3X DMSO 28hpi
Q3UF95	16	15	54.9878	Large proline-rich protein BAG6 OS=Mus musculus GN=Bag6 PE=2 SV=1 - [Q3UF95_MOUSE]	x		5.11511e-05	1.41877	Mock DMSO	Mock MLN	0.478565	1.08934	C3X DMSO 4hpi	C3X MLN 4hpi	0.494035	1.222	C3X DMSO 28hpi	C3X MLN 28hpi
Q9WVA4	15	15	47.4046	Transgelin-2 OS=Mus musculus GN=Tagln2 PE=1 SV=4 - [TAGL2_MOUSE]	x		0.000420883	1.73653	Mock MLN	Mock DMSO	0.0304647	1.45291	C3X MLN 4hpi	C3X DMSO 4hpi	0.770794	1.21939	C3X DMSO 28hpi	C3X MLN 28hpi
Q3TZZ7	15	15	43.2077	Extended synaptotagmin-2 OS=Mus musculus GN=Esyt2 PE=1 SV=1 - [ESYT2_MOUSE]	x		0.170276	1.06109	Mock DMSO	Mock MLN	0.301344	1.06298	C3X DMSO 4hpi	C3X MLN 4hpi	0.170691	1.16118	C3X MLN 28hpi	C3X DMSO 28hpi
Q8BHB4	17	15	45.2397	WD repeat-containing protein 3 OS=Mus musculus GN=Wdr3 PE=2 SV=1 - [WDR3_MOUSE]	x		0.0024923	1.15777	Mock DMSO	Mock MLN	0.661765	1.04957	C3X DMSO 4hpi	C3X MLN 4hpi	0.63528	1.15719	C3X DMSO 28hpi	C3X MLN 28hpi
Q9D6G1	16	15	54.2212	Heterogeneous nuclear ribonucleoprotein A/B, isoform CRA_b OS=Mus musculus GN=Hnrnpab PE=2 SV=1 - [Q9D6G1_MOUSE]	x		0.000267545	1.40759	Mock MLN	Mock DMSO	0.0583014	1.30101	C3X MLN 4hpi	C3X DMSO 4hpi	0.382257	1.14562	C3X MLN 28hpi	C3X DMSO 28hpi
Q9DCL9	17	15	52.2161	Multifunctional protein ADE2 OS=Mus musculus GN=Paics PE=1 SV=4 - [PUR6_MOUSE]	x		0.00276029	1.34734	Mock MLN	Mock DMSO	0.186738	1.30601	C3X MLN 4hpi	C3X DMSO 4hpi	0.378462	1.13451	C3X MLN 28hpi	C3X DMSO 28hpi
Q8BK67	15	15	56.9128	Protein RCC2 OS=Mus musculus GN=Rcc2 PE=1 SV=1 - [RCC2_MOUSE]	x		0.302326	1.08031	Mock MLN	Mock DMSO	0.0189129	1.32317	C3X MLN 4hpi	C3X DMSO 4hpi	0.393231	1.12175	C3X MLN 28hpi	C3X DMSO 28hpi
Q3TXH7	31	15	92.0695	Putative uncharacterized protein OS=Mus musculus GN=Csde1 PE=2 SV=1 - [Q3TXH7_MOUSE]	x		0.184717	1.11822	Mock DMSO	Mock MLN	0.465341	1.20991	C3X MLN 4hpi	C3X DMSO 4hpi	0.510687	1.11684	C3X DMSO 28hpi	C3X MLN 28hpi
Q3U3L3	18	15	56.7629	Putative uncharacterized protein OS=Mus musculus GN=Serpinb6a PE=2 SV=1 - [Q3U3L3_MOUSE]	x		0.00118002	1.27272	Mock MLN	Mock DMSO	0.0254923	1.26652	C3X MLN 4hpi	C3X DMSO 4hpi	0.53263	1.1024	C3X DMSO 28hpi	C3X MLN 28hpi
D3Z5M2	27	15	89.9205	Protein Gm10110 OS=Mus musculus GN=Gm10110 PE=4 SV=1 - [D3Z5M2_MOUSE]	x		0.316707	1.09006	Mock DMSO	Mock MLN	0.227169	1.15227	C3X MLN 4hpi	C3X DMSO 4hpi	0.217102	1.10184	C3X MLN 28hpi	C3X DMSO 28hpi
A2A6U3	15	15	46.7378	Septin-9 OS=Mus musculus GN=Sept9 PE=2 SV=1 - [A2A6U3_MOUSE]	x		0.116079	1.19427	Mock DMSO	Mock MLN	0.521169	1.2219	C3X MLN 4hpi	C3X DMSO 4hpi	0.240126	1.08001	C3X DMSO 28hpi	C3X MLN 28hpi
E9PYT3	16	15	43.6784	Atlastin-3 OS=Mus musculus GN=Atl3 PE=2 SV=1 - [E9PYT3_MOUSE]	x		0.136913	1.05528	Mock MLN	Mock DMSO	0.215819	1.128	C3X MLN 4hpi	C3X DMSO 4hpi	0.286036	1.06678	C3X MLN 28hpi	C3X DMSO 28hpi
P47911	21	15	70.3964	60S ribosomal protein L6 OS=Mus musculus GN=Rpl6 PE=1 SV=3 - [RL6_MOUSE]	x		0.001033	1.94889	Mock MLN	Mock DMSO	0.0596458	1.41855	C3X MLN 4hpi	C3X DMSO 4hpi	0.815491	1.03137	C3X DMSO 28hpi	C3X MLN 28hpi
P24527	15	15	51.6124	Leukotriene A-4 hydrolase OS=Mus musculus GN=Lta4h PE=1 SV=4 - [LKHA4_MOUSE]	x		0.270497	1.0534	Mock DMSO	Mock MLN	0.0698062	1.13325	C3X MLN 4hpi	C3X DMSO 4hpi	0.666955	1.02846	C3X DMSO 28hpi	C3X MLN 28hpi
Q5RKP0	16	15	54.0019	Vat1 protein (Fragment) OS=Mus musculus GN=Vat1 PE=2 SV=1 - [Q5RKP0_MOUSE]	x		0.0938298	1.13854	Mock MLN	Mock DMSO	0.0902647	1.43357	C3X MLN 4hpi	C3X DMSO 4hpi	0.89329	1.00153	C3X DMSO 28hpi	C3X MLN 28hpi
E9QLA5	14	14	38.8271	Inverted formin-2 OS=Mus musculus GN=Inf2 PE=4 SV=1 - [E9QLA5_MOUSE]	x		0.00189605	1.48887	Mock DMSO	Mock MLN	0.539552	1.07562	C3X DMSO 4hpi	C3X MLN 4hpi	0.00687773	2.0459	C3X DMSO 28hpi	C3X MLN 28hpi
F8VPK0	14	14	36.1594	Protein Ttc37 OS=Mus musculus GN=Ttc37 PE=4 SV=1 - [F8VPK0_MOUSE]	x		0.000328017	1.47454	Mock DMSO	Mock MLN	0.364065	1.15939	C3X DMSO 4hpi	C3X MLN 4hpi	0.0521868	1.78166	C3X DMSO 28hpi	C3X MLN 28hpi
Q5SSW2	14	14	37.4316	Proteasome activator complex subunit 4 OS=Mus musculus GN=Psme4 PE=1 SV=1 - [PSME4_MOUSE]	x		0.000189052	1.46664	Mock DMSO	Mock MLN	0.508062	1.11368	C3X DMSO 4hpi	C3X MLN 4hpi	0.112855	1.6354	C3X DMSO 28hpi	C3X MLN 28hpi
E9Q4X2	16	14	28.7733	Protein Uggt2 OS=Mus musculus GN=Uggt2 PE=2 SV=1 - [E9Q4X2_MOUSE]	x		0.013608	1.31647	Mock DMSO	Mock MLN	0.592152	1.04484	C3X DMSO 4hpi	C3X MLN 4hpi	0.0646045	1.5755	C3X DMSO 28hpi	C3X MLN 28hpi
Q922F4	42	14	156.448	Tubulin beta-6 chain OS=Mus musculus GN=Tubb6 PE=1 SV=1 - [TBB6_MOUSE]	x		0.00310083	1.3539	Mock MLN	Mock DMSO	0.00985671	1.42693	C3X MLN 4hpi	C3X DMSO 4hpi	0.0318915	1.57002	C3X MLN 28hpi	C3X DMSO 28hpi
E9Q3G8	16	14	35.9596	Protein Nup153 OS=Mus musculus GN=Nup153 PE=2 SV=1 - [E9Q3G8_MOUSE]	x		0.930189	1.12966	Mock MLN	Mock DMSO	0.995619	1.04164	C3X MLN 4hpi	C3X DMSO 4hpi	0.0592438	1.55568	C3X DMSO 28hpi	C3X MLN 28hpi
Q921R2	14	14	46.3892	MCG123365, isoform CRA_a OS=Mus musculus GN=Rps13 PE=2 SV=1 - [Q921R2_MOUSE]	x		0.000157254	2.0095	Mock MLN	Mock DMSO	0.0182963	1.72595	C3X MLN 4hpi	C3X DMSO 4hpi	0.48357	1.41608	C3X DMSO 28hpi	C3X MLN 28hpi
Q61210	18	14	56.2131	Rho guanine nucleotide exchange factor 1 OS=Mus musculus GN=Arhgef1 PE=1 SV=2 - [ARHG1_MOUSE]	x		0.000251505	1.29223	Mock DMSO	Mock MLN	0.433484	1.19931	C3X MLN 4hpi	C3X DMSO 4hpi	0.167209	1.39665	C3X DMSO 28hpi	C3X MLN 28hpi
Q9EP69	14	14	34.4603	Phosphatidylinositide phosphatase SAC1 OS=Mus musculus GN=Sacm1l PE=2 SV=1 - [SAC1_MOUSE]	x		0.123832	1.1194	Mock DMSO	Mock MLN	0.932958	1.00829	C3X DMSO 4hpi	C3X MLN 4hpi	0.107619	1.34989	C3X DMSO 28hpi	C3X MLN 28hpi
Q8CIN4	20	14	70.4976	Serine/threonine-protein kinase PAK 2 OS=Mus musculus GN=Pak2 PE=1 SV=1 - [PAK2_MOUSE]	x		0.894656	1.00805	Mock DMSO	Mock MLN	0.168944	1.30989	C3X MLN 4hpi	C3X DMSO 4hpi	0.04171	1.34932	C3X MLN 28hpi	C3X DMSO 28hpi
Q9D6Z1	24	14	78.851	Nucleolar protein 56 OS=Mus musculus GN=Nop56 PE=1 SV=2 - [NOP56_MOUSE]	x		0.0476073	1.15478	Mock MLN	Mock DMSO	0.00221905	1.31014	C3X MLN 4hpi	C3X DMSO 4hpi	0.0223708	1.34492	C3X MLN 28hpi	C3X DMSO 28hpi
Q3TZP3	18	14	57.7007	Putative uncharacterized protein OS=Mus musculus GN=Mta2 PE=2 SV=1 - [Q3TZP3_MOUSE]	x		0.857373	1.01002	Mock DMSO	Mock MLN	0.14412	1.3759	C3X MLN 4hpi	C3X DMSO 4hpi	0.00634761	1.33785	C3X MLN 28hpi	C3X DMSO 28hpi
Q9DB77	14	14	55.0541	Cytochrome b-c1 complex subunit 2, mitochondrial OS=Mus musculus GN=Uqcrc2 PE=1 SV=1 - [QCR2_MOUSE]	x		0.00348051	1.28345	Mock MLN	Mock DMSO	0.0135425	1.39906	C3X MLN 4hpi	C3X DMSO 4hpi	0.234399	1.29371	C3X MLN 28hpi	C3X DMSO 28hpi
Q9EQ61	15	14	41.6089	Pescadillo homolog OS=Mus musculus GN=Pes1 PE=1 SV=1 - [PESC_MOUSE]	x		0.124511	1.1444	Mock DMSO	Mock MLN	0.446919	1.19882	C3X MLN 4hpi	C3X DMSO 4hpi	0.00733191	1.27385	C3X MLN 28hpi	C3X DMSO 28hpi
P35550	14	14	53.3441	rRNA 2'-O-methyltransferase fibrillarin OS=Mus musculus GN=Fbl PE=2 SV=2 - [FBRL_MOUSE]	x		0.000395595	1.49783	Mock MLN	Mock DMSO	0.013347	1.42681	C3X MLN 4hpi	C3X DMSO 4hpi	0.334958	1.2387	C3X MLN 28hpi	C3X DMSO 28hpi
Q9Z0W3	15	14	35.5375	Nuclear pore complex protein Nup160 OS=Mus musculus GN=Nup160 PE=1 SV=2 - [NU160_MOUSE]	x		0.932551	1.00184	Mock MLN	Mock DMSO	0.0853653	1.15899	C3X DMSO 4hpi	C3X MLN 4hpi	0.398475	1.23736	C3X DMSO 28hpi	C3X MLN 28hpi
Q8BH59	19	14	56.3642	Calcium-binding mitochondrial carrier protein Aralar1 OS=Mus musculus GN=Slc25a12 PE=1 SV=1 - [CMC1_MOUSE]	x		0.0482597	1.21511	Mock MLN	Mock DMSO	0.0131556	1.26982	C3X MLN 4hpi	C3X DMSO 4hpi	0.032498	1.22872	C3X MLN 28hpi	C3X DMSO 28hpi
O55029	15	14	43.7544	Coatomer subunit beta' OS=Mus musculus GN=Copb2 PE=2 SV=2 - [COPB2_MOUSE]	x		0.0116809	1.212	Mock DMSO	Mock MLN	0.642671	1.03919	C3X MLN 4hpi	C3X DMSO 4hpi	0.207263	1.22732	C3X DMSO 28hpi	C3X MLN 28hpi
O09061	14	14	49.6494	Proteasome subunit beta type-1 OS=Mus musculus GN=Psmb1 PE=1 SV=1 - [PSB1_MOUSE]	x		0.000169297	1.68691	Mock MLN	Mock DMSO	0.0180455	1.46292	C3X MLN 4hpi	C3X DMSO 4hpi	0.506856	1.21462	C3X DMSO 28hpi	C3X MLN 28hpi
E9QNH6	16	14	47.006	Unconventional myosin-Ib OS=Mus musculus GN=Myo1b PE=2 SV=1 - [E9QNH6_MOUSE]	x		0.00666862	1.15592	Mock DMSO	Mock MLN	0.370466	1.07955	C3X MLN 4hpi	C3X DMSO 4hpi	0.318291	1.20884	C3X DMSO 28hpi	C3X MLN 28hpi
P68040	15	14	52.145	Guanine nucleotide-binding protein subunit beta-2-like 1 OS=Mus musculus GN=Gnb2l1 PE=1 SV=3 - [GBLP_MOUSE]	x		0.00240338	1.3268	Mock MLN	Mock DMSO	0.00495778	1.24221	C3X MLN 4hpi	C3X DMSO 4hpi	0.522888	1.19797	C3X DMSO 28hpi	C3X MLN 28hpi
P54071	20	14	57.3969	Isocitrate dehydrogenase [NADP], mitochondrial OS=Mus musculus GN=Idh2 PE=1 SV=3 - [IDHP_MOUSE]	x		0.00829923	1.30518	Mock MLN	Mock DMSO	0.00662821	1.45787	C3X MLN 4hpi	C3X DMSO 4hpi	0.349938	1.18851	C3X MLN 28hpi	C3X DMSO 28hpi
Q6IRT4	14	14	44.7049	Eukaryotic translation initiation factor 3 subunit F OS=Mus musculus GN=Eif3f PE=1 SV=1 - [Q6IRT4_MOUSE]	x		0.263334	1.10491	Mock MLN	Mock DMSO	0.10854	1.21854	C3X MLN 4hpi	C3X DMSO 4hpi	0.116544	1.18127	C3X MLN 28hpi	C3X DMSO 28hpi
Q9EPU4	15	14	30.0717	Cleavage and polyadenylation specificity factor subunit 1 OS=Mus musculus GN=Cpsf1 PE=1 SV=1 - [CPSF1_MOUSE]	x		0.00943657	1.24516	Mock DMSO	Mock MLN	0.379488	1.11664	C3X DMSO 4hpi	C3X MLN 4hpi	0.676273	1.17235	C3X DMSO 28hpi	C3X MLN 28hpi
B2RY56	15	14	46.8831	RNA-binding protein 25 OS=Mus musculus GN=Rbm25 PE=1 SV=2 - [RBM25_MOUSE]	x		0.0068281	1.38682	Mock DMSO	Mock MLN	0.939115	1.06862	C3X MLN 4hpi	C3X DMSO 4hpi	0.649696	1.16597	C3X DMSO 28hpi	C3X MLN 28hpi
P29758	15	14	40.0291	Ornithine aminotransferase, mitochondrial OS=Mus musculus GN=Oat PE=1 SV=1 - [OAT_MOUSE]	x		4.31255e-05	1.35021	Mock MLN	Mock DMSO	0.0688242	1.18989	C3X MLN 4hpi	C3X DMSO 4hpi	0.369975	1.15668	C3X MLN 28hpi	C3X DMSO 28hpi
Q810A7	14	14	46.371	ATP-dependent RNA helicase DDX42 OS=Mus musculus GN=Ddx42 PE=1 SV=3 - [DDX42_MOUSE]	x		0.000334877	1.24202	Mock DMSO	Mock MLN	0.381824	1.33798	C3X MLN 4hpi	C3X DMSO 4hpi	0.569342	1.14706	C3X DMSO 28hpi	C3X MLN 28hpi
B3UX87	17	14	52.2843	M142 OS=Muromegalovirus G4 GN=m142 PE=4 SV=1 - [B3UX87_MUHV1]	x		0.0622556	1.1483	Mock DMSO	Mock MLN	0.0155245	1.18287	C3X MLN 4hpi	C3X DMSO 4hpi	0.74807	1.14534	C3X DMSO 28hpi	C3X MLN 28hpi
P97807	14	14	48.2279	Fumarate hydratase, mitochondrial OS=Mus musculus GN=Fh PE=1 SV=3 - [FUMH_MOUSE]	x		0.000260882	1.28397	Mock MLN	Mock DMSO	0.0163545	1.37705	C3X MLN 4hpi	C3X DMSO 4hpi	0.490847	1.13563	C3X MLN 28hpi	C3X DMSO 28hpi
Q60902	15	14	41.1147	Epidermal growth factor receptor substrate 15-like 1 OS=Mus musculus GN=Eps15l1 PE=1 SV=3 - [EP15R_MOUSE]	x		0.0135118	1.28606	Mock DMSO	Mock MLN	0.256397	1.11577	C3X DMSO 4hpi	C3X MLN 4hpi	0.623966	1.13229	C3X DMSO 28hpi	C3X MLN 28hpi
O08795	16	14	53.0969	Glucosidase 2 subunit beta OS=Mus musculus GN=Prkcsh PE=1 SV=1 - [GLU2B_MOUSE]	x		0.156894	1.13892	Mock DMSO	Mock MLN	0.0594797	1.33132	C3X MLN 4hpi	C3X DMSO 4hpi	0.717003	1.07622	C3X DMSO 28hpi	C3X MLN 28hpi
Q3THL7	17	14	63.4619	Putative uncharacterized protein OS=Mus musculus GN=Vdac1 PE=2 SV=1 - [Q3THL7_MOUSE]	x		2.66175e-05	1.63799	Mock MLN	Mock DMSO	0.0142178	1.54283	C3X MLN 4hpi	C3X DMSO 4hpi	0.529847	1.07417	C3X MLN 28hpi	C3X DMSO 28hpi
E9Q555	34	14	79.5805	E3 ubiquitin-protein ligase RNF213 OS=Mus musculus GN=Rnf213 PE=2 SV=1 - [RN213_MOUSE]	x		0.260266	1.17477	Mock DMSO	Mock MLN	0.952188	1.02012	C3X MLN 4hpi	C3X DMSO 4hpi	0.886538	1.06316	C3X DMSO 28hpi	C3X MLN 28hpi
Q61599	14	14	42.9793	Rho GDP-dissociation inhibitor 2 OS=Mus musculus GN=Arhgdib PE=1 SV=3 - [GDIR2_MOUSE]	x		0.0254152	1.70095	Mock MLN	Mock DMSO	0.844386	1.01726	C3X MLN 4hpi	C3X DMSO 4hpi	0.78749	1.03282	C3X DMSO 28hpi	C3X MLN 28hpi
Q61074	15	14	43.8911	Protein phosphatase 1G OS=Mus musculus GN=Ppm1g PE=2 SV=3 - [PPM1G_MOUSE]	x		0.033721	1.31078	Mock DMSO	Mock MLN	0.504499	1.22313	C3X MLN 4hpi	C3X DMSO 4hpi	0.859426	1.01254	C3X MLN 28hpi	C3X DMSO 28hpi
Q4FJZ3	15	14	44.6639	Ero1l protein OS=Mus musculus GN=Ero1l PE=2 SV=1 - [Q4FJZ3_MOUSE]	x		0.0225052	1.13079	Mock MLN	Mock DMSO	0.0367681	1.32976	C3X MLN 4hpi	C3X DMSO 4hpi	0.886442	1.00322	C3X MLN 28hpi	C3X DMSO 28hpi
B9EKJ7	14	13	39.6322	Tankyrase 1 binding protein 1 OS=Mus musculus GN=Tnks1bp1 PE=2 SV=1 - [B9EKJ7_MOUSE]	x		0.000184084	1.94881	Mock DMSO	Mock MLN	0.992963	1.10644	C3X MLN 4hpi	C3X DMSO 4hpi	0.0208164	2.08459	C3X DMSO 28hpi	C3X MLN 28hpi
Q8BX70	13	13	22.8179	Vacuolar protein sorting-associated protein 13C OS=Mus musculus GN=Vps13c PE=1 SV=2 - [VP13C_MOUSE]	x		0.00283687	1.44708	Mock DMSO	Mock MLN	0.458192	1.12225	C3X DMSO 4hpi	C3X MLN 4hpi	0.0162718	1.96064	C3X DMSO 28hpi	C3X MLN 28hpi
Q00PI9	13	13	34.777	Heterogeneous nuclear ribonucleoprotein U-like protein 2 OS=Mus musculus GN=Hnrnpul2 PE=1 SV=2 - [HNRL2_MOUSE]	x		0.0117975	1.26099	Mock DMSO	Mock MLN	0.706038	1.10662	C3X MLN 4hpi	C3X DMSO 4hpi	0.0021256	1.94164	C3X MLN 28hpi	C3X DMSO 28hpi
B2RRE7	15	13	47.1544	OTU domain-containing protein 4 OS=Mus musculus GN=Otud4 PE=1 SV=1 - [OTUD4_MOUSE]	x		0.00157682	1.58781	Mock DMSO	Mock MLN	0.987253	1.12775	C3X MLN 4hpi	C3X DMSO 4hpi	0.0635377	1.65765	C3X DMSO 28hpi	C3X MLN 28hpi
Q3TK27	13	13	44.7296	Putative uncharacterized protein OS=Mus musculus GN=Gnl3 PE=2 SV=1 - [Q3TK27_MOUSE]	x		0.00380048	1.30182	Mock MLN	Mock DMSO	0.0473542	1.31802	C3X MLN 4hpi	C3X DMSO 4hpi	0.00953114	1.61933	C3X MLN 28hpi	C3X DMSO 28hpi
D3Z0Q6	14	13	39.5969	Glycogen [starch] synthase, muscle OS=Mus musculus GN=Gys1 PE=2 SV=1 - [D3Z0Q6_MOUSE]	x		0.00183288	1.23138	Mock DMSO	Mock MLN	0.928916	1.00105	C3X MLN 4hpi	C3X DMSO 4hpi	0.0218779	1.5385	C3X DMSO 28hpi	C3X MLN 28hpi
F7DBB3	29	13	106.464	Protein Ahnak2 (Fragment) OS=Mus musculus GN=Ahnak2 PE=2 SV=1 - [F7DBB3_MOUSE]	x		0.0007601	1.54621	Mock DMSO	Mock MLN	0.476955	1.58784	C3X MLN 4hpi	C3X DMSO 4hpi	0.0930475	1.53797	C3X DMSO 28hpi	C3X MLN 28hpi
Q9Z2X1	18	13	65.5724	Heterogeneous nuclear ribonucleoprotein F OS=Mus musculus GN=Hnrnpf PE=1 SV=3 - [HNRPF_MOUSE]	x		0.000546169	1.47097	Mock MLN	Mock DMSO	0.0830165	1.29732	C3X MLN 4hpi	C3X DMSO 4hpi	0.0790851	1.51711	C3X MLN 28hpi	C3X DMSO 28hpi
Q3UIQ2	16	13	53.8756	Putative uncharacterized protein OS=Mus musculus GN=Ndufs1 PE=2 SV=1 - [Q3UIQ2_MOUSE]	x		0.024666	1.161	Mock MLN	Mock DMSO	0.829522	1.06399	C3X MLN 4hpi	C3X DMSO 4hpi	0.00339728	1.47102	C3X MLN 28hpi	C3X DMSO 28hpi
P70227	15	13	32.2721	Inositol 1,4,5-trisphosphate receptor type 3 OS=Mus musculus GN=Itpr3 PE=1 SV=3 - [ITPR3_MOUSE]	x		0.003587	1.32339	Mock DMSO	Mock MLN	0.0788048	1.27558	C3X DMSO 4hpi	C3X MLN 4hpi	0.0457205	1.45256	C3X DMSO 28hpi	C3X MLN 28hpi
H7BX26	15	13	37.6	Centrosomal protein of 170 kDa OS=Mus musculus GN=Cep170 PE=2 SV=1 - [H7BX26_MOUSE]	x		0.00245721	1.53182	Mock DMSO	Mock MLN	0.79744	1.03111	C3X MLN 4hpi	C3X DMSO 4hpi	0.164133	1.42979	C3X DMSO 28hpi	C3X MLN 28hpi
Q7TPY3	13	13	43.6884	NAD(P) dependent steroid dehydrogenase-like OS=Mus musculus GN=Nsdhl PE=2 SV=1 - [Q7TPY3_MOUSE]	x		0.000343076	1.44575	Mock MLN	Mock DMSO	0.00389862	1.5136	C3X MLN 4hpi	C3X DMSO 4hpi	0.102291	1.38694	C3X MLN 28hpi	C3X DMSO 28hpi
P17427	22	13	64.3411	AP-2 complex subunit alpha-2 OS=Mus musculus GN=Ap2a2 PE=1 SV=2 - [AP2A2_MOUSE]	x		0.0434829	1.17649	Mock DMSO	Mock MLN	0.675404	1.08092	C3X MLN 4hpi	C3X DMSO 4hpi	0.135486	1.35694	C3X DMSO 28hpi	C3X MLN 28hpi
Q9R1C7	13	13	35.9684	Pre-mRNA-processing factor 40 homolog A OS=Mus musculus GN=Prpf40a PE=1 SV=1 - [PR40A_MOUSE]	x		0.00252381	1.31664	Mock DMSO	Mock MLN	0.773013	1.01575	C3X DMSO 4hpi	C3X MLN 4hpi	0.13644	1.33796	C3X DMSO 28hpi	C3X MLN 28hpi
Q61081	13	13	40.6007	Hsp90 co-chaperone Cdc37 OS=Mus musculus GN=Cdc37 PE=2 SV=1 - [CDC37_MOUSE]	x		0.0659699	1.19322	Mock MLN	Mock DMSO	0.88999	1.00846	C3X DMSO 4hpi	C3X MLN 4hpi	0.142221	1.32605	C3X MLN 28hpi	C3X DMSO 28hpi
Q3THB3	53	13	185.929	Putative uncharacterized protein OS=Mus musculus GN=Hnrnpm PE=1 SV=1 - [Q3THB3_MOUSE]	x		0.335273	1.12279	Mock DMSO	Mock MLN	0.714884	1.13972	C3X MLN 4hpi	C3X DMSO 4hpi	0.108175	1.3187	C3X MLN 28hpi	C3X DMSO 28hpi
Q8CJF7	14	13	33.4805	Protein ELYS OS=Mus musculus GN=Ahctf1 PE=1 SV=1 - [ELYS_MOUSE]	x		0.0070048	1.36053	Mock DMSO	Mock MLN	0.614055	1.28135	C3X MLN 4hpi	C3X DMSO 4hpi	0.201567	1.29559	C3X DMSO 28hpi	C3X MLN 28hpi
E9PUD2	26	13	75.1387	Dynamin-1-like protein OS=Mus musculus GN=Dnm1l PE=2 SV=1 - [E9PUD2_MOUSE]	x		0.114242	1.29003	Mock MLN	Mock DMSO	0.130818	1.27637	C3X MLN 4hpi	C3X DMSO 4hpi	0.053183	1.29295	C3X MLN 28hpi	C3X DMSO 28hpi
P16125	15	13	45.4456	L-lactate dehydrogenase B chain OS=Mus musculus GN=Ldhb PE=1 SV=2 - [LDHB_MOUSE]	x		0.0053927	1.35887	Mock MLN	Mock DMSO	0.0574569	1.29326	C3X MLN 4hpi	C3X DMSO 4hpi	0.457609	1.26252	C3X DMSO 28hpi	C3X MLN 28hpi
Q3UJ70	13	13	45.5973	Putative uncharacterized protein OS=Mus musculus GN=Hmgcs1 PE=2 SV=1 - [Q3UJ70_MOUSE]	x		0.0415932	1.17338	Mock MLN	Mock DMSO	0.107042	1.12624	C3X MLN 4hpi	C3X DMSO 4hpi	0.167722	1.23385	C3X MLN 28hpi	C3X DMSO 28hpi
A2BE93	15	13	54.3862	Protein SET (Fragment) OS=Mus musculus GN=Set PE=2 SV=1 - [A2BE93_MOUSE]	x		0.0203579	1.38264	Mock MLN	Mock DMSO	0.0362097	1.25266	C3X MLN 4hpi	C3X DMSO 4hpi	0.315391	1.21591	C3X MLN 28hpi	C3X DMSO 28hpi
O88477	15	13	47.4627	Insulin-like growth factor 2 mRNA-binding protein 1 OS=Mus musculus GN=Igf2bp1 PE=1 SV=1 - [IF2B1_MOUSE]	x		0.111827	1.08477	Mock MLN	Mock DMSO	0.0326089	1.2721	C3X MLN 4hpi	C3X DMSO 4hpi	0.0866069	1.21245	C3X MLN 28hpi	C3X DMSO 28hpi
Q3UDE2	13	13	36.634	Tubulin--tyrosine ligase-like protein 12 OS=Mus musculus GN=Ttll12 PE=2 SV=1 - [TTL12_MOUSE]	x		0.795858	1.01943	Mock DMSO	Mock MLN	0.643306	1.04718	C3X MLN 4hpi	C3X DMSO 4hpi	0.0108058	1.19823	C3X MLN 28hpi	C3X DMSO 28hpi
Q9CRT8	13	13	33.0338	Exportin-T OS=Mus musculus GN=Xpot PE=2 SV=3 - [XPOT_MOUSE]	x		0.109845	1.11503	Mock DMSO	Mock MLN	0.695684	1.03701	C3X DMSO 4hpi	C3X MLN 4hpi	0.418498	1.19413	C3X DMSO 28hpi	C3X MLN 28hpi
Q9R0E1	13	13	44.7203	Procollagen-lysine,2-oxoglutarate 5-dioxygenase 3 OS=Mus musculus GN=Plod3 PE=1 SV=1 - [PLOD3_MOUSE]	x		0.0843966	1.13701	Mock DMSO	Mock MLN	0.163172	1.57155	C3X MLN 4hpi	C3X DMSO 4hpi	0.0621206	1.19229	C3X MLN 28hpi	C3X DMSO 28hpi
P63101	21	13	70.3433	14-3-3 protein zeta/delta OS=Mus musculus GN=Ywhaz PE=1 SV=1 - [1433Z_MOUSE]	x		0.00420738	1.52961	Mock MLN	Mock DMSO	0.133098	1.23758	C3X MLN 4hpi	C3X DMSO 4hpi	0.837698	1.17678	C3X DMSO 28hpi	C3X MLN 28hpi
Q3TSX8	13	13	37.3569	Putative uncharacterized protein OS=Mus musculus GN=Tomm70a PE=2 SV=1 - [Q3TSX8_MOUSE]	x		0.440166	1.06189	Mock DMSO	Mock MLN	0.228501	1.28865	C3X MLN 4hpi	C3X DMSO 4hpi	0.0623532	1.16758	C3X MLN 28hpi	C3X DMSO 28hpi
P58252	83	13	278.773	Elongation factor 2 OS=Mus musculus GN=Eef2 PE=1 SV=2 - [EF2_MOUSE]	x		0.517308	1.13227	Mock MLN	Mock DMSO	0.339168	1.23665	C3X MLN 4hpi	C3X DMSO 4hpi	0.177298	1.14474	C3X MLN 28hpi	C3X DMSO 28hpi
Q60598	18	13	62.2102	Src substrate cortactin OS=Mus musculus GN=Cttn PE=1 SV=2 - [SRC8_MOUSE]	x		0.0614456	1.17635	Mock DMSO	Mock MLN	0.139394	1.14616	C3X DMSO 4hpi	C3X MLN 4hpi	0.392129	1.11922	C3X DMSO 28hpi	C3X MLN 28hpi
Q501J6	27	13	76.9585	Probable ATP-dependent RNA helicase DDX17 OS=Mus musculus GN=Ddx17 PE=2 SV=1 - [DDX17_MOUSE]	x		0.244489	1.20345	Mock DMSO	Mock MLN	0.518378	1.29122	C3X MLN 4hpi	C3X DMSO 4hpi	0.273897	1.11563	C3X MLN 28hpi	C3X DMSO 28hpi
Q9R0E2	17	13	53.3109	Procollagen-lysine,2-oxoglutarate 5-dioxygenase 1 OS=Mus musculus GN=Plod1 PE=1 SV=1 - [PLOD1_MOUSE]	x		0.551275	1.04743	Mock MLN	Mock DMSO	0.0330573	1.21942	C3X MLN 4hpi	C3X DMSO 4hpi	0.308294	1.08649	C3X DMSO 28hpi	C3X MLN 28hpi
O35639	16	13	52.5903	Annexin A3 OS=Mus musculus GN=Anxa3 PE=1 SV=4 - [ANXA3_MOUSE]	x		0.00706935	1.29314	Mock MLN	Mock DMSO	0.010829	1.35867	C3X MLN 4hpi	C3X DMSO 4hpi	0.56508	1.07909	C3X MLN 28hpi	C3X DMSO 28hpi
Q3V117	87	13	278.471	ATP-citrate synthase OS=Mus musculus GN=Acly PE=2 SV=1 - [Q3V117_MOUSE]	x		0.0393112	1.17931	Mock DMSO	Mock MLN	0.239099	1.31421	C3X MLN 4hpi	C3X DMSO 4hpi	0.409714	1.07173	C3X MLN 28hpi	C3X DMSO 28hpi
P37040	17	13	50.0141	NADPH--cytochrome P450 reductase OS=Mus musculus GN=Por PE=1 SV=2 - [NCPR_MOUSE]	x		0.0478488	1.16916	Mock DMSO	Mock MLN	0.814077	1.0935	C3X MLN 4hpi	C3X DMSO 4hpi	0.515037	1.06822	C3X MLN 28hpi	C3X DMSO 28hpi
Q8K0D5	13	13	38.5288	Elongation factor G, mitochondrial OS=Mus musculus GN=Gfm1 PE=2 SV=1 - [EFGM_MOUSE]	x		0.110676	1.10419	Mock DMSO	Mock MLN	0.0216273	1.17804	C3X MLN 4hpi	C3X DMSO 4hpi	0.574954	1.06617	C3X MLN 28hpi	C3X DMSO 28hpi
Q3UDJ2	14	13	38.3309	Putative uncharacterized protein OS=Mus musculus GN=Sgpl1 PE=2 SV=1 - [Q3UDJ2_MOUSE]	x		0.0520118	1.11406	Mock DMSO	Mock MLN	0.230778	1.2532	C3X MLN 4hpi	C3X DMSO 4hpi	0.793405	1.06051	C3X DMSO 28hpi	C3X MLN 28hpi
P46664	13	13	36.8339	Adenylosuccinate synthetase isozyme 2 OS=Mus musculus GN=Adss PE=1 SV=2 - [PURA2_MOUSE]	x		0.518672	1.05211	Mock MLN	Mock DMSO	0.0195533	1.25167	C3X MLN 4hpi	C3X DMSO 4hpi	0.6426	1.05601	C3X MLN 28hpi	C3X DMSO 28hpi
P08249	13	13	49.5316	Malate dehydrogenase, mitochondrial OS=Mus musculus GN=Mdh2 PE=1 SV=3 - [MDHM_MOUSE]	x		0.000205547	1.52167	Mock MLN	Mock DMSO	0.0132936	1.52673	C3X MLN 4hpi	C3X DMSO 4hpi	0.609161	1.05549	C3X MLN 28hpi	C3X DMSO 28hpi
B2CY77	13	13	58.6242	Laminin receptor (Fragment) OS=Mus musculus GN=Rpsa PE=2 SV=1 - [B2CY77_MOUSE]	x		0.0142096	1.27912	Mock MLN	Mock DMSO	0.00999576	1.24808	C3X MLN 4hpi	C3X DMSO 4hpi	0.610749	1.0549	C3X MLN 28hpi	C3X DMSO 28hpi
B1ATP7	13	13	40.9151	Zinc phosphodiesterase ELAC protein 2 OS=Mus musculus GN=Elac2 PE=2 SV=1 - [B1ATP7_MOUSE]	x		0.194778	1.10105	Mock MLN	Mock DMSO	0.178046	1.10837	C3X MLN 4hpi	C3X DMSO 4hpi	0.906138	1.0217	C3X DMSO 28hpi	C3X MLN 28hpi
Q3UM23	14	13	44.1756	Putative uncharacterized protein OS=Mus musculus GN=Rnh1 PE=2 SV=1 - [Q3UM23_MOUSE]	x		0.0338805	1.14	Mock MLN	Mock DMSO	0.023865	1.28248	C3X MLN 4hpi	C3X DMSO 4hpi	0.763869	1.0157	C3X MLN 28hpi	C3X DMSO 28hpi
Q14C51	14	13	40.7847	Pentatricopeptide repeat domain-containing protein 3, mitochondrial OS=Mus musculus GN=Ptcd3 PE=2 SV=2 - [PTCD3_MOUSE]	x		0.45889	1.02532	Mock DMSO	Mock MLN	0.474708	1.05078	C3X DMSO 4hpi	C3X MLN 4hpi	0.951863	1.00995	C3X DMSO 28hpi	C3X MLN 28hpi
P09055	13	13	45.1319	Integrin beta-1 OS=Mus musculus GN=Itgb1 PE=1 SV=1 - [ITB1_MOUSE]	x		0.252952	1.09463	Mock DMSO	Mock MLN	0.328667	1.24459	C3X MLN 4hpi	C3X DMSO 4hpi	0.772663	1.00483	C3X MLN 28hpi	C3X DMSO 28hpi
Q8BKS9	13	12	39.873	Pumilio domain-containing protein KIAA0020 OS=Mus musculus GN=Kiaa0020 PE=2 SV=2 - [K0020_MOUSE]	x		0.000464761	1.52348	Mock MLN	Mock DMSO	0.552152	1.22506	C3X MLN 4hpi	C3X DMSO 4hpi	1.44734e-05	2.5128	C3X MLN 28hpi	C3X DMSO 28hpi
Q6A0A9	12	12	37.0718	Constitutive coactivator of PPAR-gamma-like protein 1 OS=Mus musculus GN=FAM120A PE=1 SV=2 - [F120A_MOUSE]	x		0.00167138	1.50365	Mock DMSO	Mock MLN	0.961741	1.12436	C3X MLN 4hpi	C3X DMSO 4hpi	0.0269529	1.92719	C3X DMSO 28hpi	C3X MLN 28hpi
Q5H8C4	15	12	24.3393	Vacuolar protein sorting-associated protein 13A OS=Mus musculus GN=Vps13a PE=2 SV=1 - [VP13A_MOUSE]	x		0.00033856	1.7305	Mock DMSO	Mock MLN	0.285713	1.26932	C3X DMSO 4hpi	C3X MLN 4hpi	0.0949647	1.83516	C3X DMSO 28hpi	C3X MLN 28hpi
B2RY22	13	12	27.4698	Clasp1 protein OS=Mus musculus GN=Clasp1 PE=2 SV=1 - [B2RY22_MOUSE]	x		0.000646598	1.57259	Mock DMSO	Mock MLN	0.229719	1.27712	C3X DMSO 4hpi	C3X MLN 4hpi	0.0738776	1.75208	C3X DMSO 28hpi	C3X MLN 28hpi
Q99KP6	12	12	46.246	Pre-mRNA-processing factor 19 OS=Mus musculus GN=Prpf19 PE=2 SV=1 - [PRP19_MOUSE]	x		0.0171238	1.16596	Mock MLN	Mock DMSO	0.00637537	1.33815	C3X MLN 4hpi	C3X DMSO 4hpi	0.0245105	1.68021	C3X MLN 28hpi	C3X DMSO 28hpi
Q8K2V6	12	12	30.9694	Importin-11 OS=Mus musculus GN=Ipo11 PE=1 SV=1 - [IPO11_MOUSE]	x		0.239774	1.19793	Mock DMSO	Mock MLN	0.18519	1.34253	C3X DMSO 4hpi	C3X MLN 4hpi	0.0870582	1.63405	C3X DMSO 28hpi	C3X MLN 28hpi
P62334	20	12	70.5323	26S protease regulatory subunit 10B OS=Mus musculus GN=Psmc6 PE=1 SV=1 - [PRS10_MOUSE]	x		0.00810888	2.25289	Mock MLN	Mock DMSO	0.138011	2.0275	C3X MLN 4hpi	C3X DMSO 4hpi	0.132686	1.6151	C3X MLN 28hpi	C3X DMSO 28hpi
Q8VBZ3	12	12	35.8169	Cleft lip and palate transmembrane protein 1 homolog OS=Mus musculus GN=Clptm1 PE=2 SV=1 - [CLPT1_MOUSE]	x		0.163771	1.2094	Mock DMSO	Mock MLN	0.568802	1.05917	C3X DMSO 4hpi	C3X MLN 4hpi	0.184837	1.56696	C3X DMSO 28hpi	C3X MLN 28hpi
Q8CH18	13	12	34.1338	Cell division cycle and apoptosis regulator protein 1 OS=Mus musculus GN=Ccar1 PE=1 SV=1 - [CCAR1_MOUSE]	x		0.00450334	1.3552	Mock DMSO	Mock MLN	0.836409	1.09518	C3X MLN 4hpi	C3X DMSO 4hpi	0.0241938	1.56678	C3X DMSO 28hpi	C3X MLN 28hpi
B3UXF2	14	12	43.03	M25 OS=Muromegalovirus WP15B GN=M25 PE=4 SV=1 - [B3UXF2_MUHV1]	x		0.303297	1.10363	Mock MLN	Mock DMSO	0.0066622	1.52131	C3X MLN 4hpi	C3X DMSO 4hpi	0.0249667	1.53053	C3X DMSO 28hpi	C3X MLN 28hpi
Q99KJ8	12	12	36.5128	Dynactin subunit 2 OS=Mus musculus GN=Dctn2 PE=1 SV=3 - [DCTN2_MOUSE]	x		0.01283	1.33035	Mock MLN	Mock DMSO	0.00420035	1.40653	C3X MLN 4hpi	C3X DMSO 4hpi	0.0851613	1.49262	C3X MLN 28hpi	C3X DMSO 28hpi
Q9CW46	12	12	41.4716	Ribonucleoprotein PTB-binding 1 OS=Mus musculus GN=Raver1 PE=1 SV=2 - [RAVR1_MOUSE]	x		0.228748	1.19628	Mock MLN	Mock DMSO	0.354451	1.34013	C3X MLN 4hpi	C3X DMSO 4hpi	0.00326468	1.4908	C3X MLN 28hpi	C3X DMSO 28hpi
Q6PB44	15	12	38.941	Tyrosine-protein phosphatase non-receptor type 23 OS=Mus musculus GN=Ptpn23 PE=1 SV=2 - [PTN23_MOUSE]	x		0.00297629	1.67294	Mock DMSO	Mock MLN	0.579597	1.05449	C3X DMSO 4hpi	C3X MLN 4hpi	0.119428	1.46042	C3X DMSO 28hpi	C3X MLN 28hpi
Q3U9G9	12	12	39.9704	Lamin-B receptor OS=Mus musculus GN=Lbr PE=1 SV=2 - [LBR_MOUSE]	x		0.00756425	1.45179	Mock DMSO	Mock MLN	0.812431	1.02157	C3X DMSO 4hpi	C3X MLN 4hpi	0.135153	1.45528	C3X DMSO 28hpi	C3X MLN 28hpi
Q9R0X4	16	12	45.4156	Acyl-coenzyme A thioesterase 9, mitochondrial OS=Mus musculus GN=Acot9 PE=1 SV=1 - [ACOT9_MOUSE]	x		0.00222458	1.49831	Mock MLN	Mock DMSO	0.349185	1.17515	C3X MLN 4hpi	C3X DMSO 4hpi	0.0723725	1.45256	C3X MLN 28hpi	C3X DMSO 28hpi
P53026	12	12	47.9925	60S ribosomal protein L10a OS=Mus musculus GN=Rpl10a PE=1 SV=3 - [RL10A_MOUSE]	x		0.0937872	1.123	Mock MLN	Mock DMSO	0.0452123	1.28606	C3X MLN 4hpi	C3X DMSO 4hpi	0.0225175	1.4192	C3X DMSO 28hpi	C3X MLN 28hpi
G5E896	20	12	48.0592	Enhancer of mRNA decapping 4, isoform CRA_b OS=Mus musculus GN=Edc4 PE=4 SV=1 - [G5E896_MOUSE]	x		0.00028229	1.54487	Mock DMSO	Mock MLN	0.989521	1.05618	C3X MLN 4hpi	C3X DMSO 4hpi	0.195037	1.41262	C3X DMSO 28hpi	C3X MLN 28hpi
B1ARA3	12	12	39.426	60S ribosomal protein L26 (Fragment) OS=Mus musculus GN=Rpl26 PE=2 SV=1 - [B1ARA3_MOUSE]	x		0.00168166	1.49651	Mock MLN	Mock DMSO	0.0331014	1.49261	C3X MLN 4hpi	C3X DMSO 4hpi	0.201388	1.40875	C3X DMSO 28hpi	C3X MLN 28hpi
Q8R2M2	12	12	29.707	Deoxynucleotidyltransferase terminal-interacting protein 2 OS=Mus musculus GN=Dnttip2 PE=1 SV=1 - [TDIF2_MOUSE]	x		0.00386861	1.22816	Mock DMSO	Mock MLN	0.531411	1.06443	C3X DMSO 4hpi	C3X MLN 4hpi	0.230747	1.39452	C3X DMSO 28hpi	C3X MLN 28hpi
Q8JZN5	12	12	34.8861	Acyl-CoA dehydrogenase family member 9, mitochondrial OS=Mus musculus GN=Acad9 PE=1 SV=2 - [ACAD9_MOUSE]	x		0.00458449	1.23443	Mock MLN	Mock DMSO	0.0357588	1.2561	C3X MLN 4hpi	C3X DMSO 4hpi	0.0183216	1.31811	C3X MLN 28hpi	C3X DMSO 28hpi
Q3KQQ1	14	12	57.4902	Nsfl1c protein (Fragment) OS=Mus musculus GN=Nsfl1c PE=2 SV=1 - [Q3KQQ1_MOUSE]	x		0.162195	1.18053	Mock MLN	Mock DMSO	0.151174	1.38159	C3X MLN 4hpi	C3X DMSO 4hpi	0.201931	1.31671	C3X MLN 28hpi	C3X DMSO 28hpi
Q8BW44	15	12	45.0076	Putative uncharacterized protein OS=Mus musculus GN=Acsl4 PE=2 SV=1 - [Q8BW44_MOUSE]	x		0.00923663	1.27242	Mock MLN	Mock DMSO	0.0854049	1.20242	C3X MLN 4hpi	C3X DMSO 4hpi	0.00433827	1.31311	C3X MLN 28hpi	C3X DMSO 28hpi
P26516	12	12	47.7647	26S proteasome non-ATPase regulatory subunit 7 OS=Mus musculus GN=Psmd7 PE=1 SV=2 - [PSMD7_MOUSE]	x		0.00279484	1.54027	Mock MLN	Mock DMSO	0.185781	1.27156	C3X MLN 4hpi	C3X DMSO 4hpi	0.191119	1.30458	C3X MLN 28hpi	C3X DMSO 28hpi
Q99PT1	13	12	45.3553	Rho GDP-dissociation inhibitor 1 OS=Mus musculus GN=Arhgdia PE=1 SV=3 - [GDIR1_MOUSE]	x		0.0219378	1.34418	Mock MLN	Mock DMSO	0.0619967	1.39568	C3X MLN 4hpi	C3X DMSO 4hpi	0.512333	1.27696	C3X DMSO 28hpi	C3X MLN 28hpi
P67778	16	12	54.6213	Prohibitin OS=Mus musculus GN=Phb PE=1 SV=1 - [PHB_MOUSE]	x		0.00048333	2.04094	Mock MLN	Mock DMSO	0.103439	1.46153	C3X MLN 4hpi	C3X DMSO 4hpi	0.406314	1.14542	C3X MLN 28hpi	C3X DMSO 28hpi
Q3UJR8	12	12	39.2528	Basic transcription factor 3, isoform CRA_b OS=Mus musculus GN=Btf3 PE=2 SV=1 - [Q3UJR8_MOUSE]	x		0.00964861	2.66078	Mock MLN	Mock DMSO	0.30375	1.51791	C3X MLN 4hpi	C3X DMSO 4hpi	0.724462	1.1152	C3X DMSO 28hpi	C3X MLN 28hpi
P35486	15	12	41.8688	Pyruvate dehydrogenase E1 component subunit alpha, somatic form, mitochondrial OS=Mus musculus GN=Pdha1 PE=1 SV=1 - [ODPA_MOUSE]	x		0.0438172	1.19385	Mock MLN	Mock DMSO	0.0250366	1.19887	C3X MLN 4hpi	C3X DMSO 4hpi	0.481624	1.10572	C3X MLN 28hpi	C3X DMSO 28hpi
Q6PDM2	12	12	39.3511	Serine/arginine-rich splicing factor 1 OS=Mus musculus GN=Srsf1 PE=1 SV=3 - [SRSF1_MOUSE]	x		0.0040698	1.34121	Mock MLN	Mock DMSO	0.00779534	1.2701	C3X MLN 4hpi	C3X DMSO 4hpi	0.809652	1.10302	C3X DMSO 28hpi	C3X MLN 28hpi
Q61598	30	12	112.453	Rab GDP dissociation inhibitor beta OS=Mus musculus GN=Gdi2 PE=1 SV=1 - [GDIB_MOUSE]	x		0.0575805	1.39814	Mock MLN	Mock DMSO	0.168848	1.43289	C3X MLN 4hpi	C3X DMSO 4hpi	0.4491	1.10083	C3X MLN 28hpi	C3X DMSO 28hpi
E9Q4G8	15	12	39.9661	CD166 antigen OS=Mus musculus GN=Alcam PE=2 SV=1 - [E9Q4G8_MOUSE]	x		0.540093	1.05831	Mock MLN	Mock DMSO	0.475757	1.04945	C3X MLN 4hpi	C3X DMSO 4hpi	0.300463	1.09943	C3X MLN 28hpi	C3X DMSO 28hpi
P99026	13	12	45.9313	Proteasome subunit beta type-4 OS=Mus musculus GN=Psmb4 PE=1 SV=1 - [PSB4_MOUSE]	x		0.000230628	1.96703	Mock MLN	Mock DMSO	0.0285765	1.55666	C3X MLN 4hpi	C3X DMSO 4hpi	0.959387	1.09038	C3X DMSO 28hpi	C3X MLN 28hpi
Q8BFW7	12	12	47.247	Lipoma-preferred partner homolog OS=Mus musculus GN=Lpp PE=1 SV=1 - [LPP_MOUSE]	x		0.828505	1.02071	Mock DMSO	Mock MLN	0.0786507	1.41708	C3X MLN 4hpi	C3X DMSO 4hpi	0.210472	1.08084	C3X MLN 28hpi	C3X DMSO 28hpi
Q3UVI9	13	12	37.503	Putative uncharacterized protein OS=Mus musculus GN=Abcf2 PE=2 SV=1 - [Q3UVI9_MOUSE]	x		0.0756917	1.14818	Mock DMSO	Mock MLN	0.363471	1.234	C3X MLN 4hpi	C3X DMSO 4hpi	0.508874	1.07654	C3X DMSO 28hpi	C3X MLN 28hpi
Q3UNJ3	12	12	33.5131	Putative uncharacterized protein OS=Mus musculus GN=Fkbp10 PE=2 SV=1 - [Q3UNJ3_MOUSE]	x		0.698801	1.02576	Mock DMSO	Mock MLN	0.129931	1.24444	C3X MLN 4hpi	C3X DMSO 4hpi	0.297113	1.07628	C3X MLN 28hpi	C3X DMSO 28hpi
Q9WVE8	13	12	37.1601	Protein kinase C and casein kinase substrate in neurons protein 2 OS=Mus musculus GN=Pacsin2 PE=1 SV=1 - [PACN2_MOUSE]	x		0.171632	1.14663	Mock DMSO	Mock MLN	0.224941	1.31786	C3X MLN 4hpi	C3X DMSO 4hpi	0.656828	1.06334	C3X DMSO 28hpi	C3X MLN 28hpi
Q60848	14	12	34.1587	Lymphocyte-specific helicase OS=Mus musculus GN=Hells PE=1 SV=2 - [HELLS_MOUSE]	x		0.0573542	1.15615	Mock DMSO	Mock MLN	0.772386	1.06573	C3X MLN 4hpi	C3X DMSO 4hpi	0.900205	1.04609	C3X DMSO 28hpi	C3X MLN 28hpi
Q61753	12	12	38.1323	D-3-phosphoglycerate dehydrogenase OS=Mus musculus GN=Phgdh PE=1 SV=3 - [SERA_MOUSE]	x		0.824327	1.01737	Mock MLN	Mock DMSO	0.231223	1.28617	C3X MLN 4hpi	C3X DMSO 4hpi	0.626231	1.04486	C3X MLN 28hpi	C3X DMSO 28hpi
P05201	15	12	47.27	Aspartate aminotransferase, cytoplasmic OS=Mus musculus GN=Got1 PE=1 SV=3 - [AATC_MOUSE]	x		0.00155266	1.34902	Mock MLN	Mock DMSO	0.0524884	1.33205	C3X MLN 4hpi	C3X DMSO 4hpi	0.916731	1.03265	C3X DMSO 28hpi	C3X MLN 28hpi
A1A596	12	12	26.158	Pwp2 protein OS=Mus musculus GN=Pwp2 PE=2 SV=1 - [A1A596_MOUSE]	x		0.138559	1.11315	Mock DMSO	Mock MLN	0.328549	1.20411	C3X MLN 4hpi	C3X DMSO 4hpi	0.765776	1.0148	C3X DMSO 28hpi	C3X MLN 28hpi
Q6P2K6	13	12	28.8894	Serine/threonine-protein phosphatase 4 regulatory subunit 3A OS=Mus musculus GN=Smek1 PE=1 SV=1 - [P4R3A_MOUSE]	x		0.0149334	1.18457	Mock DMSO	Mock MLN	0.793134	1.07081	C3X MLN 4hpi	C3X DMSO 4hpi	0.867118	1.00343	C3X MLN 28hpi	C3X DMSO 28hpi
Q9Z1T1	12	11	28.86	AP-3 complex subunit beta-1 OS=Mus musculus GN=Ap3b1 PE=1 SV=2 - [AP3B1_MOUSE]	x		0.00511444	1.42044	Mock DMSO	Mock MLN	0.890152	1.03211	C3X MLN 4hpi	C3X DMSO 4hpi	0.0201976	1.95389	C3X DMSO 28hpi	C3X MLN 28hpi
Q922D4	12	11	23.7061	Serine/threonine-protein phosphatase 6 regulatory subunit 3 OS=Mus musculus GN=Ppp6r3 PE=1 SV=1 - [PP6R3_MOUSE]	x		0.0016698	1.5007	Mock DMSO	Mock MLN	0.865359	1.10379	C3X MLN 4hpi	C3X DMSO 4hpi	0.0305461	1.88569	C3X DMSO 28hpi	C3X MLN 28hpi
G3UWZ0	11	11	24.7419	Bromodomain adjacent to zinc finger domain protein 1A OS=Mus musculus GN=Baz1a PE=2 SV=1 - [G3UWZ0_MOUSE]	x		0.0023536	1.63111	Mock DMSO	Mock MLN	0.390122	1.16856	C3X DMSO 4hpi	C3X MLN 4hpi	0.0406767	1.88108	C3X DMSO 28hpi	C3X MLN 28hpi
Q6PGL7	14	11	26.109	WASH complex subunit FAM21 OS=Mus musculus GN=Fam21 PE=1 SV=1 - [FAM21_MOUSE]	x		2.71818e-05	1.41611	Mock DMSO	Mock MLN	0.925015	1.08304	C3X MLN 4hpi	C3X DMSO 4hpi	0.0190037	1.77429	C3X DMSO 28hpi	C3X MLN 28hpi
Q8BL66	16	11	41.6599	Early endosome antigen 1 OS=Mus musculus GN=Eea1 PE=1 SV=2 - [EEA1_MOUSE]	x		0.00138892	1.69992	Mock DMSO	Mock MLN	0.491454	1.09028	C3X DMSO 4hpi	C3X MLN 4hpi	0.0445327	1.69042	C3X DMSO 28hpi	C3X MLN 28hpi
Q3UAG2	20	11	60.8291	6-phosphogluconate dehydrogenase, decarboxylating OS=Mus musculus GN=Pgd PE=2 SV=1 - [Q3UAG2_MOUSE]	x		0.0268022	1.38494	Mock MLN	Mock DMSO	0.00429692	1.32137	C3X MLN 4hpi	C3X DMSO 4hpi	0.016435	1.62093	C3X MLN 28hpi	C3X DMSO 28hpi
Q3UHZ3	54	11	167.009	Cytosine-specific methyltransferase OS=Mus musculus GN=Dnmt1 PE=2 SV=1 - [Q3UHZ3_MOUSE]	x		0.000982979	1.4434	Mock DMSO	Mock MLN	0.603679	1.25777	C3X MLN 4hpi	C3X DMSO 4hpi	0.0284428	1.54845	C3X DMSO 28hpi	C3X MLN 28hpi
A2AMY5	11	11	36.5677	Ubiquitin-associated protein 2 OS=Mus musculus GN=Ubap2 PE=2 SV=1 - [A2AMY5_MOUSE]	x		9.41942e-05	1.52285	Mock DMSO	Mock MLN	0.401595	1.35186	C3X MLN 4hpi	C3X DMSO 4hpi	0.0882344	1.53423	C3X DMSO 28hpi	C3X MLN 28hpi
P62827	11	11	37.3329	GTP-binding nuclear protein Ran OS=Mus musculus GN=Ran PE=1 SV=3 - [RAN_MOUSE]	x		0.00999326	1.29652	Mock MLN	Mock DMSO	0.07774	1.22625	C3X MLN 4hpi	C3X DMSO 4hpi	0.101141	1.48744	C3X DMSO 28hpi	C3X MLN 28hpi
Q571H0	13	11	30.0156	Nucleolar pre-ribosomal-associated protein 1 OS=Mus musculus GN=Urb1 PE=2 SV=2 - [NPA1P_MOUSE]	x		0.00207873	1.45775	Mock DMSO	Mock MLN	0.336739	1.17859	C3X DMSO 4hpi	C3X MLN 4hpi	0.208936	1.47551	C3X DMSO 28hpi	C3X MLN 28hpi
Q505F5	11	11	36.7805	Leucine-rich repeat-containing protein 47 OS=Mus musculus GN=Lrrc47 PE=2 SV=1 - [LRC47_MOUSE]	x		0.946819	1.00131	Mock MLN	Mock DMSO	0.028782	1.50943	C3X MLN 4hpi	C3X DMSO 4hpi	0.00578366	1.47043	C3X MLN 28hpi	C3X DMSO 28hpi
G3UVV4	24	11	70.6604	Hexokinase 1, isoform CRA_f OS=Mus musculus GN=Hk1 PE=3 SV=1 - [G3UVV4_MOUSE]	x		0.0353256	1.26639	Mock DMSO	Mock MLN	0.532544	1.07625	C3X DMSO 4hpi	C3X MLN 4hpi	0.118925	1.4615	C3X DMSO 28hpi	C3X MLN 28hpi
P26043	29	11	88.6614	Radixin OS=Mus musculus GN=Rdx PE=1 SV=3 - [RADI_MOUSE]	x		0.428236	1.06611	Mock MLN	Mock DMSO	0.469606	1.06288	C3X MLN 4hpi	C3X DMSO 4hpi	0.000774946	1.4574	C3X MLN 28hpi	C3X DMSO 28hpi
B1AU25	12	11	40.0276	Apoptosis-inducing factor 1, mitochondrial OS=Mus musculus GN=Aifm1 PE=2 SV=1 - [B1AU25_MOUSE]	x		0.287425	1.06928	Mock MLN	Mock DMSO	0.198463	1.18328	C3X MLN 4hpi	C3X DMSO 4hpi	0.0153772	1.45459	C3X MLN 28hpi	C3X DMSO 28hpi
Q3TRK3	11	11	37.4951	Putative uncharacterized protein OS=Mus musculus GN=Dbn1 PE=2 SV=1 - [Q3TRK3_MOUSE]	x		0.00468044	1.30096	Mock DMSO	Mock MLN	0.853805	1.08065	C3X MLN 4hpi	C3X DMSO 4hpi	0.187324	1.45379	C3X DMSO 28hpi	C3X MLN 28hpi
Q9D554	12	11	36.0178	Splicing factor 3A subunit 3 OS=Mus musculus GN=Sf3a3 PE=2 SV=2 - [SF3A3_MOUSE]	x		0.134142	1.13715	Mock MLN	Mock DMSO	0.0330506	1.35803	C3X MLN 4hpi	C3X DMSO 4hpi	0.0661732	1.42493	C3X MLN 28hpi	C3X DMSO 28hpi
P70700	12	11	32.246	DNA-directed RNA polymerase I subunit RPA2 OS=Mus musculus GN=Polr1b PE=2 SV=2 - [RPA2_MOUSE]	x		0.389415	1.14569	Mock MLN	Mock DMSO	0.0790667	1.24856	C3X MLN 4hpi	C3X DMSO 4hpi	0.00520308	1.42101	C3X MLN 28hpi	C3X DMSO 28hpi
P62814	11	11	32.8557	V-type proton ATPase subunit B, brain isoform OS=Mus musculus GN=Atp6v1b2 PE=1 SV=1 - [VATB2_MOUSE]	x		0.0103974	1.35972	Mock MLN	Mock DMSO	0.013219	1.80131	C3X MLN 4hpi	C3X DMSO 4hpi	0.112624	1.41437	C3X MLN 28hpi	C3X DMSO 28hpi
Q3TIX9	11	11	30.4974	U4/U6.U5 tri-snRNP-associated protein 2 OS=Mus musculus GN=Usp39 PE=2 SV=2 - [SNUT2_MOUSE]	x		0.17838	1.14612	Mock MLN	Mock DMSO	0.0032758	1.22022	C3X MLN 4hpi	C3X DMSO 4hpi	0.00621258	1.39602	C3X MLN 28hpi	C3X DMSO 28hpi
Q9DBT5	11	11	26.2194	AMP deaminase 2 OS=Mus musculus GN=Ampd2 PE=1 SV=1 - [AMPD2_MOUSE]	x		0.0137831	1.3193	Mock DMSO	Mock MLN	0.972053	1.06587	C3X MLN 4hpi	C3X DMSO 4hpi	0.173782	1.38343	C3X DMSO 28hpi	C3X MLN 28hpi
Q6ZPE2	13	11	23.2399	Myotubularin-related protein 5 OS=Mus musculus GN=Sbf1 PE=1 SV=2 - [MTMR5_MOUSE]	x		8.84327e-05	1.46724	Mock DMSO	Mock MLN	0.93437	1.03799	C3X MLN 4hpi	C3X DMSO 4hpi	0.272317	1.38039	C3X DMSO 28hpi	C3X MLN 28hpi
O35134	17	11	44.0789	DNA-directed RNA polymerase I subunit RPA1 OS=Mus musculus GN=Polr1a PE=1 SV=2 - [RPA1_MOUSE]	x		0.00379087	1.47184	Mock DMSO	Mock MLN	0.618928	1.08493	C3X DMSO 4hpi	C3X MLN 4hpi	0.258348	1.37362	C3X DMSO 28hpi	C3X MLN 28hpi
Q8CDS4	17	11	53.7554	Putative uncharacterized protein OS=Mus musculus GN=Sec23b PE=2 SV=1 - [Q8CDS4_MOUSE]	x		0.187246	1.06172	Mock MLN	Mock DMSO	0.136232	1.26369	C3X MLN 4hpi	C3X DMSO 4hpi	0.000872079	1.36834	C3X MLN 28hpi	C3X DMSO 28hpi
B2RWW1	11	11	34.817	Microtubule-associated protein 1S OS=Mus musculus GN=Map1s PE=2 SV=1 - [B2RWW1_MOUSE]	x		0.00154324	1.2712	Mock DMSO	Mock MLN	0.774268	1.11663	C3X MLN 4hpi	C3X DMSO 4hpi	0.293452	1.34255	C3X DMSO 28hpi	C3X MLN 28hpi
Q9D1D4	11	11	44.6817	Transmembrane emp24 domain-containing protein 10 OS=Mus musculus GN=Tmed10 PE=2 SV=1 - [TMEDA_MOUSE]	x		0.172684	1.12195	Mock MLN	Mock DMSO	0.0147946	1.1952	C3X MLN 4hpi	C3X DMSO 4hpi	0.0052932	1.29628	C3X DMSO 28hpi	C3X MLN 28hpi
F7ACR9	51	11	120.502	Microtubule-actin cross-linking factor 1 (Fragment) OS=Mus musculus GN=Macf1 PE=2 SV=1 - [F7ACR9_MOUSE]	x		0.000560318	1.61191	Mock DMSO	Mock MLN	0.687935	1.04995	C3X DMSO 4hpi	C3X MLN 4hpi	0.357488	1.28642	C3X DMSO 28hpi	C3X MLN 28hpi
P62242	12	11	38.0863	40S ribosomal protein S8 OS=Mus musculus GN=Rps8 PE=2 SV=2 - [RS8_MOUSE]	x		0.000169028	1.66858	Mock MLN	Mock DMSO	0.00453935	1.55361	C3X MLN 4hpi	C3X DMSO 4hpi	0.46782	1.27977	C3X DMSO 28hpi	C3X MLN 28hpi
Q3TL79	11	11	40.1712	Putative uncharacterized protein OS=Mus musculus GN=Ahsa1 PE=2 SV=1 - [Q3TL79_MOUSE]	x		0.00267571	1.37946	Mock MLN	Mock DMSO	0.114208	1.20625	C3X MLN 4hpi	C3X DMSO 4hpi	0.254976	1.25781	C3X MLN 28hpi	C3X DMSO 28hpi
E9Q634	14	11	34.8112	Unconventional myosin-Ie OS=Mus musculus GN=Myo1e PE=1 SV=1 - [MYO1E_MOUSE]	x		0.00170019	1.20761	Mock DMSO	Mock MLN	0.739595	1.04292	C3X MLN 4hpi	C3X DMSO 4hpi	0.297112	1.25567	C3X DMSO 28hpi	C3X MLN 28hpi
Q99KE1	13	11	36.6966	NAD-dependent malic enzyme, mitochondrial OS=Mus musculus GN=Me2 PE=2 SV=1 - [MAOM_MOUSE]	x		0.0115817	1.19997	Mock MLN	Mock DMSO	0.0055451	1.49702	C3X MLN 4hpi	C3X DMSO 4hpi	0.16364	1.2134	C3X MLN 28hpi	C3X DMSO 28hpi
Q5SWD9	12	11	33.6265	Pre-rRNA-processing protein TSR1 homolog OS=Mus musculus GN=Tsr1 PE=2 SV=1 - [TSR1_MOUSE]	x		0.724228	1.02013	Mock DMSO	Mock MLN	0.146522	1.17533	C3X MLN 4hpi	C3X DMSO 4hpi	0.237552	1.2092	C3X DMSO 28hpi	C3X MLN 28hpi
Q9Z2I0	12	11	30.7669	LETM1 and EF-hand domain-containing protein 1, mitochondrial OS=Mus musculus GN=Letm1 PE=2 SV=1 - [LETM1_MOUSE]	x		0.0404368	1.07805	Mock MLN	Mock DMSO	0.0417877	1.38421	C3X MLN 4hpi	C3X DMSO 4hpi	0.0599737	1.18037	C3X MLN 28hpi	C3X DMSO 28hpi
Q3TN10	24	11	61.3535	Putative uncharacterized protein OS=Mus musculus GN=Sympk PE=2 SV=1 - [Q3TN10_MOUSE]	x		0.238856	1.1067	Mock DMSO	Mock MLN	0.0359538	1.26071	C3X MLN 4hpi	C3X DMSO 4hpi	0.353741	1.17826	C3X DMSO 28hpi	C3X MLN 28hpi
P70698	17	11	64.1128	CTP synthase 1 OS=Mus musculus GN=Ctps1 PE=1 SV=2 - [PYRG1_MOUSE]	x		0.325159	1.07626	Mock DMSO	Mock MLN	0.785229	1.05585	C3X MLN 4hpi	C3X DMSO 4hpi	0.0691723	1.17292	C3X DMSO 28hpi	C3X MLN 28hpi
Q8C9L6	11	11	36.7398	Putative uncharacterized protein OS=Mus musculus PE=2 SV=1 - [Q8C9L6_MOUSE]	x		0.265248	1.05905	Mock DMSO	Mock MLN	0.280977	1.10189	C3X MLN 4hpi	C3X DMSO 4hpi	0.207865	1.16966	C3X MLN 28hpi	C3X DMSO 28hpi
Q80WJ7	12	11	42.5063	Protein LYRIC OS=Mus musculus GN=Mtdh PE=1 SV=1 - [LYRIC_MOUSE]	x		0.688739	1.01727	Mock DMSO	Mock MLN	0.0308485	1.29114	C3X MLN 4hpi	C3X DMSO 4hpi	0.0256927	1.15498	C3X MLN 28hpi	C3X DMSO 28hpi
Q9D2R0	12	11	33.8147	Acetoacetyl-CoA synthetase OS=Mus musculus GN=Aacs PE=2 SV=1 - [AACS_MOUSE]	x		0.346453	1.10216	Mock DMSO	Mock MLN	0.195264	1.39057	C3X MLN 4hpi	C3X DMSO 4hpi	0.228002	1.12815	C3X MLN 28hpi	C3X DMSO 28hpi
Q60520	12	11	24.7867	Paired amphipathic helix protein Sin3a OS=Mus musculus GN=Sin3a PE=1 SV=3 - [SIN3A_MOUSE]	x		0.791602	1.02374	Mock DMSO	Mock MLN	0.346203	1.11089	C3X DMSO 4hpi	C3X MLN 4hpi	0.493427	1.12455	C3X DMSO 28hpi	C3X MLN 28hpi
Q3U6U7	11	11	35.0528	Putative uncharacterized protein OS=Mus musculus GN=Wars PE=2 SV=1 - [Q3U6U7_MOUSE]	x		0.0962419	1.15647	Mock MLN	Mock DMSO	0.0302942	1.29204	C3X MLN 4hpi	C3X DMSO 4hpi	0.490156	1.09737	C3X MLN 28hpi	C3X DMSO 28hpi
Q62470	11	11	31.8331	Integrin alpha-3 OS=Mus musculus GN=Itga3 PE=1 SV=1 - [ITA3_MOUSE]	x		0.39454	1.07787	Mock DMSO	Mock MLN	0.398782	1.11065	C3X MLN 4hpi	C3X DMSO 4hpi	0.45396	1.07113	C3X MLN 28hpi	C3X DMSO 28hpi
A2AQA7	12	11	27.0002	Intron-binding protein aquarius OS=Mus musculus GN=Aqr PE=2 SV=1 - [A2AQA7_MOUSE]	x		0.0941619	1.21119	Mock DMSO	Mock MLN	0.394322	1.34572	C3X MLN 4hpi	C3X DMSO 4hpi	0.827847	1.06076	C3X DMSO 28hpi	C3X MLN 28hpi
Q4TVN0	12	11	35.1935	TBC1 domain family member 15 OS=Mus musculus GN=Tbc1d15 PE=2 SV=1 - [Q4TVN0_MOUSE]	x		0.339461	1.02884	Mock DMSO	Mock MLN	0.178525	1.22467	C3X MLN 4hpi	C3X DMSO 4hpi	0.364953	1.06061	C3X MLN 28hpi	C3X DMSO 28hpi
Q8CCJ3	12	11	30.7023	E3 UFM1-protein ligase 1 OS=Mus musculus GN=Ufl1 PE=1 SV=2 - [UFL1_MOUSE]	x		0.900915	1.00775	Mock DMSO	Mock MLN	0.226485	1.07288	C3X MLN 4hpi	C3X DMSO 4hpi	0.36742	1.05464	C3X DMSO 28hpi	C3X MLN 28hpi
Q3UIJ2	14	11	50.6488	Putative uncharacterized protein OS=Mus musculus GN=Eif2s3x PE=2 SV=1 - [Q3UIJ2_MOUSE]	x		0.193499	1.08445	Mock MLN	Mock DMSO	0.0200414	1.273	C3X MLN 4hpi	C3X DMSO 4hpi	0.699707	1.05228	C3X MLN 28hpi	C3X DMSO 28hpi
Q91WQ3	27	11	72.1972	Tyrosine--tRNA ligase, cytoplasmic OS=Mus musculus GN=Yars PE=2 SV=3 - [SYYC_MOUSE]	x		0.577355	1.04474	Mock MLN	Mock DMSO	0.0677771	1.45838	C3X MLN 4hpi	C3X DMSO 4hpi	0.684143	1.03505	C3X MLN 28hpi	C3X DMSO 28hpi
P54823	12	11	42.3671	Probable ATP-dependent RNA helicase DDX6 OS=Mus musculus GN=Ddx6 PE=1 SV=1 - [DDX6_MOUSE]	x		0.0597658	1.10871	Mock MLN	Mock DMSO	0.0716613	1.36582	C3X MLN 4hpi	C3X DMSO 4hpi	0.778348	1.02699	C3X MLN 28hpi	C3X DMSO 28hpi
P13439	12	11	37.9634	Uridine 5'-monophosphate synthase OS=Mus musculus GN=Umps PE=2 SV=3 - [UMPS_MOUSE]	x		0.897419	1.01418	Mock DMSO	Mock MLN	0.334075	1.0933	C3X MLN 4hpi	C3X DMSO 4hpi	0.870037	1.0211	C3X MLN 28hpi	C3X DMSO 28hpi
Q3TF84	11	11	41.6161	Putative uncharacterized protein OS=Mus musculus GN=Lrrc59 PE=2 SV=1 - [Q3TF84_MOUSE]	x		0.00229082	1.28431	Mock MLN	Mock DMSO	0.00993407	1.27175	C3X MLN 4hpi	C3X DMSO 4hpi	0.867389	1.01354	C3X MLN 28hpi	C3X DMSO 28hpi
A2AW05	12	11	37.6109	FACT complex subunit SSRP1 (Fragment) OS=Mus musculus GN=Ssrp1 PE=2 SV=1 - [A2AW05_MOUSE]	x		0.035887	1.13211	Mock DMSO	Mock MLN	0.756349	1.06009	C3X MLN 4hpi	C3X DMSO 4hpi	0.82002	1.00824	C3X MLN 28hpi	C3X DMSO 28hpi
Q8BPS5	16	10	55.3259	Putative uncharacterized protein OS=Mus musculus GN=Slc16a1 PE=2 SV=2 - [Q8BPS5_MOUSE]	x		0.396277	1.44409	Mock DMSO	Mock MLN	0.484007	1.5287	C3X DMSO 4hpi	C3X MLN 4hpi	0.0159764	3.37933	C3X DMSO 28hpi	C3X MLN 28hpi
A8C756	10	10	14.7655	Thyroid adenoma-associated protein homolog OS=Mus musculus GN=Thada PE=2 SV=1 - [THADA_MOUSE]	x		0.000117872	1.64361	Mock DMSO	Mock MLN	0.642665	1.10037	C3X DMSO 4hpi	C3X MLN 4hpi	0.00356827	2.61117	C3X DMSO 28hpi	C3X MLN 28hpi
O89001	11	10	27.7086	Carboxypeptidase D OS=Mus musculus GN=Cpd PE=1 SV=2 - [CBPD_MOUSE]	x		0.00555779	1.57627	Mock DMSO	Mock MLN	0.564746	1.09328	C3X DMSO 4hpi	C3X MLN 4hpi	0.0565526	1.7375	C3X DMSO 28hpi	C3X MLN 28hpi
P42932	41	10	145.714	T-complex protein 1 subunit theta OS=Mus musculus GN=Cct8 PE=1 SV=3 - [TCPQ_MOUSE]	x		0.0180076	1.68079	Mock MLN	Mock DMSO	0.393465	1.41803	C3X MLN 4hpi	C3X DMSO 4hpi	0.0370955	1.65876	C3X MLN 28hpi	C3X DMSO 28hpi
Q3U9U5	10	10	31.4909	Putative uncharacterized protein OS=Mus musculus GN=Bcap31 PE=2 SV=1 - [Q3U9U5_MOUSE]	x		0.00896989	1.40201	Mock DMSO	Mock MLN	0.352427	1.19473	C3X DMSO 4hpi	C3X MLN 4hpi	0.0377342	1.56998	C3X DMSO 28hpi	C3X MLN 28hpi
Q3UZ39	15	10	46.9514	Leucine-rich repeat flightless-interacting protein 1 OS=Mus musculus GN=Lrrfip1 PE=1 SV=2 - [LRRF1_MOUSE]	x		0.00780609	1.30616	Mock DMSO	Mock MLN	0.582808	1.34653	C3X MLN 4hpi	C3X DMSO 4hpi	0.0764521	1.48449	C3X DMSO 28hpi	C3X MLN 28hpi
Q9JIK5	50	10	192.606	Nucleolar RNA helicase 2 OS=Mus musculus GN=Ddx21 PE=1 SV=3 - [DDX21_MOUSE]	x		0.0151671	1.26006	Mock DMSO	Mock MLN	0.530698	1.17987	C3X MLN 4hpi	C3X DMSO 4hpi	0.268036	1.42632	C3X DMSO 28hpi	C3X MLN 28hpi
Q8CDZ5	28	10	81.9453	Putative uncharacterized protein OS=Mus musculus GN=Nup133 PE=2 SV=1 - [Q8CDZ5_MOUSE]	x		0.0170344	1.45222	Mock DMSO	Mock MLN	0.951416	1.05693	C3X MLN 4hpi	C3X DMSO 4hpi	0.161159	1.38899	C3X DMSO 28hpi	C3X MLN 28hpi
Q3V3N5	11	10	34.415	Putative uncharacterized protein (Fragment) OS=Mus musculus GN=Gnl2 PE=2 SV=1 - [Q3V3N5_MOUSE]	x		0.371761	1.06787	Mock DMSO	Mock MLN	0.0456444	1.25235	C3X MLN 4hpi	C3X DMSO 4hpi	0.0153326	1.38149	C3X MLN 28hpi	C3X DMSO 28hpi
Q9D2G2	11	10	38.1779	Dihydrolipoyllysine-residue succinyltransferase component of 2-oxoglutarate dehydrogenase complex, mitochondrial OS=Mus musculus GN=Dlst PE=1 SV=1 - [ODO2_MOUSE]	x		0.0144828	1.23914	Mock MLN	Mock DMSO	0.252538	1.08884	C3X MLN 4hpi	C3X DMSO 4hpi	0.0710176	1.38042	C3X MLN 28hpi	C3X DMSO 28hpi
Q8BJW6	11	10	40.345	Eukaryotic translation initiation factor 2A OS=Mus musculus GN=Eif2a PE=2 SV=2 - [EIF2A_MOUSE]	x		0.451301	1.05479	Mock DMSO	Mock MLN	0.122686	1.55353	C3X MLN 4hpi	C3X DMSO 4hpi	0.0384301	1.3535	C3X MLN 28hpi	C3X DMSO 28hpi
P62918	12	10	41.6263	60S ribosomal protein L8 OS=Mus musculus GN=Rpl8 PE=2 SV=2 - [RL8_MOUSE]	x		0.0247011	1.40599	Mock MLN	Mock DMSO	0.100201	1.4506	C3X MLN 4hpi	C3X DMSO 4hpi	0.681474	1.33498	C3X DMSO 28hpi	C3X MLN 28hpi
Q5XJY5	13	10	34.3112	Coatomer subunit delta OS=Mus musculus GN=Arcn1 PE=2 SV=2 - [COPD_MOUSE]	x		0.00340901	1.38518	Mock MLN	Mock DMSO	0.0550669	1.24064	C3X MLN 4hpi	C3X DMSO 4hpi	0.13151	1.3222	C3X MLN 28hpi	C3X DMSO 28hpi
Q9JLI8	10	10	29.5248	Squamous cell carcinoma antigen recognized by T-cells 3 OS=Mus musculus GN=Sart3 PE=2 SV=1 - [SART3_MOUSE]	x		0.00243429	1.32821	Mock DMSO	Mock MLN	0.716668	1.15585	C3X MLN 4hpi	C3X DMSO 4hpi	0.34202	1.32112	C3X DMSO 28hpi	C3X MLN 28hpi
P68510	17	10	49.4182	14-3-3 protein eta OS=Mus musculus GN=Ywhah PE=1 SV=2 - [1433F_MOUSE]	x		0.0345086	1.30203	Mock MLN	Mock DMSO	0.125208	1.20303	C3X MLN 4hpi	C3X DMSO 4hpi	0.150338	1.30009	C3X DMSO 28hpi	C3X MLN 28hpi
Q3UXI9	10	10	31.6857	Putative uncharacterized protein OS=Mus musculus GN=Ilf2 PE=2 SV=1 - [Q3UXI9_MOUSE]	x		0.00112959	1.36227	Mock MLN	Mock DMSO	0.0241932	1.28208	C3X MLN 4hpi	C3X DMSO 4hpi	0.138812	1.29896	C3X MLN 28hpi	C3X DMSO 28hpi
P53569	14	10	33.1894	CCAAT/enhancer-binding protein zeta OS=Mus musculus GN=Cebpz PE=1 SV=2 - [CEBPZ_MOUSE]	x		0.0527548	1.17283	Mock DMSO	Mock MLN	0.562448	1.13531	C3X MLN 4hpi	C3X DMSO 4hpi	0.299865	1.29602	C3X DMSO 28hpi	C3X MLN 28hpi
K7Q751	10	10	15.6237	Focal ashension kinase 1 OS=Mus musculus GN=Ptk2 PE=2 SV=1 - [K7Q751_MOUSE]	x		0.000341577	1.25265	Mock DMSO	Mock MLN	0.335948	1.21121	C3X MLN 4hpi	C3X DMSO 4hpi	0.287671	1.29023	C3X DMSO 28hpi	C3X MLN 28hpi
A2AL12	29	10	112.82	Heterogeneous nuclear ribonucleoprotein A3 OS=Mus musculus GN=Hnrnpa3 PE=2 SV=1 - [A2AL12_MOUSE]	x		0.0433839	1.9973	Mock MLN	Mock DMSO	0.0893031	1.74427	C3X MLN 4hpi	C3X DMSO 4hpi	0.308799	1.27909	C3X MLN 28hpi	C3X DMSO 28hpi
Q1WWK3	11	10	39.8963	Hist1h1b protein (Fragment) OS=Mus musculus GN=Hist1h1b PE=2 SV=1 - [Q1WWK3_MOUSE]	x		0.0131132	1.28108	Mock MLN	Mock DMSO	0.126087	1.53021	C3X MLN 4hpi	C3X DMSO 4hpi	0.269774	1.27643	C3X DMSO 28hpi	C3X MLN 28hpi
Q6NXX7	22	10	63.3372	Abce1 protein (Fragment) OS=Mus musculus GN=Abce1 PE=2 SV=1 - [Q6NXX7_MOUSE]	x		0.886372	1.01042	Mock DMSO	Mock MLN	0.103395	1.361	C3X MLN 4hpi	C3X DMSO 4hpi	0.208663	1.25569	C3X MLN 28hpi	C3X DMSO 28hpi
Q8C2Q3	19	10	61.443	RNA-binding protein 14 OS=Mus musculus GN=Rbm14 PE=1 SV=1 - [RBM14_MOUSE]	x		0.370337	1.05676	Mock DMSO	Mock MLN	0.13573	1.53088	C3X MLN 4hpi	C3X DMSO 4hpi	0.0187563	1.25032	C3X MLN 28hpi	C3X DMSO 28hpi
Q8R1Q8	11	10	31.4697	Cytoplasmic dynein 1 light intermediate chain 1 OS=Mus musculus GN=Dync1li1 PE=1 SV=1 - [DC1L1_MOUSE]	x		0.221033	1.09239	Mock MLN	Mock DMSO	0.19759	1.13553	C3X MLN 4hpi	C3X DMSO 4hpi	0.168424	1.23308	C3X MLN 28hpi	C3X DMSO 28hpi
Q62376	14	10	40.77	U1 small nuclear ribonucleoprotein 70 kDa OS=Mus musculus GN=Snrnp70 PE=1 SV=2 - [RU17_MOUSE]	x		0.35585	1.08704	Mock MLN	Mock DMSO	0.0889632	1.56431	C3X MLN 4hpi	C3X DMSO 4hpi	0.0685116	1.20924	C3X MLN 28hpi	C3X DMSO 28hpi
Q3TWV4	11	10	30.5521	AP-2 complex subunit mu OS=Mus musculus GN=Ap2m1 PE=2 SV=1 - [Q3TWV4_MOUSE]	x		0.589049	1.04222	Mock MLN	Mock DMSO	0.0392264	1.32794	C3X MLN 4hpi	C3X DMSO 4hpi	0.131642	1.2074	C3X DMSO 28hpi	C3X MLN 28hpi
Q9ERK4	33	10	105.127	Exportin-2 OS=Mus musculus GN=Cse1l PE=2 SV=1 - [XPO2_MOUSE]	x		0.341624	1.18287	Mock MLN	Mock DMSO	0.785896	1.04558	C3X MLN 4hpi	C3X DMSO 4hpi	0.134909	1.19426	C3X MLN 28hpi	C3X DMSO 28hpi
Q3TJF2	12	10	39.2629	Putative uncharacterized protein OS=Mus musculus GN=Ola1 PE=2 SV=1 - [Q3TJF2_MOUSE]	x		0.0115671	1.41097	Mock MLN	Mock DMSO	0.32802	1.11519	C3X MLN 4hpi	C3X DMSO 4hpi	0.302307	1.19308	C3X MLN 28hpi	C3X DMSO 28hpi
P39053	18	10	50.0523	Dynamin-1 OS=Mus musculus GN=Dnm1 PE=1 SV=2 - [DYN1_MOUSE]	x		0.0108584	1.13055	Mock DMSO	Mock MLN	0.0902788	1.16844	C3X MLN 4hpi	C3X DMSO 4hpi	0.232741	1.1919	C3X DMSO 28hpi	C3X MLN 28hpi
B2RQS6	12	10	29.3422	Dhx36 protein OS=Mus musculus GN=Dhx36 PE=2 SV=1 - [B2RQS6_MOUSE]	x		0.00935617	1.14497	Mock DMSO	Mock MLN	0.974357	1.00095	C3X MLN 4hpi	C3X DMSO 4hpi	0.275528	1.1913	C3X DMSO 28hpi	C3X MLN 28hpi
Q8BUM1	10	10	34.7828	Putative uncharacterized protein OS=Mus musculus GN=Tardbp PE=2 SV=1 - [Q8BUM1_MOUSE]	x		0.00618147	1.2257	Mock MLN	Mock DMSO	0.0289147	1.47933	C3X MLN 4hpi	C3X DMSO 4hpi	0.328221	1.18647	C3X MLN 28hpi	C3X DMSO 28hpi
F8WJK8	12	10	42.8782	Hsc70-interacting protein OS=Mus musculus GN=St13 PE=2 SV=1 - [F8WJK8_MOUSE]	x		0.121843	1.14582	Mock MLN	Mock DMSO	0.0445718	1.4009	C3X MLN 4hpi	C3X DMSO 4hpi	0.322622	1.18036	C3X MLN 28hpi	C3X DMSO 28hpi
Q3T9L0	25	10	81.4002	Putative uncharacterized protein OS=Mus musculus GN=Ddx39 PE=2 SV=1 - [Q3T9L0_MOUSE]	x		0.0139872	1.416	Mock MLN	Mock DMSO	0.0062149	1.38387	C3X MLN 4hpi	C3X DMSO 4hpi	0.225279	1.16877	C3X MLN 28hpi	C3X DMSO 28hpi
B9EKT6	14	10	32.8961	IQ motif containing GTPase activating protein 3 OS=Mus musculus GN=Iqgap3 PE=2 SV=1 - [B9EKT6_MOUSE]	x		0.00029306	1.35936	Mock DMSO	Mock MLN	0.777176	1.02606	C3X DMSO 4hpi	C3X MLN 4hpi	0.595206	1.1629	C3X DMSO 28hpi	C3X MLN 28hpi
A2BE28	10	10	22.5847	Ribosomal biogenesis protein LAS1L OS=Mus musculus GN=Las1l PE=1 SV=1 - [LAS1L_MOUSE]	x		0.514563	1.02272	Mock DMSO	Mock MLN	0.728022	1.02164	C3X DMSO 4hpi	C3X MLN 4hpi	0.370357	1.14332	C3X DMSO 28hpi	C3X MLN 28hpi
Q3TEA8	14	10	38.1536	Heterochromatin protein 1-binding protein 3 OS=Mus musculus GN=Hp1bp3 PE=1 SV=1 - [HP1B3_MOUSE]	x		0.457515	1.08924	Mock DMSO	Mock MLN	0.306091	1.34238	C3X MLN 4hpi	C3X DMSO 4hpi	0.160422	1.14015	C3X MLN 28hpi	C3X DMSO 28hpi
D3Z0M9	12	10	31.4448	MCG18410, isoform CRA_a OS=Mus musculus GN=Ddx23 PE=4 SV=1 - [D3Z0M9_MOUSE]	x		0.117615	1.14154	Mock DMSO	Mock MLN	0.298278	1.2752	C3X MLN 4hpi	C3X DMSO 4hpi	0.254529	1.13806	C3X MLN 28hpi	C3X DMSO 28hpi
P19157	12	10	36.2951	Glutathione S-transferase P 1 OS=Mus musculus GN=Gstp1 PE=1 SV=2 - [GSTP1_MOUSE]	x		0.00267999	1.73855	Mock MLN	Mock DMSO	0.257086	1.21447	C3X MLN 4hpi	C3X DMSO 4hpi	0.911875	1.1327	C3X DMSO 28hpi	C3X MLN 28hpi
P51150	10	10	36.8433	Ras-related protein Rab-7a OS=Mus musculus GN=Rab7a PE=1 SV=2 - [RAB7A_MOUSE]	x		0.000343263	1.54936	Mock MLN	Mock DMSO	0.0220204	1.48051	C3X MLN 4hpi	C3X DMSO 4hpi	0.624938	1.12669	C3X DMSO 28hpi	C3X MLN 28hpi
P51174	10	10	30.7439	Long-chain specific acyl-CoA dehydrogenase, mitochondrial OS=Mus musculus GN=Acadl PE=1 SV=2 - [ACADL_MOUSE]	x		0.00306938	1.33711	Mock MLN	Mock DMSO	0.119162	1.17859	C3X MLN 4hpi	C3X DMSO 4hpi	0.483939	1.11966	C3X MLN 28hpi	C3X DMSO 28hpi
P70372	12	10	45.6151	ELAV-like protein 1 OS=Mus musculus GN=Elavl1 PE=1 SV=2 - [ELAV1_MOUSE]	x		0.0522984	1.16321	Mock MLN	Mock DMSO	0.0454416	1.34608	C3X MLN 4hpi	C3X DMSO 4hpi	0.598707	1.05665	C3X DMSO 28hpi	C3X MLN 28hpi
Q3TWW8	11	10	35.5875	Protein Srsf6 OS=Mus musculus GN=Srsf6 PE=2 SV=1 - [Q3TWW8_MOUSE]	x		0.33123	1.11712	Mock DMSO	Mock MLN	0.450822	1.37451	C3X MLN 4hpi	C3X DMSO 4hpi	0.76054	1.04654	C3X DMSO 28hpi	C3X MLN 28hpi
Q5D098	10	10	30.6898	Proteasome subunit beta type (Fragment) OS=Mus musculus GN=Psmb7 PE=2 SV=1 - [Q5D098_MOUSE]	x		0.000781852	1.49146	Mock MLN	Mock DMSO	0.216736	1.18436	C3X MLN 4hpi	C3X DMSO 4hpi	0.685102	1.04187	C3X MLN 28hpi	C3X DMSO 28hpi
Q8BY71	11	10	31.0464	Histone acetyltransferase type B catalytic subunit OS=Mus musculus GN=Hat1 PE=2 SV=1 - [HAT1_MOUSE]	x		0.0982747	1.16105	Mock MLN	Mock DMSO	0.00760128	1.26518	C3X MLN 4hpi	C3X DMSO 4hpi	0.70191	1.03622	C3X DMSO 28hpi	C3X MLN 28hpi
E9QAI5	56	10	165.972	DNA fragmentation factor subunit beta OS=Mus musculus GN=Cad PE=2 SV=1 - [E9QAI5_MOUSE]	x		0.920384	1.04527	Mock MLN	Mock DMSO	0.108411	1.30801	C3X MLN 4hpi	C3X DMSO 4hpi	0.959811	1.03086	C3X MLN 28hpi	C3X DMSO 28hpi
B1AXN9	10	10	27.3019	Ribosomal protein S6 kinase alpha-3 OS=Mus musculus GN=Rps6ka3 PE=2 SV=1 - [B1AXN9_MOUSE]	x		0.185666	1.0884	Mock DMSO	Mock MLN	0.302282	1.24437	C3X MLN 4hpi	C3X DMSO 4hpi	0.843685	1.02916	C3X DMSO 28hpi	C3X MLN 28hpi
Q9Z1N5	24	10	75.5451	Spliceosome RNA helicase Ddx39b OS=Mus musculus GN=Ddx39b PE=1 SV=1 - [DX39B_MOUSE]	x		0.00252145	1.47827	Mock MLN	Mock DMSO	0.00375286	1.27756	C3X MLN 4hpi	C3X DMSO 4hpi	0.855813	1.01403	C3X DMSO 28hpi	C3X MLN 28hpi
Q8C7C4	11	10	46.8161	Putative uncharacterized protein (Fragment) OS=Mus musculus PE=2 SV=1 - [Q8C7C4_MOUSE]	x		0.00151187	1.88832	Mock MLN	Mock DMSO	0.0710842	1.59001	C3X MLN 4hpi	C3X DMSO 4hpi	0.742169	1.00673	C3X MLN 28hpi	C3X DMSO 28hpi
Q8BVE3	10	10	24.0997	V-type proton ATPase subunit H OS=Mus musculus GN=Atp6v1h PE=1 SV=1 - [VATH_MOUSE]	x		0.0724516	1.19799	Mock MLN	Mock DMSO	0.0215208	1.17162	C3X MLN 4hpi	C3X DMSO 4hpi	0.845593	1.00593	C3X MLN 28hpi	C3X DMSO 28hpi
Q4FJY5	9	9	31.5834	Ltb4dh protein OS=Mus musculus GN=Ptgr1 PE=2 SV=1 - [Q4FJY5_MOUSE]	x		0.00407639	1.3523	Mock MLN	Mock DMSO	0.0131238	1.71192	C3X MLN 4hpi	C3X DMSO 4hpi	0.00299551	2.14466	C3X MLN 28hpi	C3X DMSO 28hpi
P46978	11	9	27.0054	Dolichyl-diphosphooligosaccharide--protein glycosyltransferase subunit STT3A OS=Mus musculus GN=Stt3a PE=1 SV=1 - [STT3A_MOUSE]	x		0.00618504	1.55153	Mock DMSO	Mock MLN	0.507414	1.13278	C3X DMSO 4hpi	C3X MLN 4hpi	0.0338398	1.9771	C3X DMSO 28hpi	C3X MLN 28hpi
Q61687	14	9	32.9404	Transcriptional regulator ATRX OS=Mus musculus GN=Atrx PE=1 SV=3 - [ATRX_MOUSE]	x		0.000961967	1.77062	Mock DMSO	Mock MLN	0.705766	1.07864	C3X DMSO 4hpi	C3X MLN 4hpi	0.0367355	1.93365	C3X DMSO 28hpi	C3X MLN 28hpi
O70475	16	9	58.0277	UDP-glucose 6-dehydrogenase OS=Mus musculus GN=Ugdh PE=1 SV=1 - [UGDH_MOUSE]	x		0.0174754	1.40691	Mock MLN	Mock DMSO	0.0981727	1.46337	C3X MLN 4hpi	C3X DMSO 4hpi	0.0147027	1.92657	C3X MLN 28hpi	C3X DMSO 28hpi
P19783	10	9	31.3857	Cytochrome c oxidase subunit 4 isoform 1, mitochondrial OS=Mus musculus GN=Cox4i1 PE=1 SV=2 - [COX41_MOUSE]	x		0.199219	1.12683	Mock DMSO	Mock MLN	0.652336	1.20405	C3X MLN 4hpi	C3X DMSO 4hpi	0.0134734	1.87609	C3X DMSO 28hpi	C3X MLN 28hpi
E9QPI5	18	9	48.8303	Sister chromatid cohesion protein PDS5 homolog A OS=Mus musculus GN=Pds5a PE=4 SV=1 - [E9QPI5_MOUSE]	x		0.000858103	1.45628	Mock DMSO	Mock MLN	0.0237038	1.43109	C3X DMSO 4hpi	C3X MLN 4hpi	0.00808712	1.87264	C3X MLN 28hpi	C3X DMSO 28hpi
Q8BP92	10	9	25.5187	Reticulocalbin-2 OS=Mus musculus GN=Rcn2 PE=2 SV=1 - [RCN2_MOUSE]	x		0.00543908	2.09214	Mock MLN	Mock DMSO	0.941129	1.20333	C3X MLN 4hpi	C3X DMSO 4hpi	0.0344542	1.7611	C3X MLN 28hpi	C3X DMSO 28hpi
Q8C3Y4	9	9	15.4768	Kinetochore-associated protein 1 OS=Mus musculus GN=Kntc1 PE=1 SV=2 - [KNTC1_MOUSE]	x		0.00137142	1.59529	Mock DMSO	Mock MLN	0.279267	1.24739	C3X DMSO 4hpi	C3X MLN 4hpi	0.0630979	1.74808	C3X DMSO 28hpi	C3X MLN 28hpi
Q8CCP0	11	9	27.2579	Nuclear export mediator factor Nemf OS=Mus musculus GN=Nemf PE=1 SV=2 - [NEMF_MOUSE]	x		0.00618279	1.63161	Mock DMSO	Mock MLN	0.409702	1.13824	C3X DMSO 4hpi	C3X MLN 4hpi	0.15889	1.69279	C3X DMSO 28hpi	C3X MLN 28hpi
Q3UID0	14	9	45.0232	SWI/SNF complex subunit SMARCC2 OS=Mus musculus GN=Smarcc2 PE=2 SV=1 - [Q3UID0_MOUSE]	x		0.00249753	1.47433	Mock DMSO	Mock MLN	0.278348	1.21147	C3X DMSO 4hpi	C3X MLN 4hpi	0.0893268	1.65961	C3X DMSO 28hpi	C3X MLN 28hpi
Q6PGC1	9	9	19.1889	ATP-dependent RNA helicase Dhx29 OS=Mus musculus GN=Dhx29 PE=2 SV=1 - [DHX29_MOUSE]	x		0.0676144	1.20178	Mock DMSO	Mock MLN	0.264039	1.08926	C3X DMSO 4hpi	C3X MLN 4hpi	0.0153395	1.65713	C3X DMSO 28hpi	C3X MLN 28hpi
D3YUG3	9	9	26.8465	40S ribosomal protein S19 (Fragment) OS=Mus musculus GN=Rps19 PE=2 SV=1 - [D3YUG3_MOUSE]	x		0.000278373	1.74133	Mock MLN	Mock DMSO	0.0224239	1.45541	C3X MLN 4hpi	C3X DMSO 4hpi	0.0784692	1.56969	C3X DMSO 28hpi	C3X MLN 28hpi
Q99N15	13	9	41.6717	17beta-hydroxysteroid dehydrogenase type 10/short chain L-3-hydroxyacyl-CoA dehydrogenase OS=Mus musculus GN=Hsd17b10 PE=2 SV=1 - [Q99N15_MOUSE]	x		0.00490019	2.15929	Mock MLN	Mock DMSO	0.345125	1.36787	C3X MLN 4hpi	C3X DMSO 4hpi	0.143558	1.50454	C3X MLN 28hpi	C3X DMSO 28hpi
P17751	24	9	97.455	Triosephosphate isomerase OS=Mus musculus GN=Tpi1 PE=1 SV=4 - [TPIS_MOUSE]	x		0.102684	1.5202	Mock MLN	Mock DMSO	0.0538351	2.87343	C3X MLN 4hpi	C3X DMSO 4hpi	0.446387	1.48658	C3X DMSO 28hpi	C3X MLN 28hpi
P63037	10	9	34.8584	DnaJ homolog subfamily A member 1 OS=Mus musculus GN=Dnaja1 PE=1 SV=1 - [DNJA1_MOUSE]	x		0.00201878	1.35933	Mock MLN	Mock DMSO	0.00561591	1.63057	C3X MLN 4hpi	C3X DMSO 4hpi	0.0967001	1.46007	C3X MLN 28hpi	C3X DMSO 28hpi
B2RQQ7	10	9	23.6846	CDC42 binding protein kinase beta OS=Mus musculus GN=Cdc42bpb PE=2 SV=1 - [B2RQQ7_MOUSE]	x		0.000525587	1.45024	Mock DMSO	Mock MLN	0.483603	1.09555	C3X DMSO 4hpi	C3X MLN 4hpi	0.19079	1.43197	C3X DMSO 28hpi	C3X MLN 28hpi
P24369	12	9	33.7628	Peptidyl-prolyl cis-trans isomerase B OS=Mus musculus GN=Ppib PE=2 SV=2 - [PPIB_MOUSE]	x		0.000233812	1.85385	Mock MLN	Mock DMSO	0.118255	1.23702	C3X MLN 4hpi	C3X DMSO 4hpi	0.467617	1.42344	C3X DMSO 28hpi	C3X MLN 28hpi
Q00612	26	9	81.6509	Glucose-6-phosphate 1-dehydrogenase X OS=Mus musculus GN=G6pdx PE=1 SV=3 - [G6PD1_MOUSE]	x		0.184762	1.08444	Mock MLN	Mock DMSO	0.0205161	1.32828	C3X MLN 4hpi	C3X DMSO 4hpi	0.0651375	1.42267	C3X MLN 28hpi	C3X DMSO 28hpi
P24472	10	9	27.8493	Glutathione S-transferase A4 OS=Mus musculus GN=Gsta4 PE=1 SV=3 - [GSTA4_MOUSE]	x		0.00011125	1.81429	Mock MLN	Mock DMSO	0.0223046	1.53708	C3X MLN 4hpi	C3X DMSO 4hpi	0.165422	1.41747	C3X MLN 28hpi	C3X DMSO 28hpi
A2AU89	10	9	22.8523	Tumor suppressor p53-binding protein 1 OS=Mus musculus GN=Trp53bp1 PE=2 SV=2 - [A2AU89_MOUSE]	x		0.000618799	1.56294	Mock DMSO	Mock MLN	0.55901	1.09969	C3X DMSO 4hpi	C3X MLN 4hpi	0.254288	1.41168	C3X DMSO 28hpi	C3X MLN 28hpi
Q3TXN6	11	9	29.3959	Putative uncharacterized protein (Fragment) OS=Mus musculus GN=Cstf3 PE=2 SV=1 - [Q3TXN6_MOUSE]	x		0.0134215	1.2568	Mock MLN	Mock DMSO	0.631831	1.04932	C3X DMSO 4hpi	C3X MLN 4hpi	0.000211264	1.4065	C3X MLN 28hpi	C3X DMSO 28hpi
Q925I1	11	9	28.8704	ATPase family AAA domain-containing protein 3 OS=Mus musculus GN=Atad3 PE=1 SV=1 - [ATAD3_MOUSE]	x		0.00357157	1.18071	Mock MLN	Mock DMSO	0.0144486	1.23981	C3X MLN 4hpi	C3X DMSO 4hpi	0.0538084	1.39636	C3X MLN 28hpi	C3X DMSO 28hpi
A0ZVB6	13	9	31.321	TBP-associated factor 170 OS=Mus musculus GN=Btaf1 PE=2 SV=1 - [A0ZVB6_MOUSE]	x		0.00844414	1.32353	Mock DMSO	Mock MLN	0.307661	1.10916	C3X DMSO 4hpi	C3X MLN 4hpi	0.178457	1.39357	C3X DMSO 28hpi	C3X MLN 28hpi
P99024	50	9	187.109	Tubulin beta-5 chain OS=Mus musculus GN=Tubb5 PE=1 SV=1 - [TBB5_MOUSE]	x		0.00953994	1.28226	Mock MLN	Mock DMSO	0.0474971	1.18602	C3X MLN 4hpi	C3X DMSO 4hpi	0.105309	1.36663	C3X MLN 28hpi	C3X DMSO 28hpi
O09167	9	9	26.1074	60S ribosomal protein L21 OS=Mus musculus GN=Rpl21 PE=2 SV=3 - [RL21_MOUSE]	x		0.00137073	1.5301	Mock MLN	Mock DMSO	0.0358529	2.30595	C3X MLN 4hpi	C3X DMSO 4hpi	0.290013	1.35739	C3X DMSO 28hpi	C3X MLN 28hpi
P59325	17	9	46.5082	Eukaryotic translation initiation factor 5 OS=Mus musculus GN=Eif5 PE=1 SV=1 - [IF5_MOUSE]	x		0.00840964	1.52042	Mock MLN	Mock DMSO	0.697016	1.02071	C3X DMSO 4hpi	C3X MLN 4hpi	0.154462	1.35291	C3X MLN 28hpi	C3X DMSO 28hpi
Q3TFP8	9	9	27.1572	Putative uncharacterized protein OS=Mus musculus GN=Pgrmc1 PE=2 SV=1 - [Q3TFP8_MOUSE]	x		0.860509	1.01755	Mock DMSO	Mock MLN	0.676588	1.09874	C3X MLN 4hpi	C3X DMSO 4hpi	0.107579	1.33041	C3X DMSO 28hpi	C3X MLN 28hpi
Q60737	12	9	40.1445	Casein kinase II subunit alpha OS=Mus musculus GN=Csnk2a1 PE=1 SV=2 - [CSK21_MOUSE]	x		0.00042599	1.54086	Mock MLN	Mock DMSO	0.0148176	1.4023	C3X MLN 4hpi	C3X DMSO 4hpi	0.272221	1.31597	C3X MLN 28hpi	C3X DMSO 28hpi
P62196	22	9	80.3573	26S protease regulatory subunit 8 OS=Mus musculus GN=Psmc5 PE=1 SV=1 - [PRS8_MOUSE]	x		0.0279001	1.11576	Mock MLN	Mock DMSO	0.226618	1.22646	C3X MLN 4hpi	C3X DMSO 4hpi	0.173115	1.31596	C3X MLN 28hpi	C3X DMSO 28hpi
O55234	11	9	33.8582	Proteasome subunit beta type-5 OS=Mus musculus GN=Psmb5 PE=1 SV=3 - [PSB5_MOUSE]	x		0.00206077	1.55653	Mock MLN	Mock DMSO	0.0255826	1.31365	C3X MLN 4hpi	C3X DMSO 4hpi	0.271915	1.30914	C3X DMSO 28hpi	C3X MLN 28hpi
O35841	11	9	30.0869	Apoptosis inhibitor 5 OS=Mus musculus GN=Api5 PE=1 SV=2 - [API5_MOUSE]	x		0.377414	1.06647	Mock MLN	Mock DMSO	0.24694	1.18802	C3X MLN 4hpi	C3X DMSO 4hpi	0.0518605	1.30379	C3X MLN 28hpi	C3X DMSO 28hpi
Q3B7Z2	9	9	23.0208	Oxysterol-binding protein 1 OS=Mus musculus GN=Osbp PE=1 SV=3 - [OSBP1_MOUSE]	x		0.0131669	1.15793	Mock DMSO	Mock MLN	0.720426	1.02227	C3X MLN 4hpi	C3X DMSO 4hpi	0.075294	1.30261	C3X DMSO 28hpi	C3X MLN 28hpi
A0JNY7	31	9	96.7988	Eukaryotic translation initiation factor 4, gamma 2 OS=Mus musculus GN=Eif4g2 PE=2 SV=1 - [A0JNY7_MOUSE]	x		0.197934	1.22264	Mock MLN	Mock DMSO	0.269679	1.46021	C3X MLN 4hpi	C3X DMSO 4hpi	0.0245668	1.30162	C3X MLN 28hpi	C3X DMSO 28hpi
Q0KL02	9	9	12.6802	Triple functional domain protein OS=Mus musculus GN=Trio PE=1 SV=3 - [TRIO_MOUSE]	x		0.002343	1.47291	Mock DMSO	Mock MLN	0.299795	1.17007	C3X DMSO 4hpi	C3X MLN 4hpi	0.287093	1.30118	C3X DMSO 28hpi	C3X MLN 28hpi
Q78ZA7	12	9	40.3787	Nucleosome assembly protein 1-like 4 OS=Mus musculus GN=Nap1l4 PE=1 SV=1 - [NP1L4_MOUSE]	x		0.00101225	1.42611	Mock MLN	Mock DMSO	0.0618066	1.449	C3X MLN 4hpi	C3X DMSO 4hpi	0.190029	1.2943	C3X MLN 28hpi	C3X DMSO 28hpi
Q8BJW5	9	9	19.12	Nucleolar protein 11 OS=Mus musculus GN=Nol11 PE=2 SV=1 - [NOL11_MOUSE]	x		0.0559775	1.21299	Mock DMSO	Mock MLN	0.853822	1.0167	C3X MLN 4hpi	C3X DMSO 4hpi	0.397847	1.27863	C3X DMSO 28hpi	C3X MLN 28hpi
A2AIV2	11	9	18.2597	Protein virilizer homolog OS=Mus musculus GN=Kiaa1429 PE=1 SV=1 - [VIR_MOUSE]	x		0.726522	1.04602	Mock DMSO	Mock MLN	0.844199	1.01684	C3X DMSO 4hpi	C3X MLN 4hpi	0.0762165	1.2754	C3X DMSO 28hpi	C3X MLN 28hpi
P51410	9	9	35.4929	60S ribosomal protein L9 OS=Mus musculus GN=Rpl9 PE=2 SV=2 - [RL9_MOUSE]	x		0.000398577	2.36464	Mock MLN	Mock DMSO	0.16163	1.42624	C3X MLN 4hpi	C3X DMSO 4hpi	0.764351	1.25823	C3X DMSO 28hpi	C3X MLN 28hpi
P50396	15	9	51.3454	Rab GDP dissociation inhibitor alpha OS=Mus musculus GN=Gdi1 PE=1 SV=3 - [GDIA_MOUSE]	x		0.090664	1.15684	Mock MLN	Mock DMSO	0.837806	1.0097	C3X DMSO 4hpi	C3X MLN 4hpi	0.212026	1.249	C3X MLN 28hpi	C3X DMSO 28hpi
P99027	9	9	38.4972	60S acidic ribosomal protein P2 OS=Mus musculus GN=Rplp2 PE=1 SV=3 - [RLA2_MOUSE]	x		0.00145068	1.73085	Mock MLN	Mock DMSO	0.18015	1.33299	C3X MLN 4hpi	C3X DMSO 4hpi	0.435324	1.24532	C3X DMSO 28hpi	C3X MLN 28hpi
O08529	11	9	28.8163	Calpain-2 catalytic subunit OS=Mus musculus GN=Capn2 PE=2 SV=4 - [CAN2_MOUSE]	x		0.0233802	1.20857	Mock MLN	Mock DMSO	0.702796	1.09975	C3X MLN 4hpi	C3X DMSO 4hpi	0.105053	1.23786	C3X MLN 28hpi	C3X DMSO 28hpi
B3UXG6	9	9	23.8887	Anti-apoptopic protein OS=Muromegalovirus WP15B GN=M36 PE=4 SV=1 - [B3UXG6_MUHV1]	x		0.84638	1.02424	Mock MLN	Mock DMSO	0.973046	1.0102	C3X MLN 4hpi	C3X DMSO 4hpi	0.0849311	1.22362	C3X DMSO 28hpi	C3X MLN 28hpi
E9PXX7	9	9	25.775	Thioredoxin domain-containing protein 5 OS=Mus musculus GN=Txndc5 PE=2 SV=1 - [E9PXX7_MOUSE]	x		0.00833561	1.22229	Mock MLN	Mock DMSO	0.00814663	1.29825	C3X MLN 4hpi	C3X DMSO 4hpi	0.29628	1.19933	C3X MLN 28hpi	C3X DMSO 28hpi
Q9CQV8	21	9	70.5033	14-3-3 protein beta/alpha OS=Mus musculus GN=Ywhab PE=1 SV=3 - [1433B_MOUSE]	x		0.010244	1.59739	Mock MLN	Mock DMSO	0.353688	1.19006	C3X MLN 4hpi	C3X DMSO 4hpi	0.831919	1.18727	C3X DMSO 28hpi	C3X MLN 28hpi
Q9Z1Z2	9	9	33.9169	Serine-threonine kinase receptor-associated protein OS=Mus musculus GN=Strap PE=1 SV=2 - [STRAP_MOUSE]	x		0.000208369	1.40811	Mock MLN	Mock DMSO	0.0208494	1.33717	C3X MLN 4hpi	C3X DMSO 4hpi	0.355179	1.17983	C3X MLN 28hpi	C3X DMSO 28hpi
Q7TPD0	11	9	27.9683	Integrator complex subunit 3 OS=Mus musculus GN=Ints3 PE=2 SV=2 - [INT3_MOUSE]	x		0.551791	1.12857	Mock MLN	Mock DMSO	0.866392	1.06465	C3X MLN 4hpi	C3X DMSO 4hpi	0.200778	1.16502	C3X MLN 28hpi	C3X DMSO 28hpi
Q3UFZ6	15	9	48.1862	Putative uncharacterized protein (Fragment) OS=Mus musculus GN=Caprin1 PE=2 SV=1 - [Q3UFZ6_MOUSE]	x		0.412453	1.06464	Mock DMSO	Mock MLN	0.479505	1.0704	C3X MLN 4hpi	C3X DMSO 4hpi	0.200863	1.1544	C3X DMSO 28hpi	C3X MLN 28hpi
Q3URX8	9	9	18.802	Putative uncharacterized protein OS=Mus musculus GN=Gemin4 PE=2 SV=1 - [Q3URX8_MOUSE]	x		0.0361903	1.19369	Mock DMSO	Mock MLN	0.608328	1.05258	C3X DMSO 4hpi	C3X MLN 4hpi	0.512861	1.15303	C3X DMSO 28hpi	C3X MLN 28hpi
Q8BT15	9	9	24.5516	Putative uncharacterized protein OS=Mus musculus GN=Lima1 PE=2 SV=1 - [Q8BT15_MOUSE]	x		0.0724162	1.14782	Mock DMSO	Mock MLN	0.0825604	1.33225	C3X MLN 4hpi	C3X DMSO 4hpi	0.0660265	1.1516	C3X MLN 28hpi	C3X DMSO 28hpi
Q8K2T8	10	9	29.1369	RNA polymerase II-associated factor 1 homolog OS=Mus musculus GN=Paf1 PE=2 SV=1 - [PAF1_MOUSE]	x		0.694544	1.04143	Mock DMSO	Mock MLN	0.223513	1.31703	C3X MLN 4hpi	C3X DMSO 4hpi	0.21431	1.13453	C3X MLN 28hpi	C3X DMSO 28hpi
Q9QYB1	10	9	35.8586	Chloride intracellular channel protein 4 OS=Mus musculus GN=Clic4 PE=1 SV=3 - [CLIC4_MOUSE]	x		0.0185913	1.60906	Mock MLN	Mock DMSO	0.047847	1.47606	C3X MLN 4hpi	C3X DMSO 4hpi	0.130236	1.1344	C3X DMSO 28hpi	C3X MLN 28hpi
Q9CQC6	14	9	34.782	Basic leucine zipper and W2 domain-containing protein 1 OS=Mus musculus GN=Bzw1 PE=1 SV=1 - [BZW1_MOUSE]	x		0.761076	1.02284	Mock MLN	Mock DMSO	0.652904	1.06149	C3X MLN 4hpi	C3X DMSO 4hpi	0.3156	1.13108	C3X DMSO 28hpi	C3X MLN 28hpi
O08583	11	9	38.8035	THO complex subunit 4 OS=Mus musculus GN=Alyref PE=1 SV=3 - [THOC4_MOUSE]	x		0.000248496	1.73251	Mock MLN	Mock DMSO	0.0975479	1.66755	C3X MLN 4hpi	C3X DMSO 4hpi	0.463678	1.12444	C3X MLN 28hpi	C3X DMSO 28hpi
Q61553	14	9	46.6014	Fascin OS=Mus musculus GN=Fscn1 PE=1 SV=4 - [FSCN1_MOUSE]	x		0.979508	1.00643	Mock DMSO	Mock MLN	0.124802	1.15286	C3X MLN 4hpi	C3X DMSO 4hpi	0.314797	1.12359	C3X MLN 28hpi	C3X DMSO 28hpi
Q5PRF0	9	9	16.9986	HEAT repeat-containing protein 5A OS=Mus musculus GN=Heatr5a PE=2 SV=2 - [HTR5A_MOUSE]	x		0.936307	1.02007	Mock DMSO	Mock MLN	0.433601	1.08411	C3X DMSO 4hpi	C3X MLN 4hpi	0.623034	1.10304	C3X MLN 28hpi	C3X DMSO 28hpi
Q9QZM0	16	9	62.6795	Ubiquilin-2 OS=Mus musculus GN=Ubqln2 PE=1 SV=2 - [UBQL2_MOUSE]	x		0.447491	1.06716	Mock MLN	Mock DMSO	0.230342	1.08167	C3X DMSO 4hpi	C3X MLN 4hpi	0.227352	1.09446	C3X MLN 28hpi	C3X DMSO 28hpi
Q61792	9	9	26.1831	LIM and SH3 domain protein 1 OS=Mus musculus GN=Lasp1 PE=1 SV=1 - [LASP1_MOUSE]	x		0.380262	1.08368	Mock MLN	Mock DMSO	0.076289	1.61602	C3X MLN 4hpi	C3X DMSO 4hpi	0.51265	1.08391	C3X MLN 28hpi	C3X DMSO 28hpi
B7ZNK9	11	9	22.3537	Spata5 protein OS=Mus musculus GN=Spata5 PE=2 SV=1 - [B7ZNK9_MOUSE]	x		0.421383	1.07377	Mock MLN	Mock DMSO	0.310264	1.1349	C3X MLN 4hpi	C3X DMSO 4hpi	0.495126	1.07675	C3X MLN 28hpi	C3X DMSO 28hpi
Q62418	11	9	34.9068	Drebrin-like protein OS=Mus musculus GN=Dbnl PE=1 SV=2 - [DBNL_MOUSE]	x		0.1363	1.16718	Mock MLN	Mock DMSO	0.0339598	1.48793	C3X MLN 4hpi	C3X DMSO 4hpi	0.875536	1.07596	C3X DMSO 28hpi	C3X MLN 28hpi
Q9WUM3	10	9	33.2772	Coronin-1B OS=Mus musculus GN=Coro1b PE=1 SV=1 - [COR1B_MOUSE]	x		0.477924	1.0615	Mock MLN	Mock DMSO	0.0154395	1.36067	C3X MLN 4hpi	C3X DMSO 4hpi	0.414254	1.07403	C3X MLN 28hpi	C3X DMSO 28hpi
Q91XV3	9	9	41.837	Brain acid soluble protein 1 OS=Mus musculus GN=Basp1 PE=1 SV=3 - [BASP1_MOUSE]	x		0.957377	1.01317	Mock MLN	Mock DMSO	0.231032	1.18408	C3X DMSO 4hpi	C3X MLN 4hpi	0.729102	1.07391	C3X DMSO 28hpi	C3X MLN 28hpi
P63276	9	9	34.2839	40S ribosomal protein S17 OS=Mus musculus GN=Rps17 PE=1 SV=2 - [RS17_MOUSE]	x		0.00158511	3.52494	Mock MLN	Mock DMSO	0.37251	1.53386	C3X MLN 4hpi	C3X DMSO 4hpi	0.395899	1.06504	C3X MLN 28hpi	C3X DMSO 28hpi
P23475	10	9	26.0445	X-ray repair cross-complementing protein 6 OS=Mus musculus GN=Xrcc6 PE=1 SV=5 - [XRCC6_MOUSE]	x		0.290488	1.06486	Mock DMSO	Mock MLN	0.941889	1.01119	C3X MLN 4hpi	C3X DMSO 4hpi	0.546134	1.0483	C3X MLN 28hpi	C3X DMSO 28hpi
Q9CXW3	9	9	26.3382	Calcyclin-binding protein OS=Mus musculus GN=Cacybp PE=1 SV=1 - [CYBP_MOUSE]	x		0.00310184	1.62777	Mock MLN	Mock DMSO	0.00904817	1.57367	C3X MLN 4hpi	C3X DMSO 4hpi	0.810761	1.04829	C3X DMSO 28hpi	C3X MLN 28hpi
Q8R5K4	12	9	27.6623	Nucleolar protein 6 OS=Mus musculus GN=Nol6 PE=2 SV=2 - [NOL6_MOUSE]	x		0.079934	1.17666	Mock DMSO	Mock MLN	0.312967	1.16629	C3X MLN 4hpi	C3X DMSO 4hpi	0.580535	1.0466	C3X MLN 28hpi	C3X DMSO 28hpi
P54822	9	9	33.7124	Adenylosuccinate lyase OS=Mus musculus GN=Adsl PE=2 SV=2 - [PUR8_MOUSE]	x		0.502599	1.0276	Mock MLN	Mock DMSO	0.0614528	1.14858	C3X MLN 4hpi	C3X DMSO 4hpi	0.692499	1.04475	C3X DMSO 28hpi	C3X MLN 28hpi
Q8BXZ1	9	9	26.9305	Protein disulfide-isomerase TMX3 OS=Mus musculus GN=Tmx3 PE=1 SV=2 - [TMX3_MOUSE]	x		0.530882	1.03978	Mock MLN	Mock DMSO	0.780422	1.01413	C3X MLN 4hpi	C3X DMSO 4hpi	0.577937	1.03333	C3X MLN 28hpi	C3X DMSO 28hpi
Q9DCN2	16	9	52.5492	NADH-cytochrome b5 reductase 3 OS=Mus musculus GN=Cyb5r3 PE=1 SV=3 - [NB5R3_MOUSE]	x		9.49778e-05	1.54318	Mock MLN	Mock DMSO	0.433662	1.18862	C3X MLN 4hpi	C3X DMSO 4hpi	0.888859	1.01374	C3X DMSO 28hpi	C3X MLN 28hpi
Q9EPK7	10	9	22.1481	Exportin-7 OS=Mus musculus GN=Xpo7 PE=2 SV=3 - [XPO7_MOUSE]	x		0.829486	1.04248	Mock MLN	Mock DMSO	0.381313	1.08441	C3X DMSO 4hpi	C3X MLN 4hpi	0.90926	1.01028	C3X MLN 28hpi	C3X DMSO 28hpi
Q6IRU2	10	9	38.0217	Tropomyosin alpha-4 chain OS=Mus musculus GN=Tpm4 PE=2 SV=3 - [TPM4_MOUSE]	x		0.00051754	1.98712	Mock MLN	Mock DMSO	0.600487	1.09243	C3X DMSO 4hpi	C3X MLN 4hpi	0.747738	1.00337	C3X MLN 28hpi	C3X DMSO 28hpi
A2A513	11	8	30.4084	Keratin, type I cytoskeletal 10 OS=Mus musculus GN=Krt10 PE=3 SV=1 - [A2A513_MOUSE]	x		0.316704	1.35875	Mock MLN	Mock DMSO	0.707221	1.2501	C3X MLN 4hpi	C3X DMSO 4hpi	0.00586451	2.81007	C3X DMSO 28hpi	C3X MLN 28hpi
Q9JMH6	16	8	51.1848	Thioredoxin reductase 1, cytoplasmic OS=Mus musculus GN=Txnrd1 PE=1 SV=3 - [TRXR1_MOUSE]	x		0.00979454	1.57755	Mock MLN	Mock DMSO	0.0698552	1.39767	C3X MLN 4hpi	C3X DMSO 4hpi	0.000121777	2.51473	C3X MLN 28hpi	C3X DMSO 28hpi
P11087	12	8	35.6894	Collagen alpha-1(I) chain OS=Mus musculus GN=Col1a1 PE=1 SV=4 - [CO1A1_MOUSE]	x		0.0024368	1.82146	Mock DMSO	Mock MLN	0.880192	1.05183	C3X MLN 4hpi	C3X DMSO 4hpi	0.00136172	2.44909	C3X DMSO 28hpi	C3X MLN 28hpi
P17809	10	8	30.1632	Solute carrier family 2, facilitated glucose transporter member 1 OS=Mus musculus GN=Slc2a1 PE=1 SV=4 - [GTR1_MOUSE]	x		0.00394432	1.46448	Mock DMSO	Mock MLN	0.638007	1.31091	C3X MLN 4hpi	C3X DMSO 4hpi	0.0246679	2.20735	C3X DMSO 28hpi	C3X MLN 28hpi
Q04857	10	8	27.2604	Collagen alpha-1(VI) chain OS=Mus musculus GN=Col6a1 PE=2 SV=1 - [CO6A1_MOUSE]	x		0.0173499	1.36902	Mock DMSO	Mock MLN	0.673012	1.04036	C3X DMSO 4hpi	C3X MLN 4hpi	0.00471441	2.13556	C3X DMSO 28hpi	C3X MLN 28hpi
Q80UJ7	8	8	16.8448	Rab3 GTPase-activating protein catalytic subunit OS=Mus musculus GN=Rab3gap1 PE=2 SV=4 - [RB3GP_MOUSE]	x		0.00327257	1.60118	Mock DMSO	Mock MLN	0.610946	1.03911	C3X DMSO 4hpi	C3X MLN 4hpi	0.0238278	2.07274	C3X DMSO 28hpi	C3X MLN 28hpi
Q9JJI8	8	8	24.7614	60S ribosomal protein L38 OS=Mus musculus GN=Rpl38 PE=2 SV=3 - [RL38_MOUSE]	x		0.000306437	2.14109	Mock MLN	Mock DMSO	0.0258745	1.45071	C3X MLN 4hpi	C3X DMSO 4hpi	0.0328417	1.97856	C3X DMSO 28hpi	C3X MLN 28hpi
E9QML5	12	8	22.9155	Zinc finger protein 638 OS=Mus musculus GN=Zfml PE=2 SV=1 - [E9QML5_MOUSE]	x		0.00671751	1.78362	Mock DMSO	Mock MLN	0.331911	1.29038	C3X DMSO 4hpi	C3X MLN 4hpi	0.0829576	1.88487	C3X DMSO 28hpi	C3X MLN 28hpi
Q9EPE9	17	8	47.3366	Probable cation-transporting ATPase 13A1 OS=Mus musculus GN=Atp13a1 PE=2 SV=2 - [AT131_MOUSE]	x		0.0106517	1.44921	Mock DMSO	Mock MLN	0.87417	1.21805	C3X MLN 4hpi	C3X DMSO 4hpi	0.0377061	1.80795	C3X DMSO 28hpi	C3X MLN 28hpi
Q8K4Q8	10	8	27.0372	Collectin-12 OS=Mus musculus GN=Colec12 PE=1 SV=1 - [COL12_MOUSE]	x		0.00431236	1.26604	Mock DMSO	Mock MLN	0.680989	1.19545	C3X MLN 4hpi	C3X DMSO 4hpi	0.0128158	1.77173	C3X DMSO 28hpi	C3X MLN 28hpi
G5E870	8	8	16.0636	E3 ubiquitin-protein ligase TRIP12 OS=Mus musculus GN=Trip12 PE=1 SV=1 - [TRIPC_MOUSE]	x		0.000112837	1.47836	Mock DMSO	Mock MLN	0.973452	1.06594	C3X MLN 4hpi	C3X DMSO 4hpi	0.0560007	1.7129	C3X DMSO 28hpi	C3X MLN 28hpi
O70569	8	8	30.6166	Ribosomal protein S14 OS=Mus musculus GN=rps14 PE=3 SV=1 - [O70569_MOUSE]	x		0.00143214	1.64917	Mock MLN	Mock DMSO	0.0516501	1.28061	C3X MLN 4hpi	C3X DMSO 4hpi	0.0372961	1.69179	C3X DMSO 28hpi	C3X MLN 28hpi
Q3USC0	13	8	34.5674	Putative uncharacterized protein OS=Mus musculus GN=Heatr3 PE=2 SV=1 - [Q3USC0_MOUSE]	x		0.0631866	1.24754	Mock MLN	Mock DMSO	0.121911	1.17679	C3X MLN 4hpi	C3X DMSO 4hpi	0.000171442	1.67912	C3X MLN 28hpi	C3X DMSO 28hpi
Q03145	9	8	23.6348	Ephrin type-A receptor 2 OS=Mus musculus GN=Epha2 PE=1 SV=3 - [EPHA2_MOUSE]	x		0.0375112	1.18251	Mock DMSO	Mock MLN	0.582289	1.23633	C3X MLN 4hpi	C3X DMSO 4hpi	0.255572	1.67635	C3X MLN 28hpi	C3X DMSO 28hpi
P62965	10	8	37.8589	Cellular retinoic acid-binding protein 1 OS=Mus musculus GN=Crabp1 PE=1 SV=2 - [RABP1_MOUSE]	x		0.000647107	1.83153	Mock MLN	Mock DMSO	0.0358336	1.4042	C3X MLN 4hpi	C3X DMSO 4hpi	0.0990844	1.65929	C3X DMSO 28hpi	C3X MLN 28hpi
P59328	8	8	23.3171	WD repeat and HMG-box DNA-binding protein 1 OS=Mus musculus GN=Wdhd1 PE=1 SV=2 - [WDHD1_MOUSE]	x		0.00171949	1.444	Mock DMSO	Mock MLN	0.59704	1.07658	C3X DMSO 4hpi	C3X MLN 4hpi	0.070044	1.6485	C3X DMSO 28hpi	C3X MLN 28hpi
Q3TEU8	10	8	36.7939	Coronin OS=Mus musculus GN=Coro1c PE=2 SV=1 - [Q3TEU8_MOUSE]	x		0.0333168	1.90368	Mock MLN	Mock DMSO	0.224615	1.74276	C3X MLN 4hpi	C3X DMSO 4hpi	0.101575	1.63477	C3X MLN 28hpi	C3X DMSO 28hpi
Q8VDP4	8	8	20.1959	Cell cycle and apoptosis regulator protein 2 OS=Mus musculus GN=Ccar2 PE=1 SV=2 - [CCAR2_MOUSE]	x		0.000799907	1.29441	Mock DMSO	Mock MLN	0.977393	1.01979	C3X MLN 4hpi	C3X DMSO 4hpi	0.056336	1.62871	C3X DMSO 28hpi	C3X MLN 28hpi
Q63918	10	8	36.4418	Serum deprivation-response protein OS=Mus musculus GN=Sdpr PE=1 SV=3 - [SDPR_MOUSE]	x		0.0545991	1.22657	Mock MLN	Mock DMSO	0.153936	1.2992	C3X MLN 4hpi	C3X DMSO 4hpi	0.00360888	1.61063	C3X MLN 28hpi	C3X DMSO 28hpi
Q6KCD5	8	8	16.1037	Nipped-B-like protein OS=Mus musculus GN=Nipbl PE=1 SV=1 - [NIPBL_MOUSE]	x		0.00202989	1.62695	Mock DMSO	Mock MLN	0.763835	1.02968	C3X MLN 4hpi	C3X DMSO 4hpi	0.085831	1.58562	C3X DMSO 28hpi	C3X MLN 28hpi
P62267	8	8	25.67	40S ribosomal protein S23 OS=Mus musculus GN=Rps23 PE=2 SV=3 - [RS23_MOUSE]	x		0.000468383	2.17038	Mock MLN	Mock DMSO	0.0492004	1.43222	C3X MLN 4hpi	C3X DMSO 4hpi	0.188146	1.55721	C3X DMSO 28hpi	C3X MLN 28hpi
G5E8C4	8	8	21.0655	MCG142017, isoform CRA_a OS=Mus musculus GN=Tmtc3 PE=4 SV=1 - [G5E8C4_MOUSE]	x		0.079414	1.28499	Mock DMSO	Mock MLN	0.40245	1.12134	C3X DMSO 4hpi	C3X MLN 4hpi	0.0527204	1.51237	C3X DMSO 28hpi	C3X MLN 28hpi
A0AUN0	9	8	26.4641	Sec23ip protein (Fragment) OS=Mus musculus GN=Sec23ip PE=2 SV=1 - [A0AUN0_MOUSE]	x		0.00114386	1.39436	Mock DMSO	Mock MLN	0.648255	1.1491	C3X MLN 4hpi	C3X DMSO 4hpi	0.0922536	1.48891	C3X DMSO 28hpi	C3X MLN 28hpi
Q3UFZ4	8	8	24.6223	Putative uncharacterized protein OS=Mus musculus GN=Nol10 PE=2 SV=1 - [Q3UFZ4_MOUSE]	x		0.744993	1.02221	Mock DMSO	Mock MLN	0.0464734	1.39584	C3X MLN 4hpi	C3X DMSO 4hpi	7.7183e-06	1.48147	C3X MLN 28hpi	C3X DMSO 28hpi
P33174	10	8	24.226	Chromosome-associated kinesin KIF4 OS=Mus musculus GN=Kif4 PE=1 SV=3 - [KIF4_MOUSE]	x		0.00590449	1.45546	Mock DMSO	Mock MLN	0.917863	1.02675	C3X MLN 4hpi	C3X DMSO 4hpi	0.0989378	1.43344	C3X DMSO 28hpi	C3X MLN 28hpi
Q9ESU6	13	8	30.9192	Bromodomain-containing protein 4 OS=Mus musculus GN=Brd4 PE=1 SV=2 - [BRD4_MOUSE]	x		0.00733117	1.73999	Mock DMSO	Mock MLN	0.853879	1.08719	C3X MLN 4hpi	C3X DMSO 4hpi	0.236182	1.43282	C3X DMSO 28hpi	C3X MLN 28hpi
Q8C9B9	10	8	21.6305	Death-inducer obliterator 1 OS=Mus musculus GN=Dido1 PE=1 SV=4 - [DIDO1_MOUSE]	x		0.000175599	1.74152	Mock DMSO	Mock MLN	0.811514	1.21144	C3X MLN 4hpi	C3X DMSO 4hpi	0.160362	1.42303	C3X DMSO 28hpi	C3X MLN 28hpi
Q7JJ13	12	8	38.9464	Bromodomain-containing protein 2 OS=Mus musculus GN=Brd2 PE=1 SV=1 - [BRD2_MOUSE]	x		0.291617	1.06382	Mock MLN	Mock DMSO	0.00280619	1.48996	C3X MLN 4hpi	C3X DMSO 4hpi	0.0576499	1.42245	C3X MLN 28hpi	C3X DMSO 28hpi
G3UWG1	8	8	24.5682	MCG115977 OS=Mus musculus GN=Gm10108 PE=3 SV=1 - [G3UWG1_MOUSE]	x		0.000255112	1.78167	Mock MLN	Mock DMSO	0.0306338	1.32832	C3X MLN 4hpi	C3X DMSO 4hpi	0.239901	1.41392	C3X DMSO 28hpi	C3X MLN 28hpi
Q80U93	21	8	53.9545	Nuclear pore complex protein Nup214 OS=Mus musculus GN=Nup214 PE=1 SV=2 - [NU214_MOUSE]	x		0.000481512	1.76093	Mock DMSO	Mock MLN	0.513175	1.48268	C3X MLN 4hpi	C3X DMSO 4hpi	0.209608	1.40066	C3X DMSO 28hpi	C3X MLN 28hpi
D3YUW8	8	8	19.277	Pogo transposable element with ZNF domain OS=Mus musculus GN=Pogz PE=2 SV=1 - [D3YUW8_MOUSE]	x		0.00328356	1.45482	Mock DMSO	Mock MLN	0.407466	1.11831	C3X DMSO 4hpi	C3X MLN 4hpi	0.244792	1.39332	C3X DMSO 28hpi	C3X MLN 28hpi
E9Q9M5	8	8	19.6346	Ubiquitin carboxyl-terminal hydrolase OS=Mus musculus GN=Usp19 PE=2 SV=1 - [E9Q9M5_MOUSE]	x		0.00261841	1.24681	Mock DMSO	Mock MLN	0.283382	1.47326	C3X MLN 4hpi	C3X DMSO 4hpi	0.217147	1.39206	C3X DMSO 28hpi	C3X MLN 28hpi
Q3UMT7	28	8	117.24	Putative uncharacterized protein OS=Mus musculus GN=Hnrnpl PE=2 SV=1 - [Q3UMT7_MOUSE]	x		0.625185	1.06234	Mock MLN	Mock DMSO	0.691986	1.19452	C3X MLN 4hpi	C3X DMSO 4hpi	0.167501	1.38589	C3X MLN 28hpi	C3X DMSO 28hpi
Q3TGE1	8	8	29.6774	Putative uncharacterized protein OS=Mus musculus GN=Actr3 PE=2 SV=1 - [Q3TGE1_MOUSE]	x		0.00562164	1.34958	Mock MLN	Mock DMSO	0.00299419	1.39853	C3X MLN 4hpi	C3X DMSO 4hpi	0.145247	1.35002	C3X MLN 28hpi	C3X DMSO 28hpi
Q6P4S8	9	8	17.8755	Integrator complex subunit 1 OS=Mus musculus GN=Ints1 PE=2 SV=2 - [INT1_MOUSE]	x		0.000277922	1.46568	Mock DMSO	Mock MLN	0.802169	1.02211	C3X MLN 4hpi	C3X DMSO 4hpi	0.196311	1.34994	C3X DMSO 28hpi	C3X MLN 28hpi
Q9CRD0	8	8	17.2753	OCIA domain-containing protein 1 OS=Mus musculus GN=Ociad1 PE=1 SV=1 - [OCAD1_MOUSE]	x		0.126036	1.23126	Mock MLN	Mock DMSO	0.0188519	1.26457	C3X MLN 4hpi	C3X DMSO 4hpi	0.0735444	1.33071	C3X DMSO 28hpi	C3X MLN 28hpi
Q8CGZ0	10	8	30.1749	Calcium homeostasis endoplasmic reticulum protein OS=Mus musculus GN=Cherp PE=1 SV=1 - [CHERP_MOUSE]	x		0.0352381	1.31561	Mock DMSO	Mock MLN	0.729269	1.16477	C3X MLN 4hpi	C3X DMSO 4hpi	0.268316	1.32354	C3X DMSO 28hpi	C3X MLN 28hpi
Q3U8W9	14	8	43.2683	Putative uncharacterized protein OS=Mus musculus GN=Hnrnpr PE=2 SV=1 - [Q3U8W9_MOUSE]	x		0.0197814	1.15383	Mock MLN	Mock DMSO	0.0221683	1.18614	C3X MLN 4hpi	C3X DMSO 4hpi	0.000597915	1.28037	C3X MLN 28hpi	C3X DMSO 28hpi
B2RXS4	12	8	29.91	Plexin-B2 OS=Mus musculus GN=Plxnb2 PE=1 SV=1 - [PLXB2_MOUSE]	x		0.00221985	1.29448	Mock DMSO	Mock MLN	0.566229	1.21702	C3X MLN 4hpi	C3X DMSO 4hpi	0.109872	1.27589	C3X MLN 28hpi	C3X DMSO 28hpi
Q3THG9	8	8	25.5305	Alanyl-tRNA editing protein Aarsd1 OS=Mus musculus GN=Aarsd1 PE=1 SV=2 - [AASD1_MOUSE]	x		0.000964972	1.32638	Mock MLN	Mock DMSO	0.0184337	1.3228	C3X MLN 4hpi	C3X DMSO 4hpi	0.190886	1.25596	C3X MLN 28hpi	C3X DMSO 28hpi
Q3UJW9	9	8	27.7341	Putative uncharacterized protein OS=Mus musculus GN=Akr1a1 PE=2 SV=1 - [Q3UJW9_MOUSE]	x		0.000156061	1.27899	Mock MLN	Mock DMSO	0.0375397	1.39145	C3X MLN 4hpi	C3X DMSO 4hpi	0.19464	1.24968	C3X DMSO 28hpi	C3X MLN 28hpi
Q91VA7	8	8	26.4625	Isocitrate dehydrogenase 3 (NAD+) beta OS=Mus musculus GN=Idh3b PE=2 SV=1 - [Q91VA7_MOUSE]	x		0.000740288	1.52277	Mock MLN	Mock DMSO	0.0790409	1.24202	C3X MLN 4hpi	C3X DMSO 4hpi	0.319667	1.22984	C3X MLN 28hpi	C3X DMSO 28hpi
Q8C1B7	15	8	49.4274	Septin-11 OS=Mus musculus GN=Sept11 PE=1 SV=4 - [SEP11_MOUSE]	x		0.0486171	1.21052	Mock MLN	Mock DMSO	0.179121	1.20826	C3X MLN 4hpi	C3X DMSO 4hpi	0.340971	1.19775	C3X MLN 28hpi	C3X DMSO 28hpi
Q8VCB1	8	8	24.04	Nucleoporin NDC1 OS=Mus musculus GN=Ndc1 PE=2 SV=1 - [NDC1_MOUSE]	x		0.161752	1.10096	Mock DMSO	Mock MLN	0.639385	1.13439	C3X MLN 4hpi	C3X DMSO 4hpi	0.573493	1.18246	C3X DMSO 28hpi	C3X MLN 28hpi
Q3TW96	11	8	34.4093	UDP-N-acetylhexosamine pyrophosphorylase-like protein 1 OS=Mus musculus GN=Uap1l1 PE=2 SV=1 - [UAP1L_MOUSE]	x		0.226043	1.11249	Mock MLN	Mock DMSO	0.0718049	1.54393	C3X MLN 4hpi	C3X DMSO 4hpi	0.248447	1.18172	C3X MLN 28hpi	C3X DMSO 28hpi
Q71V06	13	8	66.5695	Y box transcription factor (Fragment) OS=Mus musculus GN=Ybx1 PE=2 SV=1 - [Q71V06_MOUSE]	x		0.343755	1.12442	Mock MLN	Mock DMSO	0.445439	1.15154	C3X MLN 4hpi	C3X DMSO 4hpi	0.373038	1.17028	C3X MLN 28hpi	C3X DMSO 28hpi
Q64737	35	8	108.583	Trifunctional purine biosynthetic protein adenosine-3 OS=Mus musculus GN=Gart PE=2 SV=3 - [PUR2_MOUSE]	x		0.174436	1.15887	Mock DMSO	Mock MLN	0.0458826	1.33117	C3X MLN 4hpi	C3X DMSO 4hpi	0.192923	1.16655	C3X DMSO 28hpi	C3X MLN 28hpi
Q9DBC3	8	8	18.0787	Cap-specific mRNA (nucleoside-2'-O-)-methyltransferase 1 OS=Mus musculus GN=Cmtr1 PE=1 SV=1 - [CMTR1_MOUSE]	x		0.068521	1.09207	Mock DMSO	Mock MLN	0.782222	1.02561	C3X MLN 4hpi	C3X DMSO 4hpi	0.38603	1.1654	C3X DMSO 28hpi	C3X MLN 28hpi
P68254	17	8	57.5234	14-3-3 protein theta OS=Mus musculus GN=Ywhaq PE=1 SV=1 - [1433T_MOUSE]	x		0.0113057	1.56892	Mock MLN	Mock DMSO	0.567743	1.11502	C3X MLN 4hpi	C3X DMSO 4hpi	0.706631	1.16144	C3X DMSO 28hpi	C3X MLN 28hpi
B2RRE8	8	8	21.4912	CD2-associated protein OS=Mus musculus GN=Cd2ap PE=2 SV=1 - [B2RRE8_MOUSE]	x		0.0120323	1.27441	Mock DMSO	Mock MLN	0.267028	1.40294	C3X MLN 4hpi	C3X DMSO 4hpi	0.166715	1.15322	C3X MLN 28hpi	C3X DMSO 28hpi
Q9D0F3	9	8	31.7227	Protein ERGIC-53 OS=Mus musculus GN=Lman1 PE=2 SV=1 - [LMAN1_MOUSE]	x		0.00292204	1.27337	Mock DMSO	Mock MLN	0.879238	1.07726	C3X MLN 4hpi	C3X DMSO 4hpi	0.216209	1.14758	C3X DMSO 28hpi	C3X MLN 28hpi
Q9R1T2	8	8	27.9799	SUMO-activating enzyme subunit 1 OS=Mus musculus GN=Sae1 PE=2 SV=1 - [SAE1_MOUSE]	x		0.01771	1.27605	Mock MLN	Mock DMSO	0.00621736	1.43561	C3X MLN 4hpi	C3X DMSO 4hpi	0.445643	1.14646	C3X MLN 28hpi	C3X DMSO 28hpi
Q3TIJ5	18	8	53.4187	Ribosome biogenesis protein BOP1 OS=Mus musculus GN=Bop1 PE=2 SV=1 - [Q3TIJ5_MOUSE]	x		0.0718995	1.14035	Mock DMSO	Mock MLN	0.0773973	1.24858	C3X MLN 4hpi	C3X DMSO 4hpi	0.139269	1.14609	C3X MLN 28hpi	C3X DMSO 28hpi
B1ATZ0	8	8	22.2843	Hepatocyte growth factor-regulated tyrosine kinase substrate OS=Mus musculus GN=Hgs PE=2 SV=1 - [B1ATZ0_MOUSE]	x		0.000983553	1.24462	Mock DMSO	Mock MLN	0.733084	1.03747	C3X DMSO 4hpi	C3X MLN 4hpi	0.498743	1.14398	C3X DMSO 28hpi	C3X MLN 28hpi
A2AAN2	12	8	37.8731	Signal recognition particle subunit SRP68 OS=Mus musculus GN=Srp68 PE=2 SV=1 - [A2AAN2_MOUSE]	x		0.468092	1.07136	Mock DMSO	Mock MLN	0.662516	1.07062	C3X MLN 4hpi	C3X DMSO 4hpi	0.248336	1.13895	C3X DMSO 28hpi	C3X MLN 28hpi
B7ZP22	41	8	162.624	Heterogeneous nuclear ribonucleoprotein A2/B1 OS=Mus musculus GN=Hnrnpa2b1 PE=2 SV=1 - [B7ZP22_MOUSE]	x		0.123319	1.25665	Mock MLN	Mock DMSO	0.482344	1.54908	C3X MLN 4hpi	C3X DMSO 4hpi	0.661322	1.13329	C3X MLN 28hpi	C3X DMSO 28hpi
O54734	8	8	24.7221	Dolichyl-diphosphooligosaccharide--protein glycosyltransferase 48 kDa subunit OS=Mus musculus GN=Ddost PE=1 SV=2 - [OST48_MOUSE]	x		0.748327	1.01399	Mock MLN	Mock DMSO	0.0791545	1.24772	C3X MLN 4hpi	C3X DMSO 4hpi	0.0963764	1.12267	C3X DMSO 28hpi	C3X MLN 28hpi
F7AC41	9	8	28.7685	Protein Pus7 (Fragment) OS=Mus musculus GN=Pus7 PE=4 SV=1 - [F7AC41_MOUSE]	x		0.0758631	1.09073	Mock DMSO	Mock MLN	0.389081	1.11777	C3X MLN 4hpi	C3X DMSO 4hpi	0.161013	1.11966	C3X MLN 28hpi	C3X DMSO 28hpi
Q7TQK1	9	8	14.7386	Integrator complex subunit 7 OS=Mus musculus GN=Ints7 PE=2 SV=1 - [INT7_MOUSE]	x		0.0467602	1.24681	Mock DMSO	Mock MLN	0.85719	1.107	C3X MLN 4hpi	C3X DMSO 4hpi	0.948615	1.11635	C3X DMSO 28hpi	C3X MLN 28hpi
O70251	10	8	32.5894	Elongation factor 1-beta OS=Mus musculus GN=Eef1b PE=1 SV=5 - [EF1B_MOUSE]	x		0.00123693	1.67388	Mock MLN	Mock DMSO	0.0727279	1.38419	C3X MLN 4hpi	C3X DMSO 4hpi	0.959135	1.10941	C3X DMSO 28hpi	C3X MLN 28hpi
Q9DCW4	8	8	25.4122	Electron transfer flavoprotein subunit beta OS=Mus musculus GN=Etfb PE=1 SV=3 - [ETFB_MOUSE]	x		0.000151028	1.88947	Mock MLN	Mock DMSO	0.0142182	1.55253	C3X MLN 4hpi	C3X DMSO 4hpi	0.923489	1.10471	C3X DMSO 28hpi	C3X MLN 28hpi
D3Z7P3	13	8	43.047	Glutaminase kidney isoform, mitochondrial OS=Mus musculus GN=Gls PE=1 SV=1 - [GLSK_MOUSE]	x		0.327047	1.05972	Mock MLN	Mock DMSO	0.0774869	1.20533	C3X MLN 4hpi	C3X DMSO 4hpi	0.271497	1.09352	C3X MLN 28hpi	C3X DMSO 28hpi
Q8CHW4	8	8	18.3378	Translation initiation factor eIF-2B subunit epsilon OS=Mus musculus GN=Eif2b5 PE=1 SV=1 - [EI2BE_MOUSE]	x		0.344703	1.04837	Mock DMSO	Mock MLN	0.289302	1.13819	C3X MLN 4hpi	C3X DMSO 4hpi	0.170942	1.09223	C3X MLN 28hpi	C3X DMSO 28hpi
Q8R3X4	8	8	22.9192	Timm44 protein (Fragment) OS=Mus musculus GN=Timm44 PE=2 SV=1 - [Q8R3X4_MOUSE]	x		0.00130599	1.32661	Mock MLN	Mock DMSO	0.0646819	1.31705	C3X MLN 4hpi	C3X DMSO 4hpi	0.540834	1.08815	C3X DMSO 28hpi	C3X MLN 28hpi
D3Z5I1	13	8	35.0924	Zinc finger CCCH-type antiviral protein 1 OS=Mus musculus GN=Zc3hav1 PE=2 SV=1 - [D3Z5I1_MOUSE]	x		0.00911073	1.29309	Mock DMSO	Mock MLN	0.845062	1.15702	C3X MLN 4hpi	C3X DMSO 4hpi	0.855532	1.08442	C3X DMSO 28hpi	C3X MLN 28hpi
Q99KV1	8	8	26.1155	DnaJ homolog subfamily B member 11 OS=Mus musculus GN=Dnajb11 PE=1 SV=1 - [DJB11_MOUSE]	x		0.0482544	1.24576	Mock MLN	Mock DMSO	0.00836828	1.26927	C3X MLN 4hpi	C3X DMSO 4hpi	0.540315	1.07771	C3X MLN 28hpi	C3X DMSO 28hpi
Q3THA6	10	8	28.5058	MCG17902, isoform CRA_a OS=Mus musculus GN=Srsf7 PE=2 SV=1 - [Q3THA6_MOUSE]	x		0.0145461	1.32124	Mock MLN	Mock DMSO	0.0524677	1.51147	C3X MLN 4hpi	C3X DMSO 4hpi	0.532763	1.07672	C3X MLN 28hpi	C3X DMSO 28hpi
Q3TUI9	9	8	33.4672	Proteasome subunit alpha type OS=Mus musculus GN=Psma5 PE=2 SV=1 - [Q3TUI9_MOUSE]	x		0.000103684	1.49662	Mock MLN	Mock DMSO	0.0233347	1.47208	C3X MLN 4hpi	C3X DMSO 4hpi	0.582423	1.07488	C3X MLN 28hpi	C3X DMSO 28hpi
Q61033	17	8	63.233	Lamina-associated polypeptide 2, isoforms alpha/zeta OS=Mus musculus GN=Tmpo PE=1 SV=4 - [LAP2A_MOUSE]	x		0.318437	1.08092	Mock DMSO	Mock MLN	0.722192	1.07051	C3X MLN 4hpi	C3X DMSO 4hpi	0.691968	1.07364	C3X DMSO 28hpi	C3X MLN 28hpi
Q5SUT0	8	8	36.311	RNA-binding protein EWS OS=Mus musculus GN=Ewsr1 PE=2 SV=1 - [Q5SUT0_MOUSE]	x		0.0826236	1.23319	Mock DMSO	Mock MLN	0.470785	1.18917	C3X MLN 4hpi	C3X DMSO 4hpi	0.504386	1.06787	C3X DMSO 28hpi	C3X MLN 28hpi
E9QAZ2	11	8	39.0793	Ribosomal protein L15 OS=Mus musculus GN=Gm10020 PE=3 SV=1 - [E9QAZ2_MOUSE]	x		0.0132904	2.6874	Mock MLN	Mock DMSO	0.0764824	2.20878	C3X MLN 4hpi	C3X DMSO 4hpi	0.969844	1.05127	C3X DMSO 28hpi	C3X MLN 28hpi
Q3TTN3	10	8	39.4263	Putative uncharacterized protein OS=Mus musculus GN=Vdac3 PE=2 SV=1 - [Q3TTN3_MOUSE]	x		8.50208e-06	1.62204	Mock MLN	Mock DMSO	0.0119786	1.50773	C3X MLN 4hpi	C3X DMSO 4hpi	0.642876	1.05016	C3X MLN 28hpi	C3X DMSO 28hpi
Q3UJK2	28	8	86.7449	Putative uncharacterized protein OS=Mus musculus GN=Serbp1 PE=2 SV=1 - [Q3UJK2_MOUSE]	x		0.606812	1.05647	Mock DMSO	Mock MLN	0.176004	1.1475	C3X DMSO 4hpi	C3X MLN 4hpi	0.956104	1.04752	C3X DMSO 28hpi	C3X MLN 28hpi
P97311	34	8	113.597	DNA replication licensing factor MCM6 OS=Mus musculus GN=Mcm6 PE=1 SV=1 - [MCM6_MOUSE]	x		0.0318119	1.23818	Mock DMSO	Mock MLN	0.36909	1.31598	C3X MLN 4hpi	C3X DMSO 4hpi	0.997759	1.04388	C3X DMSO 28hpi	C3X MLN 28hpi
Q3UQD0	10	8	26.3972	Putative uncharacterized protein (Fragment) OS=Mus musculus GN=Tomm40 PE=2 SV=1 - [Q3UQD0_MOUSE]	x		0.00242006	1.28043	Mock MLN	Mock DMSO	0.0208667	1.4568	C3X MLN 4hpi	C3X DMSO 4hpi	0.817156	1.04273	C3X MLN 28hpi	C3X DMSO 28hpi
Q923D2	10	8	39.3553	Flavin reductase (NADPH) OS=Mus musculus GN=Blvrb PE=2 SV=3 - [BLVRB_MOUSE]	x		0.000116638	1.72947	Mock MLN	Mock DMSO	0.221504	1.25445	C3X MLN 4hpi	C3X DMSO 4hpi	0.626972	1.03503	C3X MLN 28hpi	C3X DMSO 28hpi
P18760	9	8	38.6715	Cofilin-1 OS=Mus musculus GN=Cfl1 PE=1 SV=3 - [COF1_MOUSE]	x		0.00103455	2.91321	Mock MLN	Mock DMSO	0.867208	1.30952	C3X MLN 4hpi	C3X DMSO 4hpi	0.63637	1.03469	C3X DMSO 28hpi	C3X MLN 28hpi
P25444	17	8	53.724	40S ribosomal protein S2 OS=Mus musculus GN=Rps2 PE=2 SV=3 - [RS2_MOUSE]	x		0.00925887	2.64966	Mock MLN	Mock DMSO	0.302317	1.45048	C3X MLN 4hpi	C3X DMSO 4hpi	0.623424	1.02686	C3X DMSO 28hpi	C3X MLN 28hpi
Q8R3C6	8	8	19.5198	Probable RNA-binding protein 19 OS=Mus musculus GN=Rbm19 PE=1 SV=1 - [RBM19_MOUSE]	x		0.00646707	1.25512	Mock DMSO	Mock MLN	0.540166	1.2416	C3X MLN 4hpi	C3X DMSO 4hpi	0.813108	1.02138	C3X DMSO 28hpi	C3X MLN 28hpi
P58044	9	8	24.9428	Isopentenyl-diphosphate Delta-isomerase 1 OS=Mus musculus GN=Idi1 PE=2 SV=1 - [IDI1_MOUSE]	x		6.24858e-05	1.53863	Mock MLN	Mock DMSO	0.0490233	1.32132	C3X MLN 4hpi	C3X DMSO 4hpi	0.853416	1.01488	C3X MLN 28hpi	C3X DMSO 28hpi
Q3UTE4	15	8	34.8327	Putative uncharacterized protein (Fragment) OS=Mus musculus GN=Rad21 PE=2 SV=1 - [Q3UTE4_MOUSE]	x		0.636447	1.02401	Mock DMSO	Mock MLN	0.00199147	1.21049	C3X MLN 4hpi	C3X DMSO 4hpi	0.657266	1.00887	C3X MLN 28hpi	C3X DMSO 28hpi
Q9D051	8	8	24.8188	Pyruvate dehydrogenase E1 component subunit beta, mitochondrial OS=Mus musculus GN=Pdhb PE=1 SV=1 - [ODPB_MOUSE]	x		0.000382486	1.64981	Mock MLN	Mock DMSO	0.00520755	1.44652	C3X MLN 4hpi	C3X DMSO 4hpi	0.700813	1.00327	C3X MLN 28hpi	C3X DMSO 28hpi
B3UX36	9	7	15.0011	M89 OS=Muromegalovirus G4 GN=M89 PE=4 SV=1 - [B3UX36_MUHV1]	x		0.993276	1.00702	Mock DMSO	Mock MLN	0.0793442	1.46703	C3X MLN 4hpi	C3X DMSO 4hpi	2.97641e-06	3.0876	C3X DMSO 28hpi	C3X MLN 28hpi
F8WHM5	7	7	20.43	Golgi apparatus protein 1 (Fragment) OS=Mus musculus GN=Glg1 PE=2 SV=1 - [F8WHM5_MOUSE]	x		0.0171292	1.2984	Mock DMSO	Mock MLN	0.356637	1.19814	C3X DMSO 4hpi	C3X MLN 4hpi	0.00502375	2.61743	C3X DMSO 28hpi	C3X MLN 28hpi
E9QB01	17	7	42.2622	Neural cell adhesion molecule 1 OS=Mus musculus GN=Ncam1 PE=2 SV=1 - [E9QB01_MOUSE]	x		0.00287447	1.27327	Mock DMSO	Mock MLN	0.816319	1.00527	C3X DMSO 4hpi	C3X MLN 4hpi	0.000425475	2.58437	C3X DMSO 28hpi	C3X MLN 28hpi
Q3TDQ1	8	7	17.2744	Dolichyl-diphosphooligosaccharide--protein glycosyltransferase subunit STT3B OS=Mus musculus GN=Stt3b PE=1 SV=2 - [STT3B_MOUSE]	x		0.00354513	1.63459	Mock DMSO	Mock MLN	0.345914	1.26315	C3X DMSO 4hpi	C3X MLN 4hpi	0.0257054	2.25964	C3X DMSO 28hpi	C3X MLN 28hpi
Q6A099	22	7	49.9467	MKIAA0248 protein (Fragment) OS=Mus musculus GN=Gbf1 PE=2 SV=1 - [Q6A099_MOUSE]	x		0.00252313	1.51617	Mock DMSO	Mock MLN	0.837861	1.04956	C3X MLN 4hpi	C3X DMSO 4hpi	0.0263154	2.14176	C3X DMSO 28hpi	C3X MLN 28hpi
P97393	7	7	15.5145	Rho GTPase-activating protein 5 OS=Mus musculus GN=Arhgap5 PE=1 SV=2 - [RHG05_MOUSE]	x		0.000388545	1.75268	Mock DMSO	Mock MLN	0.490042	1.1109	C3X DMSO 4hpi	C3X MLN 4hpi	0.0150721	2.1306	C3X DMSO 28hpi	C3X MLN 28hpi
Q8BK66	10	7	22.6006	Putative uncharacterized protein OS=Mus musculus GN=Ddx56 PE=2 SV=1 - [Q8BK66_MOUSE]	x		0.00697329	1.27426	Mock MLN	Mock DMSO	0.000571279	1.46882	C3X MLN 4hpi	C3X DMSO 4hpi	0.000245087	2.05997	C3X MLN 28hpi	C3X DMSO 28hpi
E9Q3Y4	12	7	23.8075	Lipopolysaccharide-responsive and beige-like anchor protein OS=Mus musculus GN=Lrba PE=2 SV=1 - [E9Q3Y4_MOUSE]	x		0.000633447	1.69854	Mock DMSO	Mock MLN	0.624593	1.08444	C3X DMSO 4hpi	C3X MLN 4hpi	0.0346007	2.02511	C3X DMSO 28hpi	C3X MLN 28hpi
G3UWX1	8	7	20.1581	Replication factor C subunit 1 OS=Mus musculus GN=Rfc1 PE=2 SV=1 - [G3UWX1_MOUSE]	x		0.0048378	1.35079	Mock DMSO	Mock MLN	0.606293	1.04297	C3X DMSO 4hpi	C3X MLN 4hpi	0.0125228	1.981	C3X DMSO 28hpi	C3X MLN 28hpi
Q8K268	8	7	25.5113	ATP-binding cassette sub-family F member 3 OS=Mus musculus GN=Abcf3 PE=1 SV=1 - [ABCF3_MOUSE]	x		0.894284	1.00455	Mock MLN	Mock DMSO	0.104258	1.33287	C3X MLN 4hpi	C3X DMSO 4hpi	3.54279e-06	1.93634	C3X MLN 28hpi	C3X DMSO 28hpi
O09106	18	7	56.6988	Histone deacetylase 1 OS=Mus musculus GN=Hdac1 PE=1 SV=1 - [HDAC1_MOUSE]	x		0.0718177	1.13248	Mock MLN	Mock DMSO	0.00125717	1.37329	C3X MLN 4hpi	C3X DMSO 4hpi	8.61732e-06	1.9185	C3X MLN 28hpi	C3X DMSO 28hpi
E9PZJ8	7	7	13.4824	Activating signal cointegrator 1 complex subunit 3 OS=Mus musculus GN=Ascc3 PE=2 SV=1 - [ASCC3_MOUSE]	x		0.00264218	1.48159	Mock DMSO	Mock MLN	0.924779	1.01116	C3X DMSO 4hpi	C3X MLN 4hpi	0.0120522	1.91179	C3X DMSO 28hpi	C3X MLN 28hpi
Q3U643	7	7	15.3685	Putative uncharacterized protein OS=Mus musculus GN=Pigs PE=2 SV=1 - [Q3U643_MOUSE]	x		0.00906176	1.94183	Mock MLN	Mock DMSO	0.58097	1.20231	C3X MLN 4hpi	C3X DMSO 4hpi	0.0137479	1.8598	C3X MLN 28hpi	C3X DMSO 28hpi
Q3UMB9	8	7	15.6242	WASH complex subunit 7 OS=Mus musculus GN=Kiaa1033 PE=2 SV=2 - [WASH7_MOUSE]	x		0.00125364	1.22665	Mock DMSO	Mock MLN	0.590119	1.07531	C3X MLN 4hpi	C3X DMSO 4hpi	0.0217763	1.80083	C3X DMSO 28hpi	C3X MLN 28hpi
P16546	92	7	267.782	Spectrin alpha chain, non-erythrocytic 1 OS=Mus musculus GN=Sptan1 PE=1 SV=4 - [SPTN1_MOUSE]	x		0.00141411	1.8535	Mock DMSO	Mock MLN	0.130183	1.36249	C3X DMSO 4hpi	C3X MLN 4hpi	0.0166558	1.75214	C3X DMSO 28hpi	C3X MLN 28hpi
Q3TKX4	7	7	15.5937	Putative uncharacterized protein (Fragment) OS=Mus musculus GN=Ddx52 PE=2 SV=1 - [Q3TKX4_MOUSE]	x		0.228434	1.19003	Mock MLN	Mock DMSO	0.311532	1.10882	C3X MLN 4hpi	C3X DMSO 4hpi	8.04208e-05	1.74036	C3X MLN 28hpi	C3X DMSO 28hpi
D3YYM6	8	7	27.6156	40S ribosomal protein S5 (Fragment) OS=Mus musculus GN=Rps5 PE=3 SV=1 - [D3YYM6_MOUSE]	x		0.637798	1.06353	Mock MLN	Mock DMSO	0.287454	1.30015	C3X MLN 4hpi	C3X DMSO 4hpi	0.00747523	1.71756	C3X DMSO 28hpi	C3X MLN 28hpi
Q3UMU9	7	7	21.4974	Hepatoma-derived growth factor-related protein 2 OS=Mus musculus GN=Hdgfrp2 PE=1 SV=1 - [HDGR2_MOUSE]	x		0.0189396	1.44457	Mock DMSO	Mock MLN	0.996582	1.11628	C3X MLN 4hpi	C3X DMSO 4hpi	0.0941759	1.65929	C3X DMSO 28hpi	C3X MLN 28hpi
E9Q6R7	24	7	47.4048	Protein Utrn OS=Mus musculus GN=Utrn PE=2 SV=1 - [E9Q6R7_MOUSE]	x		0.000210377	1.766	Mock DMSO	Mock MLN	0.967638	1.1289	C3X MLN 4hpi	C3X DMSO 4hpi	0.0609498	1.63691	C3X DMSO 28hpi	C3X MLN 28hpi
Q6NXL1	8	7	21.4481	Protein Sec24d OS=Mus musculus GN=Sec24d PE=2 SV=1 - [Q6NXL1_MOUSE]	x		0.0015836	1.35704	Mock DMSO	Mock MLN	0.687004	1.05585	C3X DMSO 4hpi	C3X MLN 4hpi	0.0581135	1.62151	C3X DMSO 28hpi	C3X MLN 28hpi
Q8CI51	18	7	73.3803	PDZ and LIM domain protein 5 OS=Mus musculus GN=Pdlim5 PE=1 SV=4 - [PDLI5_MOUSE]	x		0.030942	1.39827	Mock MLN	Mock DMSO	0.0353534	1.75703	C3X MLN 4hpi	C3X DMSO 4hpi	0.00793651	1.60699	C3X MLN 28hpi	C3X DMSO 28hpi
B2RUG7	7	7	21.4772	Zinc finger RNA binding protein OS=Mus musculus GN=Zfr PE=2 SV=1 - [B2RUG7_MOUSE]	x		0.00083933	1.61087	Mock DMSO	Mock MLN	0.821774	1.21245	C3X MLN 4hpi	C3X DMSO 4hpi	0.0615564	1.5464	C3X DMSO 28hpi	C3X MLN 28hpi
D3YWX2	10	7	22.4384	YLP motif-containing protein 1 OS=Mus musculus GN=Ylpm1 PE=2 SV=2 - [D3YWX2_MOUSE]	x		0.00315254	1.75734	Mock DMSO	Mock MLN	0.34611	1.22178	C3X DMSO 4hpi	C3X MLN 4hpi	0.105703	1.54337	C3X DMSO 28hpi	C3X MLN 28hpi
Q8C129	21	7	49.6239	Leucyl-cystinyl aminopeptidase OS=Mus musculus GN=Lnpep PE=1 SV=1 - [LCAP_MOUSE]	x		0.00637857	1.19605	Mock DMSO	Mock MLN	0.604006	1.08768	C3X DMSO 4hpi	C3X MLN 4hpi	0.0455166	1.52963	C3X DMSO 28hpi	C3X MLN 28hpi
Q8K3J2	8	7	28.0962	Bcl2-associated X protein kappa isoform OS=Mus musculus GN=Bax PE=2 SV=1 - [Q8K3J2_MOUSE]	x		0.116015	1.10799	Mock DMSO	Mock MLN	0.460119	1.11715	C3X MLN 4hpi	C3X DMSO 4hpi	0.0344456	1.521	C3X DMSO 28hpi	C3X MLN 28hpi
Q8BUV3	7	7	17.8921	Gephyrin OS=Mus musculus GN=Gphn PE=1 SV=2 - [GEPH_MOUSE]	x		0.0524606	1.24855	Mock DMSO	Mock MLN	0.899137	1.06762	C3X MLN 4hpi	C3X DMSO 4hpi	0.0439566	1.52097	C3X DMSO 28hpi	C3X MLN 28hpi
P35441	7	7	13.9953	Thrombospondin-1 OS=Mus musculus GN=Thbs1 PE=1 SV=1 - [TSP1_MOUSE]	x		0.111875	1.5655	Mock MLN	Mock DMSO	0.522517	1.15256	C3X MLN 4hpi	C3X DMSO 4hpi	0.0946183	1.49947	C3X MLN 28hpi	C3X DMSO 28hpi
E9Q2H1	16	7	28.1064	E3 ubiquitin-protein ligase UBR5 OS=Mus musculus GN=Ubr5 PE=2 SV=1 - [E9Q2H1_MOUSE]	x		0.0268268	1.63628	Mock DMSO	Mock MLN	0.806157	1.05676	C3X DMSO 4hpi	C3X MLN 4hpi	0.158699	1.49668	C3X DMSO 28hpi	C3X MLN 28hpi
Q922Z3	29	7	95.3089	Trap1 protein (Fragment) OS=Mus musculus GN=Trap1 PE=2 SV=1 - [Q922Z3_MOUSE]	x		0.0955555	1.47747	Mock MLN	Mock DMSO	0.587894	1.38653	C3X MLN 4hpi	C3X DMSO 4hpi	0.10316	1.47564	C3X MLN 28hpi	C3X DMSO 28hpi
P63325	12	7	42.0722	40S ribosomal protein S10 OS=Mus musculus GN=Rps10 PE=1 SV=1 - [RS10_MOUSE]	x		2.84183e-05	2.16414	Mock MLN	Mock DMSO	0.0261669	1.59781	C3X MLN 4hpi	C3X DMSO 4hpi	0.513768	1.44766	C3X DMSO 28hpi	C3X MLN 28hpi
P28653	7	7	25.0659	Biglycan OS=Mus musculus GN=Bgn PE=2 SV=1 - [PGS1_MOUSE]	x		0.0782586	1.22922	Mock MLN	Mock DMSO	0.146779	1.18895	C3X MLN 4hpi	C3X DMSO 4hpi	0.00285023	1.4151	C3X DMSO 28hpi	C3X MLN 28hpi
Q3TC93	8	7	14.636	HCLS1-binding protein 3 OS=Mus musculus GN=Hs1bp3 PE=1 SV=2 - [H1BP3_MOUSE]	x		0.0279523	1.81517	Mock MLN	Mock DMSO	0.992563	1.25093	C3X MLN 4hpi	C3X DMSO 4hpi	0.174029	1.4128	C3X MLN 28hpi	C3X DMSO 28hpi
Q80W54	7	7	19.6431	CAAX prenyl protease 1 homolog OS=Mus musculus GN=Zmpste24 PE=1 SV=2 - [FACE1_MOUSE]	x		0.0990584	1.10585	Mock DMSO	Mock MLN	0.968649	1.01931	C3X DMSO 4hpi	C3X MLN 4hpi	0.0582685	1.40297	C3X DMSO 28hpi	C3X MLN 28hpi
Q6PDL0	7	7	19.6027	Cytoplasmic dynein 1 light intermediate chain 2 OS=Mus musculus GN=Dync1li2 PE=1 SV=2 - [DC1L2_MOUSE]	x		0.0489732	1.12814	Mock MLN	Mock DMSO	0.00371765	1.33208	C3X MLN 4hpi	C3X DMSO 4hpi	0.0588083	1.3819	C3X MLN 28hpi	C3X DMSO 28hpi
Q8CIB5	12	7	28.7738	Fermitin family homolog 2 OS=Mus musculus GN=Fermt2 PE=1 SV=1 - [FERM2_MOUSE]	x		0.257781	1.25369	Mock MLN	Mock DMSO	0.254701	1.16511	C3X MLN 4hpi	C3X DMSO 4hpi	0.0329735	1.37998	C3X MLN 28hpi	C3X DMSO 28hpi
Q6P9P6	8	7	19.4785	Kinesin-like protein KIF11 OS=Mus musculus GN=Kif11 PE=2 SV=1 - [KIF11_MOUSE]	x		0.0930738	1.37714	Mock DMSO	Mock MLN	0.553945	1.22907	C3X MLN 4hpi	C3X DMSO 4hpi	0.218437	1.37906	C3X DMSO 28hpi	C3X MLN 28hpi
Q3UL78	7	7	24.2288	Putative uncharacterized protein OS=Mus musculus GN=Cdc42 PE=2 SV=1 - [Q3UL78_MOUSE]	x		0.00324461	2.26684	Mock MLN	Mock DMSO	0.0895787	1.50533	C3X MLN 4hpi	C3X DMSO 4hpi	0.252323	1.37776	C3X DMSO 28hpi	C3X MLN 28hpi
Q3TGH6	11	7	33.4765	Putative uncharacterized protein OS=Mus musculus GN=Fen1 PE=2 SV=1 - [Q3TGH6_MOUSE]	x		0.0176404	1.26119	Mock MLN	Mock DMSO	0.0261489	1.12593	C3X MLN 4hpi	C3X DMSO 4hpi	0.1774	1.33683	C3X MLN 28hpi	C3X DMSO 28hpi
Q8VDM6	7	7	17.8662	Heterogeneous nuclear ribonucleoprotein U-like protein 1 OS=Mus musculus GN=Hnrnpul1 PE=1 SV=1 - [HNRL1_MOUSE]	x		0.00210342	1.30718	Mock DMSO	Mock MLN	0.519597	1.18808	C3X MLN 4hpi	C3X DMSO 4hpi	0.301631	1.31983	C3X DMSO 28hpi	C3X MLN 28hpi
Q9JIH2	7	7	21.1736	Nuclear pore complex protein Nup50 OS=Mus musculus GN=Nup50 PE=1 SV=3 - [NUP50_MOUSE]	x		0.602279	1.04079	Mock DMSO	Mock MLN	0.0704895	1.6154	C3X MLN 4hpi	C3X DMSO 4hpi	0.0152753	1.31519	C3X MLN 28hpi	C3X DMSO 28hpi
E9PZF0	21	7	71.8831	Nucleoside diphosphate kinase OS=Mus musculus GN=Gm20390 PE=2 SV=1 - [E9PZF0_MOUSE]	x		0.00159389	2.85966	Mock MLN	Mock DMSO	0.163216	1.59693	C3X MLN 4hpi	C3X DMSO 4hpi	0.840506	1.31289	C3X DMSO 28hpi	C3X MLN 28hpi
P97384	10	7	30.1073	Annexin A11 OS=Mus musculus GN=Anxa11 PE=1 SV=2 - [ANX11_MOUSE]	x		0.308623	1.0837	Mock MLN	Mock DMSO	0.0878783	1.11596	C3X MLN 4hpi	C3X DMSO 4hpi	0.0880131	1.29985	C3X MLN 28hpi	C3X DMSO 28hpi
E9Q586	23	7	55.9502	Dynactin subunit 1 OS=Mus musculus GN=Dctn1 PE=2 SV=1 - [E9Q586_MOUSE]	x		0.00360604	1.47268	Mock DMSO	Mock MLN	0.998709	1.00569	C3X MLN 4hpi	C3X DMSO 4hpi	0.307519	1.29713	C3X DMSO 28hpi	C3X MLN 28hpi
P09528	7	7	16.193	Ferritin heavy chain OS=Mus musculus GN=Fth1 PE=1 SV=2 - [FRIH_MOUSE]	x		0.00937214	1.39917	Mock MLN	Mock DMSO	0.163351	1.22338	C3X MLN 4hpi	C3X DMSO 4hpi	0.168432	1.2952	C3X DMSO 28hpi	C3X MLN 28hpi
B1AZ15	10	7	19.7618	Cordon-bleu protein-like 1 OS=Mus musculus GN=Cobll1 PE=2 SV=1 - [B1AZ15_MOUSE]	x		0.000451123	1.71804	Mock DMSO	Mock MLN	0.663533	1.06945	C3X DMSO 4hpi	C3X MLN 4hpi	0.316754	1.28855	C3X DMSO 28hpi	C3X MLN 28hpi
M1VB37	13	7	35.1011	Metastasis-associated protein MTA1 isoform 7 OS=Mus musculus GN=Mta1 PE=2 SV=1 - [M1VB37_MOUSE]	x		0.48684	1.05082	Mock DMSO	Mock MLN	0.387738	1.15416	C3X MLN 4hpi	C3X DMSO 4hpi	0.0759609	1.28044	C3X DMSO 28hpi	C3X MLN 28hpi
A2AJ72	11	7	31.1272	MCG130458 OS=Mus musculus GN=Fubp3 PE=4 SV=1 - [A2AJ72_MOUSE]	x		0.513499	1.0537	Mock DMSO	Mock MLN	0.0981832	1.41268	C3X MLN 4hpi	C3X DMSO 4hpi	0.0213953	1.26443	C3X MLN 28hpi	C3X DMSO 28hpi
Q61699	44	7	137.092	Heat shock protein 105 kDa OS=Mus musculus GN=Hsph1 PE=1 SV=2 - [HS105_MOUSE]	x		0.466943	1.24698	Mock MLN	Mock DMSO	0.74018	1.13967	C3X DMSO 4hpi	C3X MLN 4hpi	0.371447	1.2599	C3X MLN 28hpi	C3X DMSO 28hpi
Q99K87	30	7	98.1182	Serine hydroxymethyltransferase OS=Mus musculus GN=Shmt2 PE=2 SV=1 - [Q99K87_MOUSE]	x		0.0143043	1.52225	Mock MLN	Mock DMSO	0.0149734	1.66174	C3X MLN 4hpi	C3X DMSO 4hpi	0.304397	1.24748	C3X MLN 28hpi	C3X DMSO 28hpi
Q3V0N4	12	7	35.1253	Putative uncharacterized protein (Fragment) OS=Mus musculus GN=Bms1 PE=2 SV=1 - [Q3V0N4_MOUSE]	x		0.0319368	1.21881	Mock DMSO	Mock MLN	0.547821	1.17793	C3X MLN 4hpi	C3X DMSO 4hpi	0.28286	1.24737	C3X DMSO 28hpi	C3X MLN 28hpi
Q3TPD9	8	7	23.9297	Putative uncharacterized protein (Fragment) OS=Mus musculus GN=Maoa PE=2 SV=1 - [Q3TPD9_MOUSE]	x		0.0283991	1.24042	Mock DMSO	Mock MLN	0.605018	1.09201	C3X MLN 4hpi	C3X DMSO 4hpi	0.274322	1.24588	C3X DMSO 28hpi	C3X MLN 28hpi
Q8BLN5	7	7	21.3779	Lanosterol synthase OS=Mus musculus GN=Lss PE=2 SV=2 - [ERG7_MOUSE]	x		0.276769	1.06312	Mock DMSO	Mock MLN	0.130667	1.20754	C3X MLN 4hpi	C3X DMSO 4hpi	0.0330668	1.24095	C3X MLN 28hpi	C3X DMSO 28hpi
Q61136	9	7	19.7254	Serine/threonine-protein kinase PRP4 homolog OS=Mus musculus GN=Prpf4b PE=1 SV=3 - [PRP4B_MOUSE]	x		0.00486564	1.30548	Mock DMSO	Mock MLN	0.20323	1.15881	C3X DMSO 4hpi	C3X MLN 4hpi	0.317658	1.23012	C3X DMSO 28hpi	C3X MLN 28hpi
Q497D7	8	7	24.8988	Rpl30 protein OS=Mus musculus GN=Rpl30 PE=2 SV=1 - [Q497D7_MOUSE]	x		0.000125877	1.66359	Mock MLN	Mock DMSO	0.015925	1.49039	C3X MLN 4hpi	C3X DMSO 4hpi	0.218498	1.22435	C3X DMSO 28hpi	C3X MLN 28hpi
Q8R480	7	7	18.3302	Nuclear pore complex protein Nup85 OS=Mus musculus GN=Nup85 PE=1 SV=1 - [NUP85_MOUSE]	x		0.00546599	1.19224	Mock MLN	Mock DMSO	0.0120982	1.24798	C3X MLN 4hpi	C3X DMSO 4hpi	0.0158952	1.21998	C3X MLN 28hpi	C3X DMSO 28hpi
Q8CIM8	8	7	16.9534	Integrator complex subunit 4 OS=Mus musculus GN=Ints4 PE=2 SV=1 - [INT4_MOUSE]	x		0.574784	1.03035	Mock DMSO	Mock MLN	0.252596	1.1295	C3X MLN 4hpi	C3X DMSO 4hpi	0.155638	1.21749	C3X MLN 28hpi	C3X DMSO 28hpi
Q6P9Q4	7	7	14.7062	FH1/FH2 domain-containing protein 1 OS=Mus musculus GN=Fhod1 PE=1 SV=3 - [FHOD1_MOUSE]	x		0.00284334	1.23565	Mock DMSO	Mock MLN	0.769583	1.01397	C3X DMSO 4hpi	C3X MLN 4hpi	0.458237	1.21458	C3X DMSO 28hpi	C3X MLN 28hpi
Q80SW1	12	7	32.6046	Putative adenosylhomocysteinase 2 OS=Mus musculus GN=Ahcyl1 PE=1 SV=1 - [SAHH2_MOUSE]	x		0.777699	1.03103	Mock DMSO	Mock MLN	0.41446	1.14732	C3X MLN 4hpi	C3X DMSO 4hpi	0.122697	1.21237	C3X MLN 28hpi	C3X DMSO 28hpi
Q3U6D2	7	7	23.4587	Putative uncharacterized protein OS=Mus musculus GN=Rcc1 PE=2 SV=1 - [Q3U6D2_MOUSE]	x		0.0105534	1.23983	Mock MLN	Mock DMSO	0.0177874	1.30146	C3X MLN 4hpi	C3X DMSO 4hpi	0.221061	1.20766	C3X MLN 28hpi	C3X DMSO 28hpi
P14152	7	7	23.03	Malate dehydrogenase, cytoplasmic OS=Mus musculus GN=Mdh1 PE=1 SV=3 - [MDHC_MOUSE]	x		0.0214244	1.24866	Mock MLN	Mock DMSO	0.0477737	1.43563	C3X MLN 4hpi	C3X DMSO 4hpi	0.35721	1.2055	C3X DMSO 28hpi	C3X MLN 28hpi
Q5SQB0	20	7	87.6581	Nucleophosmin OS=Mus musculus GN=Npm1 PE=2 SV=1 - [Q5SQB0_MOUSE]	x		0.0010804	1.45355	Mock MLN	Mock DMSO	0.0216387	1.54279	C3X MLN 4hpi	C3X DMSO 4hpi	0.353927	1.19367	C3X MLN 28hpi	C3X DMSO 28hpi
E9PXY1	15	7	38.1016	Cullin-4B OS=Mus musculus GN=Cul4b PE=2 SV=2 - [E9PXY1_MOUSE]	x		0.0636655	1.33211	Mock DMSO	Mock MLN	0.258946	1.24316	C3X DMSO 4hpi	C3X MLN 4hpi	0.496984	1.19359	C3X DMSO 28hpi	C3X MLN 28hpi
P62754	7	7	23.4405	40S ribosomal protein S6 OS=Mus musculus GN=Rps6 PE=1 SV=1 - [RS6_MOUSE]	x		0.000251215	1.44516	Mock MLN	Mock DMSO	0.0243337	1.38052	C3X MLN 4hpi	C3X DMSO 4hpi	0.631763	1.18188	C3X DMSO 28hpi	C3X MLN 28hpi
P24668	7	7	22.6488	Cation-dependent mannose-6-phosphate receptor OS=Mus musculus GN=M6pr PE=1 SV=1 - [MPRD_MOUSE]	x		0.440971	1.06413	Mock MLN	Mock DMSO	0.35624	1.22726	C3X MLN 4hpi	C3X DMSO 4hpi	0.172395	1.16178	C3X MLN 28hpi	C3X DMSO 28hpi
Q61425	7	7	23.0234	Hydroxyacyl-coenzyme A dehydrogenase, mitochondrial OS=Mus musculus GN=Hadh PE=1 SV=2 - [HCDH_MOUSE]	x		0.00103702	1.77181	Mock MLN	Mock DMSO	0.0961368	1.43458	C3X MLN 4hpi	C3X DMSO 4hpi	0.418215	1.15653	C3X MLN 28hpi	C3X DMSO 28hpi
Q3TE06	7	7	20.1536	Putative uncharacterized protein (Fragment) OS=Mus musculus GN=Wdr1 PE=2 SV=1 - [Q3TE06_MOUSE]	x		0.2072	1.12817	Mock DMSO	Mock MLN	0.400575	1.26764	C3X MLN 4hpi	C3X DMSO 4hpi	0.168044	1.15635	C3X MLN 28hpi	C3X DMSO 28hpi
P52825	11	7	25.0336	Carnitine O-palmitoyltransferase 2, mitochondrial OS=Mus musculus GN=Cpt2 PE=1 SV=2 - [CPT2_MOUSE]	x		0.42422	1.04123	Mock DMSO	Mock MLN	0.132245	1.30437	C3X MLN 4hpi	C3X DMSO 4hpi	0.200212	1.15045	C3X MLN 28hpi	C3X DMSO 28hpi
Q9CPN8	11	7	32.3176	Insulin-like growth factor 2 mRNA-binding protein 3 OS=Mus musculus GN=Igf2bp3 PE=1 SV=1 - [IF2B3_MOUSE]	x		0.433719	1.0574	Mock DMSO	Mock MLN	0.283587	1.34214	C3X MLN 4hpi	C3X DMSO 4hpi	0.17497	1.13975	C3X MLN 28hpi	C3X DMSO 28hpi
Q6PAM1	7	7	21.4113	Alpha-taxilin OS=Mus musculus GN=Txlna PE=2 SV=1 - [TXLNA_MOUSE]	x		0.21488	1.18536	Mock DMSO	Mock MLN	0.689765	1.2807	C3X MLN 4hpi	C3X DMSO 4hpi	0.395671	1.13631	C3X DMSO 28hpi	C3X MLN 28hpi
D3Z1X8	22	7	64.198	SWI/SNF complex subunit SMARCC1 OS=Mus musculus GN=Smarcc1 PE=2 SV=1 - [D3Z1X8_MOUSE]	x		0.0118497	1.19634	Mock DMSO	Mock MLN	0.394215	1.2043	C3X MLN 4hpi	C3X DMSO 4hpi	0.740829	1.13158	C3X DMSO 28hpi	C3X MLN 28hpi
Q91YR1	7	7	24.6327	Twinfilin-1 OS=Mus musculus GN=Twf1 PE=1 SV=2 - [TWF1_MOUSE]	x		0.0815942	1.16122	Mock MLN	Mock DMSO	0.00736913	1.28899	C3X MLN 4hpi	C3X DMSO 4hpi	0.474028	1.12151	C3X MLN 28hpi	C3X DMSO 28hpi
E9PYI8	15	7	50.8597	Ubiquitin carboxyl-terminal hydrolase OS=Mus musculus GN=Usp14 PE=2 SV=1 - [E9PYI8_MOUSE]	x		0.951338	1.00948	Mock MLN	Mock DMSO	0.591998	1.04656	C3X DMSO 4hpi	C3X MLN 4hpi	0.514591	1.11958	C3X MLN 28hpi	C3X DMSO 28hpi
P49722	8	7	29.7461	Proteasome subunit alpha type-2 OS=Mus musculus GN=Psma2 PE=1 SV=3 - [PSA2_MOUSE]	x		0.00131518	3.84549	Mock MLN	Mock DMSO	0.553288	1.59153	C3X MLN 4hpi	C3X DMSO 4hpi	0.304927	1.11367	C3X MLN 28hpi	C3X DMSO 28hpi
P61290	9	7	28.3074	Proteasome activator complex subunit 3 OS=Mus musculus GN=Psme3 PE=1 SV=1 - [PSME3_MOUSE]	x		0.00212419	1.70954	Mock MLN	Mock DMSO	0.0321779	1.40167	C3X MLN 4hpi	C3X DMSO 4hpi	0.58228	1.11336	C3X MLN 28hpi	C3X DMSO 28hpi
Q3URQ0	9	7	26.7776	Testis-expressed sequence 10 protein OS=Mus musculus GN=Tex10 PE=1 SV=1 - [TEX10_MOUSE]	x		0.00018998	1.30098	Mock DMSO	Mock MLN	0.758256	1.06745	C3X MLN 4hpi	C3X DMSO 4hpi	0.778876	1.10639	C3X DMSO 28hpi	C3X MLN 28hpi
P47857	9	7	29.6999	6-phosphofructokinase, muscle type OS=Mus musculus GN=Pfkm PE=1 SV=3 - [K6PF_MOUSE]	x		0.0126145	1.1719	Mock DMSO	Mock MLN	0.424146	1.06058	C3X MLN 4hpi	C3X DMSO 4hpi	0.495023	1.10089	C3X DMSO 28hpi	C3X MLN 28hpi
Q3UIA5	17	7	40.8228	Putative uncharacterized protein OS=Mus musculus GN=Cul1 PE=2 SV=1 - [Q3UIA5_MOUSE]	x		0.259217	1.15971	Mock MLN	Mock DMSO	0.97744	1.0187	C3X MLN 4hpi	C3X DMSO 4hpi	0.364597	1.09781	C3X MLN 28hpi	C3X DMSO 28hpi
P62869	7	7	19.421	Transcription elongation factor B polypeptide 2 OS=Mus musculus GN=Tceb2 PE=1 SV=1 - [ELOB_MOUSE]	x		0.00045498	1.89502	Mock MLN	Mock DMSO	0.103142	1.21364	C3X MLN 4hpi	C3X DMSO 4hpi	0.978287	1.09009	C3X DMSO 28hpi	C3X MLN 28hpi
Q5F2E7	9	7	20.9591	Nuclear fragile X mental retardation-interacting protein 2 OS=Mus musculus GN=Nufip2 PE=1 SV=1 - [NUFP2_MOUSE]	x		0.132683	1.24208	Mock DMSO	Mock MLN	0.335524	1.35705	C3X MLN 4hpi	C3X DMSO 4hpi	0.609556	1.08673	C3X MLN 28hpi	C3X DMSO 28hpi
Q8BHD7	10	7	28.4493	Polypyrimidine tract-binding protein 3 OS=Mus musculus GN=Ptbp3 PE=2 SV=1 - [PTBP3_MOUSE]	x		0.00546948	1.75801	Mock MLN	Mock DMSO	0.0128688	1.70646	C3X MLN 4hpi	C3X DMSO 4hpi	0.647216	1.08528	C3X MLN 28hpi	C3X DMSO 28hpi
Q5FWB6	21	7	73.8491	MCG17387, isoform CRA_a OS=Mus musculus GN=Rplp0 PE=2 SV=1 - [Q5FWB6_MOUSE]	x		0.0127125	1.35738	Mock MLN	Mock DMSO	0.00927897	1.44888	C3X MLN 4hpi	C3X DMSO 4hpi	0.98908	1.07968	C3X DMSO 28hpi	C3X MLN 28hpi
P62204	7	7	26.2985	Calmodulin OS=Mus musculus GN=Calm1 PE=1 SV=2 - [CALM_MOUSE]	x		0.000101188	2.09436	Mock MLN	Mock DMSO	0.601889	1.0668	C3X DMSO 4hpi	C3X MLN 4hpi	0.73178	1.0642	C3X MLN 28hpi	C3X DMSO 28hpi
Q3TJN9	10	7	20.9613	Putative uncharacterized protein OS=Mus musculus GN=Ptgs1 PE=2 SV=1 - [Q3TJN9_MOUSE]	x		0.611752	1.04412	Mock DMSO	Mock MLN	0.119213	1.14881	C3X MLN 4hpi	C3X DMSO 4hpi	0.33865	1.06269	C3X MLN 28hpi	C3X DMSO 28hpi
Q9WUP7	7	7	19.2871	Ubiquitin carboxyl-terminal hydrolase isozyme L5 OS=Mus musculus GN=Uchl5 PE=2 SV=2 - [UCHL5_MOUSE]	x		0.00240477	1.28107	Mock MLN	Mock DMSO	0.0058487	1.28677	C3X MLN 4hpi	C3X DMSO 4hpi	0.623876	1.05763	C3X MLN 28hpi	C3X DMSO 28hpi
G3UX26	9	7	36.8812	Voltage-dependent anion-selective channel protein 2 (Fragment) OS=Mus musculus GN=Vdac2 PE=4 SV=1 - [G3UX26_MOUSE]	x		7.55561e-05	1.36229	Mock MLN	Mock DMSO	0.0138954	1.55901	C3X MLN 4hpi	C3X DMSO 4hpi	0.873798	1.05716	C3X DMSO 28hpi	C3X MLN 28hpi
Q9Z247	7	7	18.7878	Peptidyl-prolyl cis-trans isomerase FKBP9 OS=Mus musculus GN=Fkbp9 PE=1 SV=1 - [FKBP9_MOUSE]	x		0.11011	1.12602	Mock MLN	Mock DMSO	0.0160318	1.42498	C3X MLN 4hpi	C3X DMSO 4hpi	0.420662	1.05017	C3X MLN 28hpi	C3X DMSO 28hpi
Q3TN31	9	7	32.1401	Proteasome subunit alpha type OS=Mus musculus GN=Psma7 PE=2 SV=1 - [Q3TN31_MOUSE]	x		0.00101953	2.09837	Mock MLN	Mock DMSO	0.350786	1.3259	C3X MLN 4hpi	C3X DMSO 4hpi	0.483676	1.05014	C3X MLN 28hpi	C3X DMSO 28hpi
P55096	7	7	15.4946	ATP-binding cassette sub-family D member 3 OS=Mus musculus GN=Abcd3 PE=1 SV=2 - [ABCD3_MOUSE]	x		0.223664	1.12055	Mock DMSO	Mock MLN	0.556451	1.04051	C3X MLN 4hpi	C3X DMSO 4hpi	0.52438	1.04434	C3X DMSO 28hpi	C3X MLN 28hpi
P11157	10	7	37.5096	Ribonucleoside-diphosphate reductase subunit M2 OS=Mus musculus GN=Rrm2 PE=1 SV=1 - [RIR2_MOUSE]	x		0.0013041	1.58138	Mock MLN	Mock DMSO	0.00191314	1.88247	C3X MLN 4hpi	C3X DMSO 4hpi	0.617686	1.04334	C3X MLN 28hpi	C3X DMSO 28hpi
Q5M8R9	15	7	52.4496	Farnesyl diphosphate synthetase OS=Mus musculus GN=Fdps PE=2 SV=1 - [Q5M8R9_MOUSE]	x		0.0671515	1.23284	Mock MLN	Mock DMSO	0.0708298	1.99222	C3X MLN 4hpi	C3X DMSO 4hpi	0.580437	1.03888	C3X MLN 28hpi	C3X DMSO 28hpi
Q569X8	17	7	40.7562	Nucleoporin 107 OS=Mus musculus GN=Nup107 PE=2 SV=1 - [Q569X8_MOUSE]	x		0.310007	1.04321	Mock DMSO	Mock MLN	0.435898	1.11422	C3X MLN 4hpi	C3X DMSO 4hpi	0.940831	1.0235	C3X DMSO 28hpi	C3X MLN 28hpi
Q62093	7	7	26.969	Serine/arginine-rich splicing factor 2 OS=Mus musculus GN=Srsf2 PE=1 SV=4 - [SRSF2_MOUSE]	x		0.251961	1.2299	Mock MLN	Mock DMSO	0.212164	1.50959	C3X MLN 4hpi	C3X DMSO 4hpi	0.685617	1.02213	C3X MLN 28hpi	C3X DMSO 28hpi
Q6GU23	7	7	26.4267	Signal transducer and activator of transcription OS=Mus musculus GN=Stat3 PE=2 SV=1 - [Q6GU23_MOUSE]	x		0.71968	1.04247	Mock MLN	Mock DMSO	0.0522963	1.18908	C3X MLN 4hpi	C3X DMSO 4hpi	0.846614	1.02002	C3X MLN 28hpi	C3X DMSO 28hpi
P27641	7	7	19.6898	X-ray repair cross-complementing protein 5 OS=Mus musculus GN=Xrcc5 PE=2 SV=4 - [XRCC5_MOUSE]	x		0.214516	1.14763	Mock DMSO	Mock MLN	0.645857	1.04203	C3X DMSO 4hpi	C3X MLN 4hpi	0.991267	1.01733	C3X DMSO 28hpi	C3X MLN 28hpi
B7ZP20	8	7	22.9663	Ankyrin repeat and FYVE domain containing 1 OS=Mus musculus GN=Ankfy1 PE=2 SV=1 - [B7ZP20_MOUSE]	x		0.236026	1.12541	Mock DMSO	Mock MLN	0.417826	1.19341	C3X MLN 4hpi	C3X DMSO 4hpi	0.860774	1.01341	C3X MLN 28hpi	C3X DMSO 28hpi
P50580	26	7	88.876	Proliferation-associated protein 2G4 OS=Mus musculus GN=Pa2g4 PE=1 SV=3 - [PA2G4_MOUSE]	x		0.421717	1.15079	Mock MLN	Mock DMSO	0.106563	4.72815	C3X MLN 4hpi	C3X DMSO 4hpi	0.897577	1.00787	C3X DMSO 28hpi	C3X MLN 28hpi
Q9CT10	8	7	25.3062	Ran-binding protein 3 OS=Mus musculus GN=Ranbp3 PE=1 SV=2 - [RANB3_MOUSE]	x		0.13279	1.19253	Mock DMSO	Mock MLN	0.603386	1.166	C3X MLN 4hpi	C3X DMSO 4hpi	0.934095	1.00275	C3X DMSO 28hpi	C3X MLN 28hpi
Q3TMN1	9	6	30.5576	Methionine aminopeptidase 2 OS=Mus musculus GN=Metap2 PE=2 SV=1 - [Q3TMN1_MOUSE]	x		0.00520357	1.2334	Mock MLN	Mock DMSO	0.0425792	1.295	C3X MLN 4hpi	C3X DMSO 4hpi	1.66129e-07	3.53094	C3X MLN 28hpi	C3X DMSO 28hpi
E9Q3L2	8	6	10.9923	Protein Pi4ka OS=Mus musculus GN=Pi4ka PE=4 SV=1 - [E9Q3L2_MOUSE]	x		0.00742669	1.61268	Mock DMSO	Mock MLN	0.613554	1.55076	C3X MLN 4hpi	C3X DMSO 4hpi	0.00873259	2.86613	C3X DMSO 28hpi	C3X MLN 28hpi
Q5PSV9	7	6	12.3112	Mediator of DNA damage checkpoint protein 1 OS=Mus musculus GN=Mdc1 PE=1 SV=1 - [MDC1_MOUSE]	x		0.0001821	1.81021	Mock DMSO	Mock MLN	0.649198	1.07818	C3X DMSO 4hpi	C3X MLN 4hpi	0.00791354	2.71216	C3X DMSO 28hpi	C3X MLN 28hpi
Q3UKJ7	6	6	22.2206	WD40 repeat-containing protein SMU1 OS=Mus musculus GN=Smu1 PE=2 SV=2 - [SMU1_MOUSE]	x		0.00408567	2.14888	Mock MLN	Mock DMSO	0.380079	1.42325	C3X MLN 4hpi	C3X DMSO 4hpi	0.0111201	2.42185	C3X MLN 28hpi	C3X DMSO 28hpi
Q3UHE0	6	6	13.4997	Putative uncharacterized protein OS=Mus musculus GN=Ubr2 PE=2 SV=1 - [Q3UHE0_MOUSE]	x		0.00471623	1.60027	Mock DMSO	Mock MLN	0.409558	1.25056	C3X DMSO 4hpi	C3X MLN 4hpi	0.0147963	2.13896	C3X DMSO 28hpi	C3X MLN 28hpi
H3BJU7	9	6	20.718	Rho guanine nucleotide exchange factor 2 OS=Mus musculus GN=Arhgef2 PE=2 SV=1 - [H3BJU7_MOUSE]	x		0.0145035	1.30471	Mock DMSO	Mock MLN	0.0149816	1.49587	C3X DMSO 4hpi	C3X MLN 4hpi	0.0259894	2.06815	C3X DMSO 28hpi	C3X MLN 28hpi
F6QKD2	7	6	16.2588	Probable ATP-dependent RNA helicase DDX47 (Fragment) OS=Mus musculus GN=Ddx47 PE=4 SV=1 - [F6QKD2_MOUSE]	x		0.00299648	1.58091	Mock MLN	Mock DMSO	0.00459895	1.41071	C3X MLN 4hpi	C3X DMSO 4hpi	0.0146026	2.00632	C3X MLN 28hpi	C3X DMSO 28hpi
P48962	20	6	59.7378	ADP/ATP translocase 1 OS=Mus musculus GN=Slc25a4 PE=1 SV=4 - [ADT1_MOUSE]	x		0.165112	1.1687	Mock DMSO	Mock MLN	0.535065	1.09102	C3X DMSO 4hpi	C3X MLN 4hpi	0.00543667	2.00446	C3X DMSO 28hpi	C3X MLN 28hpi
Q3THK3	6	6	22.7211	General transcription factor IIF subunit 1 OS=Mus musculus GN=Gtf2f1 PE=1 SV=2 - [T2FA_MOUSE]	x		0.57571	1.04592	Mock DMSO	Mock MLN	0.10545	1.31008	C3X MLN 4hpi	C3X DMSO 4hpi	4.15114e-06	1.98132	C3X MLN 28hpi	C3X DMSO 28hpi
Q3UH60	9	6	18.2629	Disco-interacting protein 2 homolog B OS=Mus musculus GN=Dip2b PE=1 SV=1 - [DIP2B_MOUSE]	x		0.000194551	1.75693	Mock DMSO	Mock MLN	0.799307	1.07645	C3X MLN 4hpi	C3X DMSO 4hpi	0.0782541	1.94177	C3X DMSO 28hpi	C3X MLN 28hpi
Q80XK6	6	6	12.074	Autophagy-related protein 2 homolog B OS=Mus musculus GN=Atg2b PE=1 SV=3 - [ATG2B_MOUSE]	x		0.000679991	2.16773	Mock DMSO	Mock MLN	0.173884	1.46865	C3X DMSO 4hpi	C3X MLN 4hpi	0.0824658	1.92985	C3X DMSO 28hpi	C3X MLN 28hpi
P61620	7	6	15.6805	Protein transport protein Sec61 subunit alpha isoform 1 OS=Mus musculus GN=Sec61a1 PE=2 SV=2 - [S61A1_MOUSE]	x		0.053717	1.45971	Mock DMSO	Mock MLN	0.339575	1.20656	C3X DMSO 4hpi	C3X MLN 4hpi	0.0183694	1.87359	C3X DMSO 28hpi	C3X MLN 28hpi
G3X963	14	6	36.8527	ATPase family AAA domain-containing protein 2 OS=Mus musculus GN=Atad2 PE=4 SV=1 - [G3X963_MOUSE]	x		0.0277352	1.32508	Mock DMSO	Mock MLN	0.885335	1.12184	C3X MLN 4hpi	C3X DMSO 4hpi	0.035965	1.81484	C3X DMSO 28hpi	C3X MLN 28hpi
Q8C1L7	6	6	22.2078	40S ribosomal protein S21 OS=Mus musculus GN=mCG_6739 PE=2 SV=1 - [Q8C1L7_MOUSE]	x		0.000417158	2.26308	Mock MLN	Mock DMSO	0.0610319	1.43935	C3X MLN 4hpi	C3X DMSO 4hpi	0.104405	1.80626	C3X DMSO 28hpi	C3X MLN 28hpi
Q3TUE2	29	6	105.159	Putative uncharacterized protein (Fragment) OS=Mus musculus GN=Col1a2 PE=2 SV=1 - [Q3TUE2_MOUSE]	x		0.552997	1.75387	Mock MLN	Mock DMSO	0.0202209	7.60599	C3X MLN 4hpi	C3X DMSO 4hpi	0.169422	1.79698	C3X DMSO 28hpi	C3X MLN 28hpi
Q99JR1	8	6	21.5217	Sideroflexin-1 OS=Mus musculus GN=Sfxn1 PE=1 SV=3 - [SFXN1_MOUSE]	x		0.258107	1.11929	Mock DMSO	Mock MLN	0.486683	1.1767	C3X MLN 4hpi	C3X DMSO 4hpi	0.0182772	1.78983	C3X DMSO 28hpi	C3X MLN 28hpi
Q9R062	6	6	15.5952	Glycogenin-1 OS=Mus musculus GN=Gyg1 PE=2 SV=3 - [GLYG_MOUSE]	x		0.0175583	1.20676	Mock DMSO	Mock MLN	0.134622	1.20635	C3X MLN 4hpi	C3X DMSO 4hpi	0.0186898	1.72059	C3X DMSO 28hpi	C3X MLN 28hpi
F6XC25	6	6	14.5656	Coiled-coil and C2 domain-containing protein 1B (Fragment) OS=Mus musculus GN=Cc2d1b PE=4 SV=1 - [F6XC25_MOUSE]	x		0.000592349	1.27871	Mock DMSO	Mock MLN	0.436574	1.23098	C3X MLN 4hpi	C3X DMSO 4hpi	0.0148847	1.70831	C3X DMSO 28hpi	C3X MLN 28hpi
D3YYT0	6	6	16.5512	Cadherin-2 OS=Mus musculus GN=Cdh2 PE=2 SV=1 - [D3YYT0_MOUSE]	x		0.701325	1.07157	Mock MLN	Mock DMSO	0.0137059	1.18261	C3X DMSO 4hpi	C3X MLN 4hpi	0.0158418	1.68323	C3X DMSO 28hpi	C3X MLN 28hpi
G5E8J3	6	6	12.1699	Bromodomain and WD repeat domain containing 2, isoform CRA_a OS=Mus musculus GN=Wdr11 PE=4 SV=1 - [G5E8J3_MOUSE]	x		0.568272	1.03716	Mock DMSO	Mock MLN	0.435295	1.10051	C3X MLN 4hpi	C3X DMSO 4hpi	0.00965824	1.68266	C3X DMSO 28hpi	C3X MLN 28hpi
P51432	11	6	27.2749	1-phosphatidylinositol 4,5-bisphosphate phosphodiesterase beta-3 OS=Mus musculus GN=Plcb3 PE=2 SV=2 - [PLCB3_MOUSE]	x		0.0803646	1.20689	Mock DMSO	Mock MLN	0.319434	1.07995	C3X DMSO 4hpi	C3X MLN 4hpi	0.0222777	1.66417	C3X DMSO 28hpi	C3X MLN 28hpi
Q9DBP5	6	6	16.7028	UMP-CMP kinase OS=Mus musculus GN=Cmpk1 PE=1 SV=1 - [KCY_MOUSE]	x		0.000319277	1.8201	Mock MLN	Mock DMSO	0.106792	1.46245	C3X MLN 4hpi	C3X DMSO 4hpi	0.0962493	1.66177	C3X DMSO 28hpi	C3X MLN 28hpi
P19253	8	6	17.9919	60S ribosomal protein L13a OS=Mus musculus GN=Rpl13a PE=1 SV=4 - [RL13A_MOUSE]	x		0.0007736	1.52763	Mock MLN	Mock DMSO	0.0196441	1.3014	C3X MLN 4hpi	C3X DMSO 4hpi	0.0388577	1.65308	C3X DMSO 28hpi	C3X MLN 28hpi
Q8K2F8	6	6	15.4073	Protein LSM14 homolog A OS=Mus musculus GN=Lsm14a PE=1 SV=1 - [LS14A_MOUSE]	x		0.0324539	1.27112	Mock MLN	Mock DMSO	0.753047	1.05832	C3X MLN 4hpi	C3X DMSO 4hpi	0.0233946	1.64564	C3X MLN 28hpi	C3X DMSO 28hpi
B2RQ83	17	6	42.0697	Gem (Nuclear organelle) associated protein 5 OS=Mus musculus GN=Gemin5 PE=2 SV=1 - [B2RQ83_MOUSE]	x		0.00262045	1.55797	Mock DMSO	Mock MLN	0.483178	1.13482	C3X DMSO 4hpi	C3X MLN 4hpi	0.0189047	1.64336	C3X DMSO 28hpi	C3X MLN 28hpi
Q920L1	7	6	16.2619	Fatty acid desaturase 1 OS=Mus musculus GN=Fads1 PE=2 SV=1 - [FADS1_MOUSE]	x		0.312724	1.09665	Mock DMSO	Mock MLN	0.246454	1.19054	C3X MLN 4hpi	C3X DMSO 4hpi	0.0118679	1.63274	C3X DMSO 28hpi	C3X MLN 28hpi
Q60715	25	6	87.9879	Prolyl 4-hydroxylase subunit alpha-1 OS=Mus musculus GN=P4ha1 PE=2 SV=2 - [P4HA1_MOUSE]	x		0.0268745	1.9347	Mock MLN	Mock DMSO	0.573021	1.12624	C3X MLN 4hpi	C3X DMSO 4hpi	0.0929611	1.63212	C3X MLN 28hpi	C3X DMSO 28hpi
Q8C0D5	11	6	18.4397	Elongation factor Tu GTP-binding domain-containing protein 1 OS=Mus musculus GN=Eftud1 PE=2 SV=1 - [ETUD1_MOUSE]	x		0.00721867	1.4694	Mock DMSO	Mock MLN	0.879419	1.17232	C3X MLN 4hpi	C3X DMSO 4hpi	0.0681683	1.63061	C3X DMSO 28hpi	C3X MLN 28hpi
E9Q855	6	6	21.0345	Secretory carrier-associated membrane protein 3 OS=Mus musculus GN=Scamp3 PE=2 SV=1 - [E9Q855_MOUSE]	x		0.00112328	1.40003	Mock DMSO	Mock MLN	0.678202	1.30051	C3X MLN 4hpi	C3X DMSO 4hpi	0.129422	1.62376	C3X DMSO 28hpi	C3X MLN 28hpi
Q64433	6	6	18.041	10 kDa heat shock protein, mitochondrial OS=Mus musculus GN=Hspe1 PE=1 SV=2 - [CH10_MOUSE]	x		8.32897e-05	2.5019	Mock MLN	Mock DMSO	0.0684537	1.53602	C3X MLN 4hpi	C3X DMSO 4hpi	0.120717	1.60044	C3X DMSO 28hpi	C3X MLN 28hpi
P26040	22	6	65.0911	Ezrin OS=Mus musculus GN=Ezr PE=1 SV=3 - [EZRI_MOUSE]	x		0.026026	1.207	Mock MLN	Mock DMSO	0.0220222	1.2962	C3X MLN 4hpi	C3X DMSO 4hpi	5.0071e-06	1.59486	C3X MLN 28hpi	C3X DMSO 28hpi
Q8BJY1	8	6	25.6711	26S proteasome non-ATPase regulatory subunit 5 OS=Mus musculus GN=Psmd5 PE=1 SV=4 - [PSMD5_MOUSE]	x		0.0224128	1.24411	Mock MLN	Mock DMSO	0.0105434	1.48676	C3X MLN 4hpi	C3X DMSO 4hpi	0.0774499	1.59157	C3X MLN 28hpi	C3X DMSO 28hpi
Q8JZM7	6	6	12.1178	Parafibromin OS=Mus musculus GN=Cdc73 PE=2 SV=1 - [CDC73_MOUSE]	x		0.00433335	1.43803	Mock MLN	Mock DMSO	0.014426	1.29314	C3X MLN 4hpi	C3X DMSO 4hpi	0.0045003	1.55288	C3X MLN 28hpi	C3X DMSO 28hpi
Q9JLN9	7	6	9.10741	Serine/threonine-protein kinase mTOR OS=Mus musculus GN=Mtor PE=1 SV=2 - [MTOR_MOUSE]	x		0.0258034	1.33353	Mock DMSO	Mock MLN	0.874399	1.02205	C3X MLN 4hpi	C3X DMSO 4hpi	0.0797161	1.55015	C3X DMSO 28hpi	C3X MLN 28hpi
Q8CFE3	7	6	20.507	REST corepressor 1 OS=Mus musculus GN=Rcor1 PE=1 SV=2 - [RCOR1_MOUSE]	x		0.731415	1.02678	Mock MLN	Mock DMSO	0.0920955	1.67964	C3X MLN 4hpi	C3X DMSO 4hpi	0.00169731	1.54581	C3X MLN 28hpi	C3X DMSO 28hpi
P62830	7	6	22.2818	60S ribosomal protein L23 OS=Mus musculus GN=Rpl23 PE=1 SV=1 - [RL23_MOUSE]	x		0.00031174	1.87958	Mock MLN	Mock DMSO	0.0695778	1.39445	C3X MLN 4hpi	C3X DMSO 4hpi	0.263138	1.53228	C3X DMSO 28hpi	C3X MLN 28hpi
A2A547	6	6	18.775	Ribosomal protein L19 OS=Mus musculus GN=Rpl19 PE=2 SV=1 - [A2A547_MOUSE]	x		0.00379767	1.47491	Mock MLN	Mock DMSO	0.0253327	1.74063	C3X MLN 4hpi	C3X DMSO 4hpi	0.0580197	1.53136	C3X DMSO 28hpi	C3X MLN 28hpi
Q9R1P1	8	6	24.9006	Proteasome subunit beta type-3 OS=Mus musculus GN=Psmb3 PE=1 SV=1 - [PSB3_MOUSE]	x		0.000716831	2.66242	Mock MLN	Mock DMSO	0.243311	1.5809	C3X MLN 4hpi	C3X DMSO 4hpi	0.146016	1.52969	C3X DMSO 28hpi	C3X MLN 28hpi
P70388	9	6	16.4147	DNA repair protein RAD50 OS=Mus musculus GN=Rad50 PE=1 SV=1 - [RAD50_MOUSE]	x		0.00297681	1.83667	Mock DMSO	Mock MLN	0.743514	1.0555	C3X MLN 4hpi	C3X DMSO 4hpi	0.14717	1.52709	C3X DMSO 28hpi	C3X MLN 28hpi
Q6P1B9	7	6	23.2917	Bin1 protein OS=Mus musculus GN=Bin1 PE=2 SV=1 - [Q6P1B9_MOUSE]	x		0.0312814	1.22647	Mock MLN	Mock DMSO	0.00134609	1.34517	C3X MLN 4hpi	C3X DMSO 4hpi	0.0118523	1.52688	C3X MLN 28hpi	C3X DMSO 28hpi
Q9JHP7	9	6	23.511	KDEL motif-containing protein 1 OS=Mus musculus GN=Kdelc1 PE=1 SV=1 - [KDEL1_MOUSE]	x		0.0066484	1.98844	Mock MLN	Mock DMSO	0.389738	1.32434	C3X MLN 4hpi	C3X DMSO 4hpi	0.104032	1.52071	C3X MLN 28hpi	C3X DMSO 28hpi
Q91YK6	14	6	49.5963	Rpl23a protein (Fragment) OS=Mus musculus GN=Rpl23a PE=2 SV=1 - [Q91YK6_MOUSE]	x		0.0145583	1.37224	Mock MLN	Mock DMSO	0.061516	1.46915	C3X MLN 4hpi	C3X DMSO 4hpi	0.0511895	1.50807	C3X DMSO 28hpi	C3X MLN 28hpi
A1L0U3	9	6	21.449	Histone H3 (Fragment) OS=Mus musculus GN=Hist1h3e PE=2 SV=1 - [A1L0U3_MOUSE]	x		0.000435496	1.90125	Mock MLN	Mock DMSO	0.059401	3.55761	C3X MLN 4hpi	C3X DMSO 4hpi	0.48489	1.5046	C3X DMSO 28hpi	C3X MLN 28hpi
P08207	6	6	17.8475	Protein S100-A10 OS=Mus musculus GN=S100a10 PE=1 SV=2 - [S10AA_MOUSE]	x		5.54015e-05	2.44641	Mock MLN	Mock DMSO	0.0317117	1.67813	C3X MLN 4hpi	C3X DMSO 4hpi	0.487056	1.50013	C3X DMSO 28hpi	C3X MLN 28hpi
P52479	7	6	20.6545	Ubiquitin carboxyl-terminal hydrolase 10 OS=Mus musculus GN=Usp10 PE=1 SV=3 - [UBP10_MOUSE]	x		0.00135133	1.39005	Mock DMSO	Mock MLN	0.410547	1.40362	C3X MLN 4hpi	C3X DMSO 4hpi	0.170447	1.498	C3X DMSO 28hpi	C3X MLN 28hpi
Q8BHK9	8	6	19.9991	DNA excision repair protein ERCC-6-like OS=Mus musculus GN=Ercc6l PE=1 SV=1 - [ERC6L_MOUSE]	x		0.00021804	1.59081	Mock DMSO	Mock MLN	0.626078	1.17655	C3X MLN 4hpi	C3X DMSO 4hpi	0.215148	1.49698	C3X DMSO 28hpi	C3X MLN 28hpi
B2RY05	6	6	13.2682	Pik3r4 protein OS=Mus musculus GN=Pik3r4 PE=2 SV=1 - [B2RY05_MOUSE]	x		0.0218971	1.21648	Mock DMSO	Mock MLN	0.870687	1.01666	C3X MLN 4hpi	C3X DMSO 4hpi	0.164197	1.49049	C3X DMSO 28hpi	C3X MLN 28hpi
P14115	6	6	23.0946	60S ribosomal protein L27a OS=Mus musculus GN=Rpl27a PE=2 SV=5 - [RL27A_MOUSE]	x		0.000480588	1.74048	Mock MLN	Mock DMSO	0.0232435	1.64397	C3X MLN 4hpi	C3X DMSO 4hpi	0.276169	1.48673	C3X DMSO 28hpi	C3X MLN 28hpi
Q9JJA4	8	6	18.8	Ribosome biogenesis protein WDR12 OS=Mus musculus GN=Wdr12 PE=2 SV=1 - [WDR12_MOUSE]	x		0.000784528	1.25857	Mock MLN	Mock DMSO	0.0483763	1.25992	C3X MLN 4hpi	C3X DMSO 4hpi	0.0629212	1.48149	C3X MLN 28hpi	C3X DMSO 28hpi
P62900	8	6	25.8155	60S ribosomal protein L31 OS=Mus musculus GN=Rpl31 PE=2 SV=1 - [RL31_MOUSE]	x		0.000215047	2.1717	Mock MLN	Mock DMSO	0.422131	1.16502	C3X MLN 4hpi	C3X DMSO 4hpi	0.459583	1.47212	C3X DMSO 28hpi	C3X MLN 28hpi
Q6P9J9	6	6	17.7257	Anoctamin-6 OS=Mus musculus GN=Ano6 PE=1 SV=1 - [ANO6_MOUSE]	x		0.00332296	1.48352	Mock DMSO	Mock MLN	0.971231	1.18721	C3X MLN 4hpi	C3X DMSO 4hpi	0.274896	1.46496	C3X DMSO 28hpi	C3X MLN 28hpi
Q9DBS1	6	6	19.5447	Transmembrane protein 43 OS=Mus musculus GN=Tmem43 PE=1 SV=1 - [TMM43_MOUSE]	x		0.338224	1.13574	Mock MLN	Mock DMSO	0.00505687	1.2419	C3X MLN 4hpi	C3X DMSO 4hpi	0.000901056	1.45948	C3X MLN 28hpi	C3X DMSO 28hpi
Q6PAR5	10	6	30.263	GTPase-activating protein and VPS9 domain-containing protein 1 OS=Mus musculus GN=Gapvd1 PE=1 SV=2 - [GAPD1_MOUSE]	x		0.000658331	1.67618	Mock DMSO	Mock MLN	0.882985	1.01306	C3X DMSO 4hpi	C3X MLN 4hpi	0.213696	1.4572	C3X DMSO 28hpi	C3X MLN 28hpi
Q60605	9	6	30.8855	Myosin light polypeptide 6 OS=Mus musculus GN=Myl6 PE=1 SV=3 - [MYL6_MOUSE]	x		0.00102777	1.92165	Mock MLN	Mock DMSO	0.0650744	1.35412	C3X MLN 4hpi	C3X DMSO 4hpi	0.131174	1.42524	C3X DMSO 28hpi	C3X MLN 28hpi
P61358	6	6	17.9947	60S ribosomal protein L27 OS=Mus musculus GN=Rpl27 PE=1 SV=2 - [RL27_MOUSE]	x		0.000131689	1.79495	Mock MLN	Mock DMSO	0.0989883	1.30633	C3X MLN 4hpi	C3X DMSO 4hpi	0.261293	1.42165	C3X DMSO 28hpi	C3X MLN 28hpi
P21619	10	6	30.0327	Lamin-B2 OS=Mus musculus GN=Lmnb2 PE=1 SV=2 - [LMNB2_MOUSE]	x		0.0631553	1.16961	Mock MLN	Mock DMSO	0.0494871	1.21202	C3X MLN 4hpi	C3X DMSO 4hpi	0.000377044	1.41768	C3X MLN 28hpi	C3X DMSO 28hpi
P08228	6	6	25.0176	Superoxide dismutase [Cu-Zn] OS=Mus musculus GN=Sod1 PE=1 SV=2 - [SODC_MOUSE]	x		0.000756706	1.90499	Mock MLN	Mock DMSO	0.180999	1.23672	C3X MLN 4hpi	C3X DMSO 4hpi	0.397785	1.40303	C3X DMSO 28hpi	C3X MLN 28hpi
Q91YR5	6	6	10.1373	Methyltransferase-like protein 13 OS=Mus musculus GN=Mettl13 PE=1 SV=1 - [MET13_MOUSE]	x		0.298834	1.23724	Mock MLN	Mock DMSO	0.0192511	1.24576	C3X MLN 4hpi	C3X DMSO 4hpi	0.0144495	1.37587	C3X MLN 28hpi	C3X DMSO 28hpi
Q8C1D8	6	6	13.5982	Protein IWS1 homolog OS=Mus musculus GN=Iws1 PE=1 SV=1 - [IWS1_MOUSE]	x		0.00144865	1.32866	Mock DMSO	Mock MLN	0.879953	1.07305	C3X MLN 4hpi	C3X DMSO 4hpi	0.126407	1.37459	C3X DMSO 28hpi	C3X MLN 28hpi
Q4VA93	8	6	21.7994	Protein kinase C OS=Mus musculus GN=Prkca PE=2 SV=1 - [Q4VA93_MOUSE]	x		0.00101937	1.3416	Mock MLN	Mock DMSO	0.0779328	1.30131	C3X MLN 4hpi	C3X DMSO 4hpi	0.038941	1.37147	C3X MLN 28hpi	C3X DMSO 28hpi
P58742	8	6	26.3408	Aladin OS=Mus musculus GN=Aaas PE=1 SV=1 - [AAAS_MOUSE]	x		0.0272612	1.20457	Mock MLN	Mock DMSO	0.0185061	1.33481	C3X MLN 4hpi	C3X DMSO 4hpi	0.0109445	1.36647	C3X MLN 28hpi	C3X DMSO 28hpi
I7HLV2	15	6	44.9898	60S ribosomal protein L10 (Fragment) OS=Mus musculus GN=Rpl10 PE=4 SV=1 - [I7HLV2_MOUSE]	x		0.0127961	1.40701	Mock MLN	Mock DMSO	0.299726	1.23443	C3X MLN 4hpi	C3X DMSO 4hpi	0.230633	1.35372	C3X DMSO 28hpi	C3X MLN 28hpi
D3YW87	110	6	347.234	Filamin-C OS=Mus musculus GN=Flnc PE=2 SV=1 - [D3YW87_MOUSE]	x		0.00108036	1.77298	Mock DMSO	Mock MLN	0.432512	1.77561	C3X MLN 4hpi	C3X DMSO 4hpi	0.173286	1.33786	C3X DMSO 28hpi	C3X MLN 28hpi
Q8BMJ2	42	6	131.276	Leucine--tRNA ligase, cytoplasmic OS=Mus musculus GN=Lars PE=2 SV=2 - [SYLC_MOUSE]	x		0.287563	1.10724	Mock DMSO	Mock MLN	0.0307493	1.90754	C3X MLN 4hpi	C3X DMSO 4hpi	0.123676	1.33394	C3X DMSO 28hpi	C3X MLN 28hpi
Q9JJ89	6	6	19.1826	Coiled-coil domain-containing protein 86 OS=Mus musculus GN=Ccdc86 PE=1 SV=2 - [CCD86_MOUSE]	x		0.196103	1.21761	Mock DMSO	Mock MLN	0.497449	1.33721	C3X MLN 4hpi	C3X DMSO 4hpi	0.0430657	1.31637	C3X MLN 28hpi	C3X DMSO 28hpi
Q9ESJ0	9	6	17.1143	Exportin-4 OS=Mus musculus GN=Xpo4 PE=2 SV=2 - [XPO4_MOUSE]	x		0.0506254	1.16396	Mock DMSO	Mock MLN	0.130942	1.24159	C3X MLN 4hpi	C3X DMSO 4hpi	0.372543	1.31628	C3X DMSO 28hpi	C3X MLN 28hpi
Q3UJY3	6	6	17.1148	Putative uncharacterized protein OS=Mus musculus GN=Cirh1a PE=2 SV=1 - [Q3UJY3_MOUSE]	x		0.253447	1.08104	Mock MLN	Mock DMSO	0.314669	1.13689	C3X MLN 4hpi	C3X DMSO 4hpi	0.000247435	1.31442	C3X MLN 28hpi	C3X DMSO 28hpi
Q8R3C0	7	6	20.4121	Mini-chromosome maintenance complex-binding protein OS=Mus musculus GN=Mcmbp PE=2 SV=1 - [MCMBP_MOUSE]	x		0.537371	1.05063	Mock DMSO	Mock MLN	0.392744	1.10738	C3X MLN 4hpi	C3X DMSO 4hpi	0.00326479	1.30369	C3X MLN 28hpi	C3X DMSO 28hpi
Q6PAC1	29	6	128.449	Gelsolin, isoform CRA_c OS=Mus musculus GN=Gsn PE=2 SV=1 - [Q6PAC1_MOUSE]	x		0.29896	1.29654	Mock MLN	Mock DMSO	0.0308365	4.08244	C3X MLN 4hpi	C3X DMSO 4hpi	0.420585	1.28447	C3X MLN 28hpi	C3X DMSO 28hpi
Q8VDF2	6	6	14.2235	E3 ubiquitin-protein ligase UHRF1 OS=Mus musculus GN=Uhrf1 PE=1 SV=2 - [UHRF1_MOUSE]	x		0.396773	1.1447	Mock DMSO	Mock MLN	0.189898	1.49976	C3X MLN 4hpi	C3X DMSO 4hpi	0.104573	1.27941	C3X DMSO 28hpi	C3X MLN 28hpi
P08030	6	6	18.1736	Adenine phosphoribosyltransferase OS=Mus musculus GN=Aprt PE=1 SV=2 - [APT_MOUSE]	x		0.000525539	2.34012	Mock MLN	Mock DMSO	0.077965	1.34326	C3X MLN 4hpi	C3X DMSO 4hpi	0.922869	1.26784	C3X DMSO 28hpi	C3X MLN 28hpi
P14719	6	6	18.4858	Interleukin-1 receptor-like 1 OS=Mus musculus GN=Il1rl1 PE=2 SV=2 - [ILRL1_MOUSE]	x		0.560986	1.04702	Mock MLN	Mock DMSO	0.881406	1.06546	C3X MLN 4hpi	C3X DMSO 4hpi	0.0716385	1.26472	C3X DMSO 28hpi	C3X MLN 28hpi
P61205	14	6	46.2625	ADP-ribosylation factor 3 OS=Mus musculus GN=Arf3 PE=2 SV=2 - [ARF3_MOUSE]	x		0.000856806	1.89946	Mock MLN	Mock DMSO	0.527948	1.13723	C3X MLN 4hpi	C3X DMSO 4hpi	0.441505	1.25996	C3X DMSO 28hpi	C3X MLN 28hpi
Q45VK5	23	6	69.5759	Interleukin enhancer-binding factor 3 OS=Mus musculus GN=Ilf3 PE=2 SV=1 - [Q45VK5_MOUSE]	x		0.0360167	1.22945	Mock DMSO	Mock MLN	0.39979	1.19096	C3X MLN 4hpi	C3X DMSO 4hpi	0.234163	1.25955	C3X DMSO 28hpi	C3X MLN 28hpi
O54692	6	6	13.4827	Centromere/kinetochore protein zw10 homolog OS=Mus musculus GN=Zw10 PE=2 SV=3 - [ZW10_MOUSE]	x		0.0180834	1.29029	Mock DMSO	Mock MLN	0.744363	1.09072	C3X MLN 4hpi	C3X DMSO 4hpi	0.371851	1.2549	C3X DMSO 28hpi	C3X MLN 28hpi
Q3TG58	6	6	15.412	Williams-Beuren syndrome chromosome region 1 homolog (Human), isoform CRA_b OS=Mus musculus GN=Eif4h PE=2 SV=1 - [Q3TG58_MOUSE]	x		0.00637313	1.32122	Mock MLN	Mock DMSO	0.0304561	1.3506	C3X MLN 4hpi	C3X DMSO 4hpi	0.38302	1.23984	C3X DMSO 28hpi	C3X MLN 28hpi
Q99JX6	37	6	117.567	Annexin OS=Mus musculus GN=Anxa6 PE=2 SV=1 - [Q99JX6_MOUSE]	x		0.392269	1.05222	Mock DMSO	Mock MLN	0.0503195	1.17632	C3X MLN 4hpi	C3X DMSO 4hpi	0.0436295	1.22526	C3X MLN 28hpi	C3X DMSO 28hpi
B7ZWL1	40	6	101.338	CCR4-NOT transcription complex subunit 1 OS=Mus musculus GN=Cnot1 PE=2 SV=1 - [B7ZWL1_MOUSE]	x		0.000857717	1.41194	Mock DMSO	Mock MLN	0.901784	1.03058	C3X MLN 4hpi	C3X DMSO 4hpi	0.197572	1.20642	C3X DMSO 28hpi	C3X MLN 28hpi
Q8BWT1	12	6	36.38	3-ketoacyl-CoA thiolase, mitochondrial OS=Mus musculus GN=Acaa2 PE=1 SV=3 - [THIM_MOUSE]	x		0.000720422	1.65045	Mock MLN	Mock DMSO	0.0995489	1.55391	C3X MLN 4hpi	C3X DMSO 4hpi	0.313833	1.19937	C3X MLN 28hpi	C3X DMSO 28hpi
Q9D4G5	6	6	16.5696	Blood vessel epicardial substance OS=Mus musculus GN=Pop1 PE=2 SV=1 - [Q9D4G5_MOUSE]	x		0.0595386	1.13382	Mock DMSO	Mock MLN	0.0889167	1.48341	C3X MLN 4hpi	C3X DMSO 4hpi	0.159968	1.19834	C3X MLN 28hpi	C3X DMSO 28hpi
Q61166	7	6	23.7795	Microtubule-associated protein RP/EB family member 1 OS=Mus musculus GN=Mapre1 PE=1 SV=3 - [MARE1_MOUSE]	x		0.000352476	1.57114	Mock MLN	Mock DMSO	0.0546841	2.00843	C3X MLN 4hpi	C3X DMSO 4hpi	0.413243	1.19646	C3X MLN 28hpi	C3X DMSO 28hpi
Q9WUM5	6	6	18.8848	Succinyl-CoA ligase [ADP/GDP-forming] subunit alpha, mitochondrial OS=Mus musculus GN=Suclg1 PE=1 SV=4 - [SUCA_MOUSE]	x		3.14799e-05	1.94397	Mock MLN	Mock DMSO	0.0160289	1.70286	C3X MLN 4hpi	C3X DMSO 4hpi	0.291605	1.19507	C3X MLN 28hpi	C3X DMSO 28hpi
Q9D706	6	6	19.1017	RNA polymerase II-associated protein 3 OS=Mus musculus GN=Rpap3 PE=1 SV=1 - [RPAP3_MOUSE]	x		0.141854	1.09982	Mock DMSO	Mock MLN	0.12861	1.33178	C3X MLN 4hpi	C3X DMSO 4hpi	0.0317764	1.19331	C3X MLN 28hpi	C3X DMSO 28hpi
P09671	6	6	15.6739	Superoxide dismutase [Mn], mitochondrial OS=Mus musculus GN=Sod2 PE=1 SV=3 - [SODM_MOUSE]	x		0.000850177	1.65401	Mock MLN	Mock DMSO	0.0447749	1.41023	C3X MLN 4hpi	C3X DMSO 4hpi	0.913337	1.19124	C3X DMSO 28hpi	C3X MLN 28hpi
Q6DFV1	7	6	14.3487	Condensin-2 complex subunit G2 OS=Mus musculus GN=Ncapg2 PE=2 SV=2 - [CNDG2_MOUSE]	x		0.21885	1.12502	Mock DMSO	Mock MLN	0.878774	1.00181	C3X MLN 4hpi	C3X DMSO 4hpi	0.742804	1.1869	C3X DMSO 28hpi	C3X MLN 28hpi
Q99JY0	8	6	25.9465	Trifunctional enzyme subunit beta, mitochondrial OS=Mus musculus GN=Hadhb PE=1 SV=1 - [ECHB_MOUSE]	x		0.0133896	1.19746	Mock MLN	Mock DMSO	0.0809385	1.18124	C3X MLN 4hpi	C3X DMSO 4hpi	0.239229	1.184	C3X MLN 28hpi	C3X DMSO 28hpi
Q9Z130	9	6	21.5452	Heterogeneous nuclear ribonucleoprotein D-like OS=Mus musculus GN=Hnrnpdl PE=1 SV=1 - [HNRDL_MOUSE]	x		2.8792e-05	1.59614	Mock MLN	Mock DMSO	0.615249	1.154	C3X MLN 4hpi	C3X DMSO 4hpi	0.430975	1.18178	C3X MLN 28hpi	C3X DMSO 28hpi
Q3U8R9	6	6	20.4214	Putative uncharacterized protein OS=Mus musculus GN=Txnl1 PE=2 SV=1 - [Q3U8R9_MOUSE]	x		0.0100235	1.28849	Mock MLN	Mock DMSO	0.00406643	1.43585	C3X MLN 4hpi	C3X DMSO 4hpi	0.388754	1.17911	C3X MLN 28hpi	C3X DMSO 28hpi
P31230	6	6	24.6758	Aminoacyl tRNA synthase complex-interacting multifunctional protein 1 OS=Mus musculus GN=Aimp1 PE=1 SV=2 - [AIMP1_MOUSE]	x		0.00646006	1.21586	Mock MLN	Mock DMSO	0.00872089	1.43031	C3X MLN 4hpi	C3X DMSO 4hpi	0.330551	1.17652	C3X MLN 28hpi	C3X DMSO 28hpi
Q8CIG8	10	6	28.998	Protein arginine N-methyltransferase 5 OS=Mus musculus GN=Prmt5 PE=1 SV=3 - [ANM5_MOUSE]	x		0.096934	1.20009	Mock DMSO	Mock MLN	0.139029	1.1562	C3X DMSO 4hpi	C3X MLN 4hpi	0.471758	1.16122	C3X DMSO 28hpi	C3X MLN 28hpi
Q9D6R2	7	6	22.4396	Isocitrate dehydrogenase [NAD] subunit alpha, mitochondrial OS=Mus musculus GN=Idh3a PE=1 SV=1 - [IDH3A_MOUSE]	x		0.00060134	1.42646	Mock MLN	Mock DMSO	0.00859232	1.36522	C3X MLN 4hpi	C3X DMSO 4hpi	0.368293	1.15702	C3X MLN 28hpi	C3X DMSO 28hpi
A3E4B0	6	6	18.0787	Cytochrome c oxidase subunit 2 OS=Mus musculus musculus GN=COX2 PE=3 SV=1 - [A3E4B0_MOUSE]	x		0.0039433	1.6881	Mock MLN	Mock DMSO	0.0852588	1.51752	C3X MLN 4hpi	C3X DMSO 4hpi	0.319072	1.15106	C3X DMSO 28hpi	C3X MLN 28hpi
Q6PIP5	6	6	15.9189	NudC domain-containing protein 1 OS=Mus musculus GN=Nudcd1 PE=2 SV=2 - [NUDC1_MOUSE]	x		0.0351679	1.21013	Mock MLN	Mock DMSO	0.0123523	1.2141	C3X MLN 4hpi	C3X DMSO 4hpi	0.330181	1.15035	C3X MLN 28hpi	C3X DMSO 28hpi
O88844	11	6	27.9447	Isocitrate dehydrogenase [NADP] cytoplasmic OS=Mus musculus GN=Idh1 PE=1 SV=2 - [IDHC_MOUSE]	x		0.0150027	1.27124	Mock MLN	Mock DMSO	0.101849	1.27368	C3X MLN 4hpi	C3X DMSO 4hpi	0.37479	1.14746	C3X MLN 28hpi	C3X DMSO 28hpi
Q5SX74	15	6	42.535	Putative uncharacterized protein OS=Mus musculus GN=P4ha2 PE=2 SV=1 - [Q5SX74_MOUSE]	x		0.0240591	1.10005	Mock MLN	Mock DMSO	0.0749032	1.48775	C3X MLN 4hpi	C3X DMSO 4hpi	0.433017	1.14521	C3X MLN 28hpi	C3X DMSO 28hpi
Q3UF82	11	6	33.9034	Putative uncharacterized protein OS=Mus musculus GN=Mapk1 PE=2 SV=1 - [Q3UF82_MOUSE]	x		0.000800694	1.33611	Mock MLN	Mock DMSO	0.0119859	1.507	C3X MLN 4hpi	C3X DMSO 4hpi	0.407147	1.13797	C3X MLN 28hpi	C3X DMSO 28hpi
Q9D4H8	6	6	15.5776	Cullin-2 OS=Mus musculus GN=Cul2 PE=1 SV=2 - [CUL2_MOUSE]	x		0.0102301	1.27164	Mock DMSO	Mock MLN	0.127426	4.14191	C3X MLN 4hpi	C3X DMSO 4hpi	0.549877	1.12151	C3X DMSO 28hpi	C3X MLN 28hpi
Q80W68	7	6	18.8974	Kin of IRRE-like protein 1 OS=Mus musculus GN=Kirrel PE=1 SV=1 - [KIRR1_MOUSE]	x		0.0251244	1.12309	Mock DMSO	Mock MLN	0.224561	1.25389	C3X MLN 4hpi	C3X DMSO 4hpi	0.331202	1.12073	C3X MLN 28hpi	C3X DMSO 28hpi
Q91V12	6	6	23.6033	Cytosolic acyl coenzyme A thioester hydrolase OS=Mus musculus GN=Acot7 PE=1 SV=2 - [BACH_MOUSE]	x		0.0299842	1.28391	Mock MLN	Mock DMSO	0.0154709	1.54163	C3X MLN 4hpi	C3X DMSO 4hpi	0.436055	1.11962	C3X MLN 28hpi	C3X DMSO 28hpi
Q9DC23	6	6	15.6002	DnaJ homolog subfamily C member 10 OS=Mus musculus GN=Dnajc10 PE=1 SV=2 - [DJC10_MOUSE]	x		0.00302699	1.29333	Mock MLN	Mock DMSO	0.303965	1.17663	C3X MLN 4hpi	C3X DMSO 4hpi	0.0852957	1.1161	C3X MLN 28hpi	C3X DMSO 28hpi
Q3TDD1	7	6	21.0993	Putative uncharacterized protein OS=Mus musculus GN=Ldlr PE=2 SV=1 - [Q3TDD1_MOUSE]	x		0.20163	1.10214	Mock MLN	Mock DMSO	0.0378134	1.48545	C3X MLN 4hpi	C3X DMSO 4hpi	0.40876	1.10328	C3X MLN 28hpi	C3X DMSO 28hpi
O08582	6	6	13.6266	GTP-binding protein 1 OS=Mus musculus GN=Gtpbp1 PE=1 SV=2 - [GTPB1_MOUSE]	x		0.231046	1.08101	Mock DMSO	Mock MLN	0.950917	1.00993	C3X DMSO 4hpi	C3X MLN 4hpi	0.311369	1.10128	C3X MLN 28hpi	C3X DMSO 28hpi
P51660	6	6	18.9096	Peroxisomal multifunctional enzyme type 2 OS=Mus musculus GN=Hsd17b4 PE=1 SV=3 - [DHB4_MOUSE]	x		0.709308	1.0234	Mock MLN	Mock DMSO	0.130273	1.38574	C3X MLN 4hpi	C3X DMSO 4hpi	0.297959	1.09018	C3X MLN 28hpi	C3X DMSO 28hpi
P32233	7	6	20.3943	Developmentally-regulated GTP-binding protein 1 OS=Mus musculus GN=Drg1 PE=1 SV=1 - [DRG1_MOUSE]	x		0.141226	1.16874	Mock MLN	Mock DMSO	0.06649	1.54747	C3X MLN 4hpi	C3X DMSO 4hpi	0.445132	1.0893	C3X MLN 28hpi	C3X DMSO 28hpi
Q80UL3	7	6	21.6453	Galactokinase 1 OS=Mus musculus GN=Galk1 PE=2 SV=1 - [Q80UL3_MOUSE]	x		0.0547757	1.16449	Mock MLN	Mock DMSO	0.0227179	1.36464	C3X MLN 4hpi	C3X DMSO 4hpi	0.566031	1.08795	C3X DMSO 28hpi	C3X MLN 28hpi
P47753	8	6	32.5689	F-actin-capping protein subunit alpha-1 OS=Mus musculus GN=Capza1 PE=1 SV=4 - [CAZA1_MOUSE]	x		8.4022e-05	1.42771	Mock MLN	Mock DMSO	0.119519	1.20112	C3X MLN 4hpi	C3X DMSO 4hpi	0.575087	1.0854	C3X MLN 28hpi	C3X DMSO 28hpi
Q8R4X3	9	6	24.3432	RNA-binding protein 12 OS=Mus musculus GN=Rbm12 PE=1 SV=3 - [RBM12_MOUSE]	x		0.0132637	1.30559	Mock DMSO	Mock MLN	0.52624	1.14489	C3X MLN 4hpi	C3X DMSO 4hpi	0.919608	1.08094	C3X DMSO 28hpi	C3X MLN 28hpi
F2WWK5	7	6	22.5747	Delta-6 desaturase (Fragment) OS=Mus musculus GN=Fads2 PE=2 SV=1 - [F2WWK5_MOUSE]	x		0.895608	1.00536	Mock DMSO	Mock MLN	0.119079	1.21885	C3X MLN 4hpi	C3X DMSO 4hpi	0.405189	1.07645	C3X MLN 28hpi	C3X DMSO 28hpi
Q99K74	6	6	11.817	Mediator of RNA polymerase II transcription subunit 24 OS=Mus musculus GN=Med24 PE=1 SV=1 - [MED24_MOUSE]	x		0.231457	1.09396	Mock DMSO	Mock MLN	0.232158	1.61207	C3X MLN 4hpi	C3X DMSO 4hpi	0.509312	1.06814	C3X MLN 28hpi	C3X DMSO 28hpi
G3X9L6	9	6	20.9995	MCG55033 OS=Mus musculus GN=Gm10250 PE=4 SV=1 - [G3X9L6_MOUSE]	x		0.00110275	4.3189	Mock MLN	Mock DMSO	0.456305	1.78556	C3X MLN 4hpi	C3X DMSO 4hpi	0.689549	1.06506	C3X DMSO 28hpi	C3X MLN 28hpi
P23591	6	6	16.375	GDP-L-fucose synthase OS=Mus musculus GN=Tsta3 PE=2 SV=3 - [FCL_MOUSE]	x		0.234113	1.06703	Mock MLN	Mock DMSO	0.0534939	1.26937	C3X MLN 4hpi	C3X DMSO 4hpi	0.61677	1.05726	C3X DMSO 28hpi	C3X MLN 28hpi
P10711	6	6	16.1719	Transcription elongation factor A protein 1 OS=Mus musculus GN=Tcea1 PE=1 SV=2 - [TCEA1_MOUSE]	x		0.0918958	1.1885	Mock MLN	Mock DMSO	0.0628474	1.59814	C3X MLN 4hpi	C3X DMSO 4hpi	0.680835	1.0524	C3X MLN 28hpi	C3X DMSO 28hpi
Q9DBY8	6	6	20.6293	Nuclear valosin-containing protein-like OS=Mus musculus GN=Nvl PE=1 SV=1 - [NVL_MOUSE]	x		0.0225864	1.24184	Mock DMSO	Mock MLN	0.127476	1.29239	C3X MLN 4hpi	C3X DMSO 4hpi	0.564735	1.04842	C3X MLN 28hpi	C3X DMSO 28hpi
Q3TFC2	22	6	62.0871	Putative uncharacterized protein OS=Mus musculus GN=Nono PE=2 SV=1 - [Q3TFC2_MOUSE]	x		0.99857	1.0199	Mock MLN	Mock DMSO	0.36834	2.45406	C3X MLN 4hpi	C3X DMSO 4hpi	0.654329	1.03944	C3X MLN 28hpi	C3X DMSO 28hpi
Q3UAZ7	7	6	23.5648	Putative uncharacterized protein (Fragment) OS=Mus musculus GN=Hmgb2 PE=2 SV=1 - [Q3UAZ7_MOUSE]	x		0.00475248	1.8903	Mock MLN	Mock DMSO	0.086988	1.68267	C3X MLN 4hpi	C3X DMSO 4hpi	0.909805	1.03866	C3X DMSO 28hpi	C3X MLN 28hpi
B7ZWC0	6	6	23.6667	N-myc downstream regulated gene 1 OS=Mus musculus GN=Ndrg1 PE=2 SV=1 - [B7ZWC0_MOUSE]	x		0.419326	1.11854	Mock MLN	Mock DMSO	0.0704262	1.67665	C3X MLN 4hpi	C3X DMSO 4hpi	0.728285	1.0348	C3X DMSO 28hpi	C3X MLN 28hpi
P97494	7	6	16.5731	Glutamate--cysteine ligase catalytic subunit OS=Mus musculus GN=Gclc PE=2 SV=4 - [GSH1_MOUSE]	x		0.0269534	1.1728	Mock DMSO	Mock MLN	0.512694	1.09556	C3X MLN 4hpi	C3X DMSO 4hpi	0.7668	1.02495	C3X MLN 28hpi	C3X DMSO 28hpi
Q9CPU0	6	6	12.7652	Lactoylglutathione lyase OS=Mus musculus GN=Glo1 PE=1 SV=3 - [LGUL_MOUSE]	x		4.68175e-05	2.0347	Mock MLN	Mock DMSO	0.247742	1.3358	C3X MLN 4hpi	C3X DMSO 4hpi	0.567584	1.01992	C3X MLN 28hpi	C3X DMSO 28hpi
Q8R146	6	6	16.4157	Acylamino-acid-releasing enzyme OS=Mus musculus GN=Apeh PE=2 SV=3 - [APEH_MOUSE]	x		0.231326	1.07538	Mock DMSO	Mock MLN	0.104994	1.14815	C3X MLN 4hpi	C3X DMSO 4hpi	0.771892	1.01515	C3X MLN 28hpi	C3X DMSO 28hpi
Q6A0A2	6	6	14.6844	La-related protein 4B OS=Mus musculus GN=Larp4b PE=1 SV=2 - [LAR4B_MOUSE]	x		0.0121306	1.11015	Mock DMSO	Mock MLN	0.307618	1.19122	C3X MLN 4hpi	C3X DMSO 4hpi	0.749347	1.01359	C3X MLN 28hpi	C3X DMSO 28hpi
Q3UDQ7	9	6	20.638	Putative uncharacterized protein OS=Mus musculus GN=Afg3l2 PE=2 SV=1 - [Q3UDQ7_MOUSE]	x		0.0786403	1.24852	Mock DMSO	Mock MLN	0.565233	1.23626	C3X MLN 4hpi	C3X DMSO 4hpi	0.757984	1.00952	C3X MLN 28hpi	C3X DMSO 28hpi
Q9D880	6	6	18.8168	Mitochondrial import inner membrane translocase subunit TIM50 OS=Mus musculus GN=Timm50 PE=1 SV=1 - [TIM50_MOUSE]	x		0.000568418	1.41331	Mock MLN	Mock DMSO	0.0257024	1.43511	C3X MLN 4hpi	C3X DMSO 4hpi	0.90592	1.00425	C3X DMSO 28hpi	C3X MLN 28hpi
Q6ZQK5	6	6	14.0617	Arf-GAP with coiled-coil, ANK repeat and PH domain-containing protein 2 OS=Mus musculus GN=Acap2 PE=1 SV=2 - [ACAP2_MOUSE]	x		0.120989	1.10545	Mock DMSO	Mock MLN	0.756687	1.02632	C3X DMSO 4hpi	C3X MLN 4hpi	0.937767	1.00366	C3X DMSO 28hpi	C3X MLN 28hpi
Q80TM9	14	5	37.1563	Nischarin OS=Mus musculus GN=Nisch PE=1 SV=2 - [NISCH_MOUSE]	x		0.805282	1.05946	Mock MLN	Mock DMSO	0.0607803	1.26566	C3X MLN 4hpi	C3X DMSO 4hpi	7.46275e-05	2.64763	C3X MLN 28hpi	C3X DMSO 28hpi
O55143	42	5	128.669	Sarcoplasmic/endoplasmic reticulum calcium ATPase 2 OS=Mus musculus GN=Atp2a2 PE=1 SV=2 - [AT2A2_MOUSE]	x		0.144707	1.297	Mock DMSO	Mock MLN	0.122335	1.48138	C3X DMSO 4hpi	C3X MLN 4hpi	0.0628064	2.58611	C3X DMSO 28hpi	C3X MLN 28hpi
Q9QZF2	6	5	20.9987	Glypican-1 OS=Mus musculus GN=Gpc1 PE=1 SV=1 - [GPC1_MOUSE]	x		0.00391467	1.28292	Mock DMSO	Mock MLN	0.452612	1.35117	C3X MLN 4hpi	C3X DMSO 4hpi	0.000265352	2.48458	C3X DMSO 28hpi	C3X MLN 28hpi
Q922J3	9	5	19.0868	CAP-Gly domain-containing linker protein 1 OS=Mus musculus GN=Clip1 PE=1 SV=1 - [CLIP1_MOUSE]	x		0.0032384	2.20009	Mock DMSO	Mock MLN	0.316257	1.22242	C3X DMSO 4hpi	C3X MLN 4hpi	0.0137926	2.47913	C3X DMSO 28hpi	C3X MLN 28hpi
Q8C6F5	5	5	10.6648	Putative uncharacterized protein OS=Mus musculus GN=Tm9sf3 PE=2 SV=1 - [Q8C6F5_MOUSE]	x		0.00206027	1.51177	Mock DMSO	Mock MLN	0.203866	1.3486	C3X DMSO 4hpi	C3X MLN 4hpi	0.00353431	2.22959	C3X DMSO 28hpi	C3X MLN 28hpi
E9Q8N5	9	5	19.3596	CLIP-associating protein 2 OS=Mus musculus GN=Clasp2 PE=2 SV=1 - [E9Q8N5_MOUSE]	x		0.000460264	1.89253	Mock DMSO	Mock MLN	0.970393	1.16007	C3X MLN 4hpi	C3X DMSO 4hpi	0.0346366	2.2237	C3X DMSO 28hpi	C3X MLN 28hpi
F8VQ05	9	5	16.8454	Protein Fryl OS=Mus musculus GN=Fryl PE=4 SV=1 - [F8VQ05_MOUSE]	x		0.001848	1.76922	Mock DMSO	Mock MLN	0.836856	1.25123	C3X MLN 4hpi	C3X DMSO 4hpi	0.0567637	2.1967	C3X DMSO 28hpi	C3X MLN 28hpi
B3UXH8	5	5	12.5119	M47 OS=Muromegalovirus WP15B GN=M47 PE=4 SV=1 - [B3UXH8_MUHV1]	x		0.255039	1.43473	Mock MLN	Mock DMSO	0.77929	1.15952	C3X DMSO 4hpi	C3X MLN 4hpi	0.00929412	2.18377	C3X DMSO 28hpi	C3X MLN 28hpi
Q543V3	5	5	12.7056	Insulin receptor substrate 1 OS=Mus musculus GN=Irs1 PE=2 SV=1 - [Q543V3_MOUSE]	x		0.0106321	1.33211	Mock DMSO	Mock MLN	0.611149	1.14964	C3X MLN 4hpi	C3X DMSO 4hpi	0.0269065	2.16167	C3X DMSO 28hpi	C3X MLN 28hpi
G3X9F1	5	5	8.96177	GPI ethanolamine phosphate transferase 1 OS=Mus musculus GN=Pign PE=4 SV=1 - [G3X9F1_MOUSE]	x		0.00363355	1.48629	Mock DMSO	Mock MLN	0.783701	1.01021	C3X DMSO 4hpi	C3X MLN 4hpi	0.0327315	2.15503	C3X DMSO 28hpi	C3X MLN 28hpi
Q9CSN1	10	5	30.7641	SNW domain-containing protein 1 OS=Mus musculus GN=Snw1 PE=1 SV=3 - [SNW1_MOUSE]	x		0.122742	1.48962	Mock MLN	Mock DMSO	0.117545	1.60233	C3X MLN 4hpi	C3X DMSO 4hpi	0.00248107	2.13073	C3X MLN 28hpi	C3X DMSO 28hpi
P41731	5	5	11.819	CD63 antigen OS=Mus musculus GN=Cd63 PE=1 SV=2 - [CD63_MOUSE]	x		0.0780965	1.38079	Mock DMSO	Mock MLN	0.0936218	1.42907	C3X DMSO 4hpi	C3X MLN 4hpi	0.0728875	2.0423	C3X DMSO 28hpi	C3X MLN 28hpi
Q6PIU9	6	5	15.1301	Uncharacterized protein FLJ45252 homolog OS=Mus musculus PE=1 SV=2 - [YJ005_MOUSE]	x		0.000267474	1.63671	Mock DMSO	Mock MLN	0.671179	1.3515	C3X MLN 4hpi	C3X DMSO 4hpi	0.0221109	2.0215	C3X DMSO 28hpi	C3X MLN 28hpi
Q3UHJ0	5	5	11.3586	AP2-associated protein kinase 1 OS=Mus musculus GN=Aak1 PE=1 SV=2 - [AAK1_MOUSE]	x		0.000493531	1.70194	Mock DMSO	Mock MLN	0.760944	1.31857	C3X MLN 4hpi	C3X DMSO 4hpi	0.0232272	1.96335	C3X DMSO 28hpi	C3X MLN 28hpi
A2BH40	8	5	17.7047	AT-rich interactive domain-containing protein 1A OS=Mus musculus GN=Arid1a PE=1 SV=1 - [ARI1A_MOUSE]	x		0.0203056	1.71412	Mock DMSO	Mock MLN	0.154805	1.46227	C3X DMSO 4hpi	C3X MLN 4hpi	0.0279081	1.95189	C3X DMSO 28hpi	C3X MLN 28hpi
B8X349	24	5	60.322	JNK-interacting leucine zipper protein long form OS=Mus musculus GN=Spag9 PE=2 SV=1 - [B8X349_MOUSE]	x		0.00401895	1.92511	Mock DMSO	Mock MLN	0.234139	1.39493	C3X DMSO 4hpi	C3X MLN 4hpi	0.0467469	1.94343	C3X DMSO 28hpi	C3X MLN 28hpi
P11438	5	5	14.0948	Lysosome-associated membrane glycoprotein 1 OS=Mus musculus GN=Lamp1 PE=1 SV=2 - [LAMP1_MOUSE]	x		0.933538	1.03834	Mock MLN	Mock DMSO	0.510444	1.12992	C3X DMSO 4hpi	C3X MLN 4hpi	0.061955	1.93156	C3X DMSO 28hpi	C3X MLN 28hpi
Q3TS64	23	5	93.4172	Putative uncharacterized protein OS=Mus musculus GN=Rsl1d1 PE=2 SV=1 - [Q3TS64_MOUSE]	x		0.306617	1.46791	Mock MLN	Mock DMSO	0.610209	1.60835	C3X MLN 4hpi	C3X DMSO 4hpi	0.0233698	1.91972	C3X MLN 28hpi	C3X DMSO 28hpi
D3YVL0	5	5	10.9349	Putative helicase MOV-10 OS=Mus musculus GN=Mov10 PE=4 SV=1 - [D3YVL0_MOUSE]	x		0.0298302	1.34586	Mock DMSO	Mock MLN	0.111138	1.26676	C3X DMSO 4hpi	C3X MLN 4hpi	0.0886258	1.91868	C3X DMSO 28hpi	C3X MLN 28hpi
E9Q1M6	13	5	29.7923	Protein Ankhd1 OS=Mus musculus GN=Ankhd1 PE=4 SV=1 - [E9Q1M6_MOUSE]	x		0.000528441	1.83637	Mock DMSO	Mock MLN	0.366451	1.25329	C3X DMSO 4hpi	C3X MLN 4hpi	0.0509382	1.90291	C3X DMSO 28hpi	C3X MLN 28hpi
Q3UX26	5	5	14.8932	Putative uncharacterized protein (Fragment) OS=Mus musculus GN=Pak1ip1 PE=2 SV=1 - [Q3UX26_MOUSE]	x		0.00056367	1.47963	Mock MLN	Mock DMSO	0.464586	1.12239	C3X DMSO 4hpi	C3X MLN 4hpi	0.0165971	1.90166	C3X MLN 28hpi	C3X DMSO 28hpi
Q9CYN2	5	5	10.3868	Signal peptidase complex subunit 2 OS=Mus musculus GN=Spcs2 PE=1 SV=1 - [SPCS2_MOUSE]	x		0.0369674	1.33913	Mock DMSO	Mock MLN	0.910133	1.09559	C3X MLN 4hpi	C3X DMSO 4hpi	0.0149204	1.89605	C3X DMSO 28hpi	C3X MLN 28hpi
Q6A028	5	5	12.8699	Switch-associated protein 70 OS=Mus musculus GN=Swap70 PE=1 SV=2 - [SWP70_MOUSE]	x		0.393004	1.07449	Mock DMSO	Mock MLN	0.210299	1.23652	C3X MLN 4hpi	C3X DMSO 4hpi	0.00015462	1.87408	C3X MLN 28hpi	C3X DMSO 28hpi
Q3UF58	5	5	11.0511	Catalase OS=Mus musculus GN=Cat PE=2 SV=1 - [Q3UF58_MOUSE]	x		0.344591	1.0827	Mock MLN	Mock DMSO	0.204589	1.26474	C3X MLN 4hpi	C3X DMSO 4hpi	0.00810073	1.86875	C3X MLN 28hpi	C3X DMSO 28hpi
Q9D6U8	5	5	16.6408	Protein FAM162A OS=Mus musculus GN=Fam162a PE=2 SV=1 - [F162A_MOUSE]	x		0.101495	1.24605	Mock MLN	Mock DMSO	0.535562	1.06949	C3X MLN 4hpi	C3X DMSO 4hpi	0.000983255	1.79104	C3X DMSO 28hpi	C3X MLN 28hpi
Q9D024	5	5	17.3482	Coiled-coil domain-containing protein 47 OS=Mus musculus GN=Ccdc47 PE=2 SV=2 - [CCD47_MOUSE]	x		0.0143127	1.43806	Mock MLN	Mock DMSO	0.176813	1.19649	C3X MLN 4hpi	C3X DMSO 4hpi	0.0106565	1.7759	C3X MLN 28hpi	C3X DMSO 28hpi
B3UXG0	13	5	34.4282	M31 OS=Muromegalovirus WP15B GN=M31 PE=4 SV=1 - [B3UXG0_MUHV1]	x		0.692708	1.27339	Mock DMSO	Mock MLN	0.0738243	1.50202	C3X MLN 4hpi	C3X DMSO 4hpi	0.00667287	1.77418	C3X MLN 28hpi	C3X DMSO 28hpi
E9PWG6	7	5	19.6193	Protein Ncapg OS=Mus musculus GN=Ncapg PE=4 SV=1 - [E9PWG6_MOUSE]	x		0.00951826	1.23971	Mock DMSO	Mock MLN	0.5883	1.05601	C3X MLN 4hpi	C3X DMSO 4hpi	0.0341575	1.7601	C3X DMSO 28hpi	C3X MLN 28hpi
Q3TLH6	5	5	13.3578	Putative uncharacterized protein OS=Mus musculus GN=Fabp5 PE=2 SV=1 - [Q3TLH6_MOUSE]	x		0.00186229	2.36828	Mock MLN	Mock DMSO	0.238669	1.25625	C3X MLN 4hpi	C3X DMSO 4hpi	0.611378	1.7264	C3X DMSO 28hpi	C3X MLN 28hpi
P11688	5	5	13.0006	Integrin alpha-5 OS=Mus musculus GN=Itga5 PE=1 SV=3 - [ITA5_MOUSE]	x		0.00630989	1.36969	Mock DMSO	Mock MLN	0.419623	1.4434	C3X MLN 4hpi	C3X DMSO 4hpi	0.138485	1.71771	C3X DMSO 28hpi	C3X MLN 28hpi
D3YXK2	10	5	26.2022	Scaffold attachment factor B1 OS=Mus musculus GN=Safb PE=1 SV=2 - [SAFB1_MOUSE]	x		0.00645718	1.76724	Mock DMSO	Mock MLN	0.470251	1.10788	C3X DMSO 4hpi	C3X MLN 4hpi	0.0505882	1.71516	C3X DMSO 28hpi	C3X MLN 28hpi
P97868	6	5	13.7027	E3 ubiquitin-protein ligase RBBP6 OS=Mus musculus GN=Rbbp6 PE=1 SV=5 - [RBBP6_MOUSE]	x		0.000760952	1.73593	Mock DMSO	Mock MLN	0.698335	1.02006	C3X DMSO 4hpi	C3X MLN 4hpi	0.114934	1.70883	C3X DMSO 28hpi	C3X MLN 28hpi
Q68FC6	5	5	12.6346	Wrd43 protein (Fragment) OS=Mus musculus GN=Wdr43 PE=2 SV=1 - [Q68FC6_MOUSE]	x		0.0181204	1.89203	Mock MLN	Mock DMSO	0.488202	1.336	C3X MLN 4hpi	C3X DMSO 4hpi	0.025723	1.7041	C3X MLN 28hpi	C3X DMSO 28hpi
Q8C156	6	5	15.4701	Condensin complex subunit 2 OS=Mus musculus GN=Ncaph PE=2 SV=1 - [CND2_MOUSE]	x		0.0219089	1.3492	Mock DMSO	Mock MLN	0.798738	1.24669	C3X MLN 4hpi	C3X DMSO 4hpi	0.0624398	1.70147	C3X DMSO 28hpi	C3X MLN 28hpi
P62852	5	5	16.9403	40S ribosomal protein S25 OS=Mus musculus GN=Rps25 PE=2 SV=1 - [RS25_MOUSE]	x		0.000251908	1.82362	Mock MLN	Mock DMSO	0.0291934	1.51643	C3X MLN 4hpi	C3X DMSO 4hpi	0.117365	1.65097	C3X DMSO 28hpi	C3X MLN 28hpi
E9QKA4	6	5	23.6156	Serine/arginine repetitive matrix protein 1 OS=Mus musculus GN=Srrm1 PE=2 SV=1 - [E9QKA4_MOUSE]	x		0.00325967	1.42845	Mock DMSO	Mock MLN	0.849493	1.00758	C3X MLN 4hpi	C3X DMSO 4hpi	0.113253	1.64436	C3X DMSO 28hpi	C3X MLN 28hpi
Q3UN02	5	5	15.4494	Lysocardiolipin acyltransferase 1 OS=Mus musculus GN=Lclat1 PE=2 SV=2 - [LCLT1_MOUSE]	x		0.00228198	1.33661	Mock DMSO	Mock MLN	0.893165	1.06594	C3X MLN 4hpi	C3X DMSO 4hpi	0.0895961	1.63882	C3X DMSO 28hpi	C3X MLN 28hpi
Q9CYG7	5	5	17.4538	Mitochondrial import receptor subunit TOM34 OS=Mus musculus GN=Tomm34 PE=2 SV=1 - [TOM34_MOUSE]	x		0.0092588	2.37751	Mock MLN	Mock DMSO	0.0600042	1.96671	C3X MLN 4hpi	C3X DMSO 4hpi	0.0848104	1.63263	C3X MLN 28hpi	C3X DMSO 28hpi
B9EKJ3	6	5	13.8915	Mon2 protein OS=Mus musculus GN=Mon2 PE=2 SV=1 - [B9EKJ3_MOUSE]	x		0.0590741	1.22451	Mock DMSO	Mock MLN	0.123275	1.24378	C3X DMSO 4hpi	C3X MLN 4hpi	0.0297793	1.62182	C3X DMSO 28hpi	C3X MLN 28hpi
Q3THE1	19	5	60.262	Putative uncharacterized protein (Fragment) OS=Mus musculus GN=Rpl5 PE=2 SV=1 - [Q3THE1_MOUSE]	x		0.578634	1.06322	Mock DMSO	Mock MLN	0.745719	1.01817	C3X MLN 4hpi	C3X DMSO 4hpi	0.0357318	1.60499	C3X DMSO 28hpi	C3X MLN 28hpi
D3YZ62	9	5	18.5104	Unconventional myosin-Va OS=Mus musculus GN=Myo5a PE=2 SV=1 - [D3YZ62_MOUSE]	x		0.000615287	1.79003	Mock DMSO	Mock MLN	0.304998	1.2174	C3X DMSO 4hpi	C3X MLN 4hpi	0.115339	1.57617	C3X DMSO 28hpi	C3X MLN 28hpi
G3UYD0	9	5	24.1276	General transcription factor II-I OS=Mus musculus GN=Gtf2i PE=2 SV=1 - [G3UYD0_MOUSE]	x		0.00670484	1.27166	Mock DMSO	Mock MLN	0.968532	1.00773	C3X DMSO 4hpi	C3X MLN 4hpi	0.0294501	1.57398	C3X DMSO 28hpi	C3X MLN 28hpi
P60867	5	5	20.2254	40S ribosomal protein S20 OS=Mus musculus GN=Rps20 PE=2 SV=1 - [RS20_MOUSE]	x		0.000260719	1.70397	Mock MLN	Mock DMSO	0.0299576	1.45145	C3X MLN 4hpi	C3X DMSO 4hpi	0.179394	1.55536	C3X DMSO 28hpi	C3X MLN 28hpi
E9Q640	15	5	34.5149	RNA-binding protein 26 OS=Mus musculus GN=Rbm26 PE=2 SV=1 - [E9Q640_MOUSE]	x		0.00442953	1.70711	Mock DMSO	Mock MLN	0.877736	1.28184	C3X MLN 4hpi	C3X DMSO 4hpi	0.147764	1.54825	C3X DMSO 28hpi	C3X MLN 28hpi
B1AY13	6	5	8.84913	Ubiquitin carboxyl-terminal hydrolase 24 OS=Mus musculus GN=Usp24 PE=1 SV=1 - [UBP24_MOUSE]	x		0.00320403	1.89598	Mock DMSO	Mock MLN	0.232282	1.3002	C3X DMSO 4hpi	C3X MLN 4hpi	0.122694	1.54684	C3X DMSO 28hpi	C3X MLN 28hpi
P63242	9	5	35.7319	Eukaryotic translation initiation factor 5A-1 OS=Mus musculus GN=Eif5a PE=1 SV=2 - [IF5A1_MOUSE]	x		0.000768953	2.82432	Mock MLN	Mock DMSO	0.85484	1.05174	C3X MLN 4hpi	C3X DMSO 4hpi	0.794385	1.5455	C3X DMSO 28hpi	C3X MLN 28hpi
P61089	5	5	18.0428	Ubiquitin-conjugating enzyme E2 N OS=Mus musculus GN=Ube2n PE=1 SV=1 - [UBE2N_MOUSE]	x		0.000972716	1.59167	Mock MLN	Mock DMSO	0.034573	1.32079	C3X MLN 4hpi	C3X DMSO 4hpi	0.0617034	1.54324	C3X DMSO 28hpi	C3X MLN 28hpi
O88967	5	5	13.2321	ATP-dependent zinc metalloprotease YME1L1 OS=Mus musculus GN=Yme1l1 PE=2 SV=1 - [YMEL1_MOUSE]	x		0.00498606	1.12627	Mock MLN	Mock DMSO	0.0526015	1.35108	C3X MLN 4hpi	C3X DMSO 4hpi	0.0531412	1.53981	C3X MLN 28hpi	C3X DMSO 28hpi
S4R1S2	11	5	23.0613	Ankyrin-3 OS=Mus musculus GN=Ank3 PE=4 SV=1 - [S4R1S2_MOUSE]	x		0.00467377	1.57789	Mock DMSO	Mock MLN	0.457094	1.10778	C3X DMSO 4hpi	C3X MLN 4hpi	0.0525465	1.5273	C3X DMSO 28hpi	C3X MLN 28hpi
Q80U95	5	5	8.68955	Ubiquitin-protein ligase E3C OS=Mus musculus GN=Ube3c PE=2 SV=2 - [UBE3C_MOUSE]	x		0.0163783	1.31148	Mock DMSO	Mock MLN	0.382317	1.12397	C3X DMSO 4hpi	C3X MLN 4hpi	0.0741171	1.51732	C3X DMSO 28hpi	C3X MLN 28hpi
P51881	18	5	57.4131	ADP/ATP translocase 2 OS=Mus musculus GN=Slc25a5 PE=1 SV=3 - [ADT2_MOUSE]	x		0.709183	1.02217	Mock MLN	Mock DMSO	0.101244	1.16478	C3X MLN 4hpi	C3X DMSO 4hpi	0.00543765	1.51166	C3X DMSO 28hpi	C3X MLN 28hpi
Q9Z2I9	5	5	13.4365	Succinyl-CoA ligase [ADP-forming] subunit beta, mitochondrial OS=Mus musculus GN=Sucla2 PE=1 SV=2 - [SUCB1_MOUSE]	x		4.28288e-05	1.67679	Mock MLN	Mock DMSO	0.0267589	1.55947	C3X MLN 4hpi	C3X DMSO 4hpi	0.105596	1.51028	C3X MLN 28hpi	C3X DMSO 28hpi
Q8R016	8	5	23.5045	Bleomycin hydrolase OS=Mus musculus GN=Blmh PE=2 SV=1 - [BLMH_MOUSE]	x		0.221386	1.13068	Mock DMSO	Mock MLN	0.343171	1.13999	C3X DMSO 4hpi	C3X MLN 4hpi	0.0189278	1.49574	C3X DMSO 28hpi	C3X MLN 28hpi
Q8BJ05	5	5	12.8914	Zinc finger CCCH domain-containing protein 14 OS=Mus musculus GN=Zc3h14 PE=1 SV=1 - [ZC3HE_MOUSE]	x		0.573383	1.07674	Mock MLN	Mock DMSO	0.164141	1.35285	C3X MLN 4hpi	C3X DMSO 4hpi	0.00191674	1.47411	C3X MLN 28hpi	C3X DMSO 28hpi
P47738	6	5	17.923	Aldehyde dehydrogenase, mitochondrial OS=Mus musculus GN=Aldh2 PE=1 SV=1 - [ALDH2_MOUSE]	x		0.00191131	1.23655	Mock MLN	Mock DMSO	0.0760335	1.28259	C3X MLN 4hpi	C3X DMSO 4hpi	0.0429469	1.46859	C3X MLN 28hpi	C3X DMSO 28hpi
E9PXE5	16	5	30.3486	Dystonin OS=Mus musculus GN=Dst PE=2 SV=1 - [E9PXE5_MOUSE]	x		0.00297089	1.8312	Mock DMSO	Mock MLN	0.582545	1.12455	C3X DMSO 4hpi	C3X MLN 4hpi	0.179368	1.46641	C3X DMSO 28hpi	C3X MLN 28hpi
Q6P8N8	6	5	16.5917	ATP-dependent Clp protease ATP-binding subunit clpX-like, mitochondrial OS=Mus musculus GN=Clpx PE=2 SV=1 - [Q6P8N8_MOUSE]	x		0.344423	1.10053	Mock MLN	Mock DMSO	0.0101656	1.43056	C3X MLN 4hpi	C3X DMSO 4hpi	0.0198518	1.4509	C3X MLN 28hpi	C3X DMSO 28hpi
O54984	9	5	28.5668	ATPase Asna1 OS=Mus musculus GN=Asna1 PE=1 SV=2 - [ASNA_MOUSE]	x		0.00235287	1.72027	Mock MLN	Mock DMSO	0.306174	1.30222	C3X MLN 4hpi	C3X DMSO 4hpi	0.0808408	1.44451	C3X MLN 28hpi	C3X DMSO 28hpi
P42669	7	5	20.8212	Transcriptional activator protein Pur-alpha OS=Mus musculus GN=Pura PE=1 SV=1 - [PURA_MOUSE]	x		0.00753066	1.74748	Mock MLN	Mock DMSO	0.0591909	1.44931	C3X MLN 4hpi	C3X DMSO 4hpi	0.153108	1.4427	C3X MLN 28hpi	C3X DMSO 28hpi
Q3TZX8	5	5	12.0507	Polynucleotide 5'-hydroxyl-kinase NOL9 OS=Mus musculus GN=Nol9 PE=1 SV=1 - [NOL9_MOUSE]	x		0.0350488	1.3001	Mock MLN	Mock DMSO	0.101236	1.23547	C3X MLN 4hpi	C3X DMSO 4hpi	0.0107042	1.44009	C3X MLN 28hpi	C3X DMSO 28hpi
E9QL12	7	5	14.1904	Dysferlin OS=Mus musculus GN=Dysf PE=2 SV=1 - [E9QL12_MOUSE]	x		0.0016904	1.27358	Mock DMSO	Mock MLN	0.62464	1.06082	C3X DMSO 4hpi	C3X MLN 4hpi	0.0629088	1.43878	C3X DMSO 28hpi	C3X MLN 28hpi
Q9D7P1	7	5	23.4452	40S ribosomal protein S24 OS=Mus musculus GN=Rps24 PE=2 SV=1 - [Q9D7P1_MOUSE]	x		0.000924786	3.1214	Mock MLN	Mock DMSO	0.197973	1.49511	C3X MLN 4hpi	C3X DMSO 4hpi	0.101523	1.43065	C3X DMSO 28hpi	C3X MLN 28hpi
Q922Y1	5	5	15.4407	UBX domain-containing protein 1 OS=Mus musculus GN=Ubxn1 PE=1 SV=1 - [UBXN1_MOUSE]	x		0.000415382	1.9463	Mock MLN	Mock DMSO	0.677104	1.05303	C3X MLN 4hpi	C3X DMSO 4hpi	0.227243	1.4245	C3X MLN 28hpi	C3X DMSO 28hpi
Q922U1	7	5	21.5269	U4/U6 small nuclear ribonucleoprotein Prp3 OS=Mus musculus GN=Prpf3 PE=2 SV=1 - [PRPF3_MOUSE]	x		0.563002	1.06484	Mock MLN	Mock DMSO	0.0342115	1.69643	C3X MLN 4hpi	C3X DMSO 4hpi	0.00182394	1.40838	C3X MLN 28hpi	C3X DMSO 28hpi
R4H4V1	5	5	12.5793	SCY1-like 1 (S. cerevisiae), isoform CRA_a OS=Mus musculus GN=Scyl1 PE=2 SV=1 - [R4H4V1_MOUSE]	x		0.0281765	1.26078	Mock DMSO	Mock MLN	0.775323	1.02615	C3X DMSO 4hpi	C3X MLN 4hpi	0.21117	1.40308	C3X DMSO 28hpi	C3X MLN 28hpi
Q689Z5	9	5	20.6027	Protein strawberry notch homolog 1 OS=Mus musculus GN=Sbno1 PE=1 SV=2 - [SBNO1_MOUSE]	x		0.00209265	1.40818	Mock DMSO	Mock MLN	0.599951	1.08954	C3X DMSO 4hpi	C3X MLN 4hpi	0.321959	1.38248	C3X DMSO 28hpi	C3X MLN 28hpi
P62717	9	5	23.5987	60S ribosomal protein L18a OS=Mus musculus GN=Rpl18a PE=2 SV=1 - [RL18A_MOUSE]	x		0.000475549	1.52324	Mock MLN	Mock DMSO	0.145907	1.48628	C3X MLN 4hpi	C3X DMSO 4hpi	0.0948822	1.38192	C3X DMSO 28hpi	C3X MLN 28hpi
Q9CR57	8	5	24.8677	60S ribosomal protein L14 OS=Mus musculus GN=Rpl14 PE=2 SV=3 - [RL14_MOUSE]	x		0.0195626	1.32142	Mock MLN	Mock DMSO	0.0645724	1.63775	C3X MLN 4hpi	C3X DMSO 4hpi	0.301113	1.37574	C3X DMSO 28hpi	C3X MLN 28hpi
P62911	5	5	14.7005	60S ribosomal protein L32 OS=Mus musculus GN=Rpl32 PE=2 SV=2 - [RL32_MOUSE]	x		0.000846977	1.99863	Mock MLN	Mock DMSO	0.145842	1.46223	C3X MLN 4hpi	C3X DMSO 4hpi	0.175132	1.37528	C3X DMSO 28hpi	C3X MLN 28hpi
P70460	6	5	17.6935	Vasodilator-stimulated phosphoprotein OS=Mus musculus GN=Vasp PE=1 SV=4 - [VASP_MOUSE]	x		0.0112481	1.34572	Mock MLN	Mock DMSO	0.201695	1.25094	C3X MLN 4hpi	C3X DMSO 4hpi	0.159532	1.36404	C3X MLN 28hpi	C3X DMSO 28hpi
E9PX53	8	5	13.328	Serine/threonine-protein phosphatase 4 regulatory subunit 1 OS=Mus musculus GN=Ppp4r1 PE=2 SV=1 - [E9PX53_MOUSE]	x		0.255513	1.09886	Mock DMSO	Mock MLN	0.242964	1.26092	C3X MLN 4hpi	C3X DMSO 4hpi	0.154163	1.35597	C3X DMSO 28hpi	C3X MLN 28hpi
Q07076	5	5	13.7061	Annexin A7 OS=Mus musculus GN=Anxa7 PE=2 SV=2 - [ANXA7_MOUSE]	x		0.0108974	1.1733	Mock MLN	Mock DMSO	0.00671158	1.25862	C3X MLN 4hpi	C3X DMSO 4hpi	0.0682085	1.34896	C3X MLN 28hpi	C3X DMSO 28hpi
E9Q132	5	5	15.4538	60S ribosomal protein L24 OS=Mus musculus GN=Rpl24 PE=2 SV=1 - [E9Q132_MOUSE]	x		0.000165666	1.70982	Mock MLN	Mock DMSO	0.0150774	1.69503	C3X MLN 4hpi	C3X DMSO 4hpi	0.328026	1.34825	C3X DMSO 28hpi	C3X MLN 28hpi
Q3UJX2	5	5	11.742	Putative uncharacterized protein OS=Mus musculus GN=Ctnnbl1 PE=2 SV=1 - [Q3UJX2_MOUSE]	x		0.275333	1.13764	Mock MLN	Mock DMSO	0.219599	1.28182	C3X MLN 4hpi	C3X DMSO 4hpi	0.0159083	1.34723	C3X MLN 28hpi	C3X DMSO 28hpi
F8WH20	5	5	15.0987	Oxysterol-binding protein OS=Mus musculus GN=Osbpl3 PE=2 SV=1 - [F8WH20_MOUSE]	x		0.125601	1.1159	Mock DMSO	Mock MLN	0.142617	1.31984	C3X MLN 4hpi	C3X DMSO 4hpi	0.175767	1.34612	C3X DMSO 28hpi	C3X MLN 28hpi
Q9EP71	8	5	20.6207	Ankycorbin OS=Mus musculus GN=Rai14 PE=1 SV=1 - [RAI14_MOUSE]	x		0.00931725	1.19979	Mock DMSO	Mock MLN	0.701431	1.04345	C3X MLN 4hpi	C3X DMSO 4hpi	0.0689456	1.33438	C3X MLN 28hpi	C3X DMSO 28hpi
A2AA71	6	5	13.2469	Protein transport protein Sec24A OS=Mus musculus GN=Sec24a PE=2 SV=1 - [A2AA71_MOUSE]	x		0.00671457	1.31072	Mock DMSO	Mock MLN	0.969774	1.03493	C3X MLN 4hpi	C3X DMSO 4hpi	0.170455	1.33374	C3X DMSO 28hpi	C3X MLN 28hpi
Q08288	6	5	19.4198	Cell growth-regulating nucleolar protein OS=Mus musculus GN=Lyar PE=1 SV=2 - [LYAR_MOUSE]	x		0.343531	1.10832	Mock MLN	Mock DMSO	0.653709	1.08948	C3X MLN 4hpi	C3X DMSO 4hpi	0.0550843	1.33221	C3X MLN 28hpi	C3X DMSO 28hpi
P62137	9	5	21.1371	Serine/threonine-protein phosphatase PP1-alpha catalytic subunit OS=Mus musculus GN=Ppp1ca PE=1 SV=1 - [PP1A_MOUSE]	x		0.87793	1.00587	Mock DMSO	Mock MLN	0.385608	1.12775	C3X MLN 4hpi	C3X DMSO 4hpi	0.109138	1.32104	C3X DMSO 28hpi	C3X MLN 28hpi
P18155	6	5	16.6511	Bifunctional methylenetetrahydrofolate dehydrogenase/cyclohydrolase, mitochondrial OS=Mus musculus GN=Mthfd2 PE=1 SV=1 - [MTDC_MOUSE]	x		0.00532262	2.28925	Mock MLN	Mock DMSO	0.0555815	2.27142	C3X MLN 4hpi	C3X DMSO 4hpi	0.209287	1.31979	C3X MLN 28hpi	C3X DMSO 28hpi
Q6PAI8	5	5	4.7028	Zc3h4 protein OS=Mus musculus GN=Zc3h4 PE=2 SV=2 - [Q6PAI8_MOUSE]	x		0.159241	1.44962	Mock DMSO	Mock MLN	0.871321	1.0371	C3X MLN 4hpi	C3X DMSO 4hpi	0.496603	1.31629	C3X DMSO 28hpi	C3X MLN 28hpi
Q8CCF0	7	5	17.6895	U4/U6 small nuclear ribonucleoprotein Prp31 OS=Mus musculus GN=Prpf31 PE=2 SV=3 - [PRP31_MOUSE]	x		0.0159769	1.36284	Mock MLN	Mock DMSO	0.023248	1.53021	C3X MLN 4hpi	C3X DMSO 4hpi	0.10231	1.31567	C3X MLN 28hpi	C3X DMSO 28hpi
P62317	6	5	18.7812	Small nuclear ribonucleoprotein Sm D2 OS=Mus musculus GN=Snrpd2 PE=1 SV=1 - [SMD2_MOUSE]	x		0.000120315	2.1648	Mock MLN	Mock DMSO	0.251391	1.19579	C3X MLN 4hpi	C3X DMSO 4hpi	0.297754	1.30999	C3X DMSO 28hpi	C3X MLN 28hpi
L0HCN1	5	5	13.3021	Ifi202b OS=Mus musculus PE=2 SV=1 - [L0HCN1_MOUSE]	x		0.000248743	1.3578	Mock MLN	Mock DMSO	0.103621	1.17929	C3X MLN 4hpi	C3X DMSO 4hpi	0.138956	1.30874	C3X MLN 28hpi	C3X DMSO 28hpi
P60710	55	5	200.206	Actin, cytoplasmic 1 OS=Mus musculus GN=Actb PE=1 SV=1 - [ACTB_MOUSE]	x		0.000309358	1.63216	Mock MLN	Mock DMSO	0.815964	1.28655	C3X MLN 4hpi	C3X DMSO 4hpi	0.301017	1.30098	C3X MLN 28hpi	C3X DMSO 28hpi
B2RWV7	6	5	15.0689	2310014H01Rik protein OS=Mus musculus GN=Ppp1r18 PE=2 SV=1 - [B2RWV7_MOUSE]	x		0.0462867	1.24632	Mock DMSO	Mock MLN	0.834187	1.10676	C3X MLN 4hpi	C3X DMSO 4hpi	0.28879	1.29097	C3X DMSO 28hpi	C3X MLN 28hpi
Q5SUF2	5	5	13.3357	Luc7-like protein 3 OS=Mus musculus GN=Luc7l3 PE=1 SV=1 - [LC7L3_MOUSE]	x		0.0405717	1.18662	Mock MLN	Mock DMSO	0.559539	1.03581	C3X DMSO 4hpi	C3X MLN 4hpi	0.140667	1.28948	C3X MLN 28hpi	C3X DMSO 28hpi
Q62348	6	5	20.3981	Translin OS=Mus musculus GN=Tsn PE=1 SV=1 - [TSN_MOUSE]	x		0.10746	1.19686	Mock MLN	Mock DMSO	0.655353	1.04387	C3X MLN 4hpi	C3X DMSO 4hpi	0.0132978	1.28947	C3X DMSO 28hpi	C3X MLN 28hpi
P83887	5	5	12.3314	Tubulin gamma-1 chain OS=Mus musculus GN=Tubg1 PE=1 SV=1 - [TBG1_MOUSE]	x		0.029783	1.20563	Mock MLN	Mock DMSO	0.00219347	1.34997	C3X MLN 4hpi	C3X DMSO 4hpi	0.196957	1.28748	C3X MLN 28hpi	C3X DMSO 28hpi
Q9D071	9	5	18.5853	MMS19 nucleotide excision repair protein homolog OS=Mus musculus GN=Mms19 PE=2 SV=1 - [MMS19_MOUSE]	x		0.764282	1.02621	Mock DMSO	Mock MLN	0.519791	1.2712	C3X MLN 4hpi	C3X DMSO 4hpi	0.0921769	1.28725	C3X DMSO 28hpi	C3X MLN 28hpi
E9QNQ4	5	5	9.12068	Rap guanine nucleotide exchange factor 2 OS=Mus musculus GN=Rapgef2 PE=2 SV=1 - [E9QNQ4_MOUSE]	x		0.764012	1.06106	Mock DMSO	Mock MLN	0.474201	1.16617	C3X MLN 4hpi	C3X DMSO 4hpi	0.132892	1.28669	C3X MLN 28hpi	C3X DMSO 28hpi
Q61578	5	5	16.8311	NADPH:adrenodoxin oxidoreductase, mitochondrial OS=Mus musculus GN=Fdxr PE=2 SV=1 - [ADRO_MOUSE]	x		0.0331118	1.19092	Mock MLN	Mock DMSO	0.0578452	1.49593	C3X MLN 4hpi	C3X DMSO 4hpi	0.182305	1.28403	C3X MLN 28hpi	C3X DMSO 28hpi
Q9R0P3	17	5	63.7632	S-formylglutathione hydrolase OS=Mus musculus GN=Esd PE=2 SV=1 - [ESTD_MOUSE]	x		0.031095	1.89774	Mock MLN	Mock DMSO	0.0661928	1.79523	C3X MLN 4hpi	C3X DMSO 4hpi	0.388173	1.28174	C3X MLN 28hpi	C3X DMSO 28hpi
P61202	8	5	22.4695	COP9 signalosome complex subunit 2 OS=Mus musculus GN=Cops2 PE=1 SV=1 - [CSN2_MOUSE]	x		0.0721971	1.17253	Mock MLN	Mock DMSO	0.0022775	1.27029	C3X MLN 4hpi	C3X DMSO 4hpi	0.24965	1.27552	C3X MLN 28hpi	C3X DMSO 28hpi
Q99M31	5	5	17.413	Heat shock 70 kDa protein 14 OS=Mus musculus GN=Hspa14 PE=2 SV=2 - [HSP7E_MOUSE]	x		0.00613672	1.26708	Mock MLN	Mock DMSO	0.541762	1.06181	C3X MLN 4hpi	C3X DMSO 4hpi	0.15008	1.27337	C3X MLN 28hpi	C3X DMSO 28hpi
G5E8R8	9	5	24.2834	MCG129950, isoform CRA_a OS=Mus musculus GN=Ubxn7 PE=4 SV=1 - [G5E8R8_MOUSE]	x		0.430912	1.07209	Mock DMSO	Mock MLN	0.131592	1.10762	C3X MLN 4hpi	C3X DMSO 4hpi	0.0218535	1.27169	C3X MLN 28hpi	C3X DMSO 28hpi
Q3UKS0	7	5	12.324	Putative uncharacterized protein OS=Mus musculus GN=Acsl5 PE=2 SV=1 - [Q3UKS0_MOUSE]	x		0.0172024	2.2042	Mock MLN	Mock DMSO	0.0345606	2.32934	C3X MLN 4hpi	C3X DMSO 4hpi	0.283589	1.27129	C3X MLN 28hpi	C3X DMSO 28hpi
Q80VD1	6	5	14.5463	Protein FAM98B OS=Mus musculus GN=Fam98b PE=2 SV=1 - [FA98B_MOUSE]	x		0.000478698	1.86129	Mock MLN	Mock DMSO	0.295778	1.23952	C3X MLN 4hpi	C3X DMSO 4hpi	0.212678	1.27117	C3X MLN 28hpi	C3X DMSO 28hpi
Q3TKC5	6	5	16.8306	Amidophosphoribosyltransferase (Fragment) OS=Mus musculus GN=Ppat PE=2 SV=1 - [Q3TKC5_MOUSE]	x		0.646483	1.03289	Mock DMSO	Mock MLN	0.021636	1.23874	C3X MLN 4hpi	C3X DMSO 4hpi	0.0607396	1.27095	C3X MLN 28hpi	C3X DMSO 28hpi
F8VQ42	11	5	27.6248	Kinesin-like protein KIF2A (Fragment) OS=Mus musculus GN=Kif2a PE=2 SV=1 - [F8VQ42_MOUSE]	x		0.0611404	1.39118	Mock DMSO	Mock MLN	0.548467	1.07632	C3X DMSO 4hpi	C3X MLN 4hpi	0.433306	1.26346	C3X DMSO 28hpi	C3X MLN 28hpi
Q80YG4	15	5	42.9981	SEC63 OS=Mus musculus GN=Sec63 PE=2 SV=1 - [Q80YG4_MOUSE]	x		0.303083	1.18267	Mock MLN	Mock DMSO	0.722199	1.03232	C3X MLN 4hpi	C3X DMSO 4hpi	0.121278	1.25782	C3X DMSO 28hpi	C3X MLN 28hpi
A2A8L9	5	5	10.2747	Lysine-specific demethylase 4A OS=Mus musculus GN=Kdm4a PE=2 SV=1 - [A2A8L9_MOUSE]	x		0.330063	1.08995	Mock MLN	Mock DMSO	0.0137621	1.36263	C3X MLN 4hpi	C3X DMSO 4hpi	0.27522	1.25118	C3X DMSO 28hpi	C3X MLN 28hpi
Q6NVF9	5	5	18.5179	Cleavage and polyadenylation specificity factor subunit 6 OS=Mus musculus GN=Cpsf6 PE=2 SV=1 - [CPSF6_MOUSE]	x		0.57483	1.04022	Mock MLN	Mock DMSO	0.0520558	1.53227	C3X MLN 4hpi	C3X DMSO 4hpi	0.0165632	1.24238	C3X MLN 28hpi	C3X DMSO 28hpi
Q8BXY4	7	5	26.0104	Putative uncharacterized protein OS=Mus musculus GN=Rab2a PE=2 SV=1 - [Q8BXY4_MOUSE]	x		0.000228491	1.90522	Mock MLN	Mock DMSO	0.249126	1.36601	C3X MLN 4hpi	C3X DMSO 4hpi	0.369594	1.2413	C3X DMSO 28hpi	C3X MLN 28hpi
P70333	13	5	50.524	Heterogeneous nuclear ribonucleoprotein H2 OS=Mus musculus GN=Hnrnph2 PE=2 SV=1 - [HNRH2_MOUSE]	x		0.00330066	1.37681	Mock MLN	Mock DMSO	0.0294774	1.71468	C3X MLN 4hpi	C3X DMSO 4hpi	0.24064	1.24012	C3X MLN 28hpi	C3X DMSO 28hpi
Q9CQM9	5	5	17.437	Glutaredoxin-3 OS=Mus musculus GN=Glrx3 PE=1 SV=1 - [GLRX3_MOUSE]	x		0.0226277	1.40268	Mock MLN	Mock DMSO	0.153338	1.39841	C3X MLN 4hpi	C3X DMSO 4hpi	0.264298	1.23295	C3X MLN 28hpi	C3X DMSO 28hpi
O35864	7	5	21.2706	COP9 signalosome complex subunit 5 OS=Mus musculus GN=Cops5 PE=1 SV=3 - [CSN5_MOUSE]	x		0.00727889	2.26776	Mock MLN	Mock DMSO	0.267074	1.55644	C3X MLN 4hpi	C3X DMSO 4hpi	0.336948	1.23059	C3X MLN 28hpi	C3X DMSO 28hpi
Q545F8	27	5	86.9217	Putative uncharacterized protein OS=Mus musculus GN=Rps4x PE=2 SV=1 - [Q545F8_MOUSE]	x		0.0680987	1.52345	Mock MLN	Mock DMSO	0.0324657	3.91027	C3X MLN 4hpi	C3X DMSO 4hpi	0.395304	1.22984	C3X DMSO 28hpi	C3X MLN 28hpi
Q9D2Y4	5	5	13.9975	Mixed lineage kinase domain-like protein OS=Mus musculus GN=Mlkl PE=1 SV=1 - [MLKL_MOUSE]	x		0.630934	1.03213	Mock DMSO	Mock MLN	0.202369	1.23291	C3X MLN 4hpi	C3X DMSO 4hpi	0.100414	1.22808	C3X DMSO 28hpi	C3X MLN 28hpi
Q8R080	5	5	13.0728	G2 and S phase-expressed protein 1 OS=Mus musculus GN=Gtse1 PE=1 SV=2 - [GTSE1_MOUSE]	x		0.00181559	1.60306	Mock DMSO	Mock MLN	0.986343	1.0584	C3X MLN 4hpi	C3X DMSO 4hpi	0.462844	1.22742	C3X DMSO 28hpi	C3X MLN 28hpi
Q9CXX1	8	5	23.5562	Putative uncharacterized protein OS=Mus musculus GN=Napa PE=2 SV=1 - [Q9CXX1_MOUSE]	x		0.0893691	1.29662	Mock MLN	Mock DMSO	0.189809	1.18868	C3X MLN 4hpi	C3X DMSO 4hpi	0.17128	1.22567	C3X MLN 28hpi	C3X DMSO 28hpi
Q99K01	5	5	20.143	Pyridoxal-dependent decarboxylase domain-containing protein 1 OS=Mus musculus GN=Pdxdc1 PE=1 SV=2 - [PDXD1_MOUSE]	x		0.033053	1.17358	Mock DMSO	Mock MLN	0.0730326	1.43838	C3X MLN 4hpi	C3X DMSO 4hpi	0.157901	1.22227	C3X DMSO 28hpi	C3X MLN 28hpi
P55264	7	5	16.3727	Adenosine kinase OS=Mus musculus GN=Adk PE=1 SV=2 - [ADK_MOUSE]	x		0.0182601	1.47006	Mock MLN	Mock DMSO	0.183932	1.25502	C3X MLN 4hpi	C3X DMSO 4hpi	0.325867	1.21928	C3X MLN 28hpi	C3X DMSO 28hpi
F8VQ93	7	5	16.5711	PH-interacting protein OS=Mus musculus GN=Phip PE=4 SV=1 - [F8VQ93_MOUSE]	x		0.00285577	1.41584	Mock DMSO	Mock MLN	0.681635	1.17473	C3X MLN 4hpi	C3X DMSO 4hpi	0.520439	1.21145	C3X DMSO 28hpi	C3X MLN 28hpi
Q9CR60	5	5	15.196	Vesicle transport protein GOT1B OS=Mus musculus GN=Golt1b PE=2 SV=1 - [GOT1B_MOUSE]	x		0.148717	1.4149	Mock MLN	Mock DMSO	0.00220854	2.00272	C3X MLN 4hpi	C3X DMSO 4hpi	0.170123	1.20691	C3X MLN 28hpi	C3X DMSO 28hpi
Q8K5D8	6	5	15.2724	Protein phosphatase 2a regulatory b56-delta subunit (Fragment) OS=Mus musculus GN=ppp2r5d PE=2 SV=1 - [Q8K5D8_MOUSE]	x		0.808921	1.01279	Mock MLN	Mock DMSO	0.327926	1.06895	C3X MLN 4hpi	C3X DMSO 4hpi	0.0222813	1.20632	C3X MLN 28hpi	C3X DMSO 28hpi
P27048	5	5	12.1878	Small nuclear ribonucleoprotein-associated protein B OS=Mus musculus GN=Snrpb PE=1 SV=1 - [RSMB_MOUSE]	x		0.0505575	1.25494	Mock MLN	Mock DMSO	0.358722	1.13071	C3X MLN 4hpi	C3X DMSO 4hpi	0.476105	1.20444	C3X DMSO 28hpi	C3X MLN 28hpi
Q3UW32	7	5	21.4902	Putative uncharacterized protein (Fragment) OS=Mus musculus GN=Anp32b PE=2 SV=1 - [Q3UW32_MOUSE]	x		0.00335944	1.47449	Mock MLN	Mock DMSO	0.0349841	1.29296	C3X MLN 4hpi	C3X DMSO 4hpi	0.330202	1.20369	C3X MLN 28hpi	C3X DMSO 28hpi
Q3UZ63	11	5	33.0601	Putative uncharacterized protein (Fragment) OS=Mus musculus GN=Zc3h11a PE=2 SV=1 - [Q3UZ63_MOUSE]	x		0.470771	1.07773	Mock MLN	Mock DMSO	0.372661	1.24642	C3X MLN 4hpi	C3X DMSO 4hpi	0.337302	1.19587	C3X DMSO 28hpi	C3X MLN 28hpi
Q9DAW9	8	5	29.6392	Calponin-3 OS=Mus musculus GN=Cnn3 PE=1 SV=1 - [CNN3_MOUSE]	x		0.00235999	1.71402	Mock MLN	Mock DMSO	0.0240509	1.8154	C3X MLN 4hpi	C3X DMSO 4hpi	0.348376	1.18889	C3X MLN 28hpi	C3X DMSO 28hpi
Q5SF07	17	5	51.8626	Insulin-like growth factor 2 mRNA-binding protein 2 OS=Mus musculus GN=Igf2bp2 PE=1 SV=1 - [IF2B2_MOUSE]	x		0.296489	1.0679	Mock MLN	Mock DMSO	0.0235	1.19787	C3X MLN 4hpi	C3X DMSO 4hpi	0.163877	1.18583	C3X MLN 28hpi	C3X DMSO 28hpi
Q3U630	26	5	81.907	Putative uncharacterized protein OS=Mus musculus GN=Tars PE=2 SV=1 - [Q3U630_MOUSE]	x		0.107116	1.09972	Mock DMSO	Mock MLN	0.0279973	1.26574	C3X MLN 4hpi	C3X DMSO 4hpi	0.117044	1.17946	C3X DMSO 28hpi	C3X MLN 28hpi
P68372	53	5	187.044	Tubulin beta-4B chain OS=Mus musculus GN=Tubb4b PE=1 SV=1 - [TBB4B_MOUSE]	x		0.7082	1.02606	Mock MLN	Mock DMSO	0.0732558	1.45713	C3X MLN 4hpi	C3X DMSO 4hpi	0.284687	1.17914	C3X MLN 28hpi	C3X DMSO 28hpi
Q8VHX6	108	5	373.734	Filamin-C OS=Mus musculus GN=Flnc PE=1 SV=3 - [FLNC_MOUSE]	x		0.148293	1.30812	Mock DMSO	Mock MLN	0.139741	2.22999	C3X MLN 4hpi	C3X DMSO 4hpi	0.55691	1.17902	C3X MLN 28hpi	C3X DMSO 28hpi
Q80U72	12	5	24.6275	Protein scribble homolog OS=Mus musculus GN=Scrib PE=1 SV=2 - [SCRIB_MOUSE]	x		0.00371258	1.45291	Mock DMSO	Mock MLN	0.532085	1.24996	C3X MLN 4hpi	C3X DMSO 4hpi	0.423514	1.17659	C3X DMSO 28hpi	C3X MLN 28hpi
Q61655	5	5	17.3539	ATP-dependent RNA helicase DDX19A OS=Mus musculus GN=Ddx19a PE=2 SV=2 - [DD19A_MOUSE]	x		0.223518	1.13387	Mock MLN	Mock DMSO	0.0559653	1.32445	C3X MLN 4hpi	C3X DMSO 4hpi	0.257295	1.17395	C3X MLN 28hpi	C3X DMSO 28hpi
B7ZWI2	5	5	17.2043	1110005A23Rik protein OS=Mus musculus GN=1110005A23Rik PE=2 SV=1 - [B7ZWI2_MOUSE]	x		0.00130815	1.59732	Mock MLN	Mock DMSO	0.0454879	1.52453	C3X MLN 4hpi	C3X DMSO 4hpi	0.430148	1.15755	C3X MLN 28hpi	C3X DMSO 28hpi
Q3THS6	14	5	43.3222	S-adenosylmethionine synthase isoform type-2 OS=Mus musculus GN=Mat2a PE=2 SV=2 - [METK2_MOUSE]	x		0.0385464	1.35298	Mock MLN	Mock DMSO	0.00522999	2.05078	C3X MLN 4hpi	C3X DMSO 4hpi	0.356224	1.15505	C3X MLN 28hpi	C3X DMSO 28hpi
Q9R0P5	5	5	16.4736	Destrin OS=Mus musculus GN=Dstn PE=1 SV=3 - [DEST_MOUSE]	x		0.000582145	1.90766	Mock MLN	Mock DMSO	0.106977	1.38993	C3X MLN 4hpi	C3X DMSO 4hpi	0.9967	1.15248	C3X DMSO 28hpi	C3X MLN 28hpi
Q9WVM1	5	5	9.75913	Rac GTPase-activating protein 1 OS=Mus musculus GN=Racgap1 PE=2 SV=1 - [RGAP1_MOUSE]	x		0.224377	1.12026	Mock MLN	Mock DMSO	0.0321748	1.39505	C3X MLN 4hpi	C3X DMSO 4hpi	0.123079	1.15183	C3X MLN 28hpi	C3X DMSO 28hpi
Q922D8	42	5	147.635	C-1-tetrahydrofolate synthase, cytoplasmic OS=Mus musculus GN=Mthfd1 PE=1 SV=4 - [C1TC_MOUSE]	x		0.728897	1.09467	Mock DMSO	Mock MLN	0.309852	1.25587	C3X MLN 4hpi	C3X DMSO 4hpi	0.530563	1.15108	C3X DMSO 28hpi	C3X MLN 28hpi
Q62186	6	5	20.6416	Translocon-associated protein subunit delta OS=Mus musculus GN=Ssr4 PE=2 SV=1 - [SSRD_MOUSE]	x		0.000364354	1.67893	Mock MLN	Mock DMSO	0.0151228	1.45604	C3X MLN 4hpi	C3X DMSO 4hpi	0.18605	1.14611	C3X DMSO 28hpi	C3X MLN 28hpi
P11031	5	5	15.1088	Activated RNA polymerase II transcriptional coactivator p15 OS=Mus musculus GN=Sub1 PE=1 SV=3 - [TCP4_MOUSE]	x		0.00114338	1.51256	Mock MLN	Mock DMSO	0.0982511	1.21361	C3X MLN 4hpi	C3X DMSO 4hpi	0.509137	1.14084	C3X DMSO 28hpi	C3X MLN 28hpi
Q05DV3	5	5	14.7754	Utp3 protein (Fragment) OS=Mus musculus GN=Utp3 PE=2 SV=1 - [Q05DV3_MOUSE]	x		0.0192786	1.19297	Mock MLN	Mock DMSO	0.0378903	1.48953	C3X MLN 4hpi	C3X DMSO 4hpi	0.225452	1.13945	C3X MLN 28hpi	C3X DMSO 28hpi
Q9QZD9	9	5	31.6033	Eukaryotic translation initiation factor 3 subunit I OS=Mus musculus GN=Eif3i PE=1 SV=1 - [EIF3I_MOUSE]	x		0.00360148	1.90035	Mock MLN	Mock DMSO	0.0542652	1.68325	C3X MLN 4hpi	C3X DMSO 4hpi	0.491964	1.1336	C3X MLN 28hpi	C3X DMSO 28hpi
Q9CQU1	5	5	11.4151	Microfibrillar-associated protein 1 OS=Mus musculus GN=Mfap1 PE=1 SV=1 - [MFAP1_MOUSE]	x		0.0797521	1.27905	Mock DMSO	Mock MLN	0.795869	1.14194	C3X MLN 4hpi	C3X DMSO 4hpi	0.269417	1.12675	C3X MLN 28hpi	C3X DMSO 28hpi
Q11136	5	5	14.5119	Xaa-Pro dipeptidase OS=Mus musculus GN=Pepd PE=2 SV=3 - [PEPD_MOUSE]	x		0.398609	1.07641	Mock MLN	Mock DMSO	0.13474	1.1489	C3X MLN 4hpi	C3X DMSO 4hpi	0.322983	1.11736	C3X MLN 28hpi	C3X DMSO 28hpi
Q8VI84	5	5	11.7233	Nucleolar complex protein 3 homolog OS=Mus musculus GN=Noc3l PE=2 SV=2 - [NOC3L_MOUSE]	x		0.893155	1.02159	Mock MLN	Mock DMSO	0.0847572	1.18299	C3X MLN 4hpi	C3X DMSO 4hpi	0.189961	1.1137	C3X MLN 28hpi	C3X DMSO 28hpi
Q9D0B6	6	5	13.8219	Protein PBDC1 OS=Mus musculus GN=Pbdc1 PE=2 SV=1 - [PBDC1_MOUSE]	x		0.00228702	1.26067	Mock MLN	Mock DMSO	0.142376	1.11065	C3X MLN 4hpi	C3X DMSO 4hpi	0.435683	1.11351	C3X DMSO 28hpi	C3X MLN 28hpi
Q8K2C9	5	5	15.8878	Very-long-chain (3R)-3-hydroxyacyl-[acyl-carrier protein] dehydratase 3 OS=Mus musculus GN=ptplad1 PE=1 SV=2 - [HACD3_MOUSE]	x		0.124232	1.1988	Mock DMSO	Mock MLN	0.645863	1.0413	C3X DMSO 4hpi	C3X MLN 4hpi	0.613212	1.11284	C3X DMSO 28hpi	C3X MLN 28hpi
Q9D819	11	5	36.6107	Inorganic pyrophosphatase OS=Mus musculus GN=Ppa1 PE=1 SV=1 - [IPYR_MOUSE]	x		0.0457627	1.5407	Mock MLN	Mock DMSO	0.0395946	1.54253	C3X MLN 4hpi	C3X DMSO 4hpi	0.696543	1.10797	C3X DMSO 28hpi	C3X MLN 28hpi
Q3UF75	6	5	14.4118	Alpha-parvin OS=Mus musculus GN=Parva PE=2 SV=1 - [Q3UF75_MOUSE]	x		0.215804	1.10099	Mock MLN	Mock DMSO	0.725843	1.01738	C3X DMSO 4hpi	C3X MLN 4hpi	0.450888	1.09898	C3X DMSO 28hpi	C3X MLN 28hpi
Q9CX86	10	5	32.286	Heterogeneous nuclear ribonucleoprotein A0 OS=Mus musculus GN=Hnrnpa0 PE=1 SV=1 - [ROA0_MOUSE]	x		0.00188515	1.64619	Mock MLN	Mock DMSO	0.00588242	2.00488	C3X MLN 4hpi	C3X DMSO 4hpi	0.429188	1.09641	C3X MLN 28hpi	C3X DMSO 28hpi
Q9WTP6	6	5	16.5581	Adenylate kinase 2, mitochondrial OS=Mus musculus GN=Ak2 PE=1 SV=5 - [KAD2_MOUSE]	x		0.0286475	1.20368	Mock MLN	Mock DMSO	0.0427344	1.64615	C3X MLN 4hpi	C3X DMSO 4hpi	0.608421	1.0945	C3X DMSO 28hpi	C3X MLN 28hpi
Q8BRU5	5	5	12.0948	Putative uncharacterized protein OS=Mus musculus GN=Ddx50 PE=2 SV=1 - [Q8BRU5_MOUSE]	x		0.580295	1.03388	Mock MLN	Mock DMSO	0.106659	1.27382	C3X MLN 4hpi	C3X DMSO 4hpi	0.340338	1.09063	C3X MLN 28hpi	C3X DMSO 28hpi
Q8R5L1	5	5	20.0061	Complement component 1 Q subcomponent-binding protein, mitochondrial OS=Mus musculus GN=C1qbp PE=2 SV=1 - [Q8R5L1_MOUSE]	x		0.000151378	1.97011	Mock MLN	Mock DMSO	0.432085	1.20047	C3X MLN 4hpi	C3X DMSO 4hpi	0.504195	1.08725	C3X MLN 28hpi	C3X DMSO 28hpi
Q9CZX0	5	5	8.28155	Elongator complex protein 3 OS=Mus musculus GN=Elp3 PE=2 SV=1 - [ELP3_MOUSE]	x		0.005013	2.88576	Mock MLN	Mock DMSO	0.816589	1.40974	C3X MLN 4hpi	C3X DMSO 4hpi	0.907055	1.0848	C3X DMSO 28hpi	C3X MLN 28hpi
G8JL40	12	5	29.7833	Lysine-specific histone demethylase 1A (Fragment) OS=Mus musculus GN=Kdm1a PE=4 SV=1 - [G8JL40_MOUSE]	x		0.730421	1.01545	Mock MLN	Mock DMSO	0.166825	1.12599	C3X MLN 4hpi	C3X DMSO 4hpi	0.453274	1.08189	C3X MLN 28hpi	C3X DMSO 28hpi
Q3UXP2	18	5	61.7616	Putative uncharacterized protein OS=Mus musculus GN=Ruvbl2 PE=2 SV=1 - [Q3UXP2_MOUSE]	x		0.117924	1.09919	Mock MLN	Mock DMSO	0.0186093	1.32843	C3X MLN 4hpi	C3X DMSO 4hpi	0.319588	1.08044	C3X MLN 28hpi	C3X DMSO 28hpi
A2AMW0	6	5	18.0875	Capping protein (Actin filament) muscle Z-line, beta, isoform CRA_a OS=Mus musculus GN=Capzb PE=4 SV=1 - [A2AMW0_MOUSE]	x		0.0155975	1.27504	Mock MLN	Mock DMSO	0.0491633	1.41025	C3X MLN 4hpi	C3X DMSO 4hpi	0.807386	1.07864	C3X DMSO 28hpi	C3X MLN 28hpi
Q3TCH7	10	5	24.2535	Cullin-4A OS=Mus musculus GN=Cul4a PE=1 SV=1 - [CUL4A_MOUSE]	x		0.251177	1.09935	Mock DMSO	Mock MLN	0.805105	1.00375	C3X MLN 4hpi	C3X DMSO 4hpi	0.723834	1.07693	C3X DMSO 28hpi	C3X MLN 28hpi
Q9D4H1	6	5	13.5977	Exocyst complex component 2 OS=Mus musculus GN=Exoc2 PE=1 SV=1 - [EXOC2_MOUSE]	x		0.429354	1.098	Mock MLN	Mock DMSO	0.476172	1.06127	C3X DMSO 4hpi	C3X MLN 4hpi	0.731097	1.07647	C3X DMSO 28hpi	C3X MLN 28hpi
Q8CG47	31	5	78.8219	Structural maintenance of chromosomes protein 4 OS=Mus musculus GN=Smc4 PE=1 SV=1 - [SMC4_MOUSE]	x		0.173741	1.29873	Mock DMSO	Mock MLN	0.618133	1.18113	C3X MLN 4hpi	C3X DMSO 4hpi	0.901166	1.07365	C3X MLN 28hpi	C3X DMSO 28hpi
C6EQH3	8	5	24.7534	ASL1/Suclg2 fusion protein OS=Mus musculus PE=2 SV=1 - [C6EQH3_MOUSE]	x		0.0027778	1.50821	Mock MLN	Mock DMSO	0.0273509	1.38937	C3X MLN 4hpi	C3X DMSO 4hpi	0.975737	1.07213	C3X DMSO 28hpi	C3X MLN 28hpi
Q3TX72	5	5	12.9606	Putative uncharacterized protein OS=Mus musculus GN=Fkbp5 PE=2 SV=1 - [Q3TX72_MOUSE]	x		0.597052	1.071	Mock DMSO	Mock MLN	0.588491	1.27314	C3X MLN 4hpi	C3X DMSO 4hpi	0.458476	1.0615	C3X DMSO 28hpi	C3X MLN 28hpi
O35326	8	5	27.006	Serine/arginine-rich splicing factor 5 OS=Mus musculus GN=Srsf5 PE=1 SV=2 - [SRSF5_MOUSE]	x		0.735966	1.08223	Mock MLN	Mock DMSO	0.97217	1.00082	C3X MLN 4hpi	C3X DMSO 4hpi	0.598848	1.05802	C3X DMSO 28hpi	C3X MLN 28hpi
P51859	9	5	29.7687	Hepatoma-derived growth factor OS=Mus musculus GN=Hdgf PE=1 SV=2 - [HDGF_MOUSE]	x		0.104556	1.24714	Mock MLN	Mock DMSO	0.0690728	1.78031	C3X MLN 4hpi	C3X DMSO 4hpi	0.71711	1.05482	C3X MLN 28hpi	C3X DMSO 28hpi
Q9R1P4	12	5	42.3981	Proteasome subunit alpha type-1 OS=Mus musculus GN=Psma1 PE=1 SV=1 - [PSA1_MOUSE]	x		0.00102631	1.59924	Mock MLN	Mock DMSO	0.045376	1.52034	C3X MLN 4hpi	C3X DMSO 4hpi	0.561285	1.04899	C3X MLN 28hpi	C3X DMSO 28hpi
Q9DBR0	5	5	10.1849	A-kinase anchor protein 8 OS=Mus musculus GN=Akap8 PE=1 SV=1 - [AKAP8_MOUSE]	x		0.663382	1.04486	Mock DMSO	Mock MLN	0.00144627	1.34757	C3X MLN 4hpi	C3X DMSO 4hpi	0.844355	1.04705	C3X MLN 28hpi	C3X DMSO 28hpi
Q3U574	9	5	17.0197	Putative uncharacterized protein OS=Mus musculus GN=Timeless PE=2 SV=1 - [Q3U574_MOUSE]	x		0.187264	1.17111	Mock MLN	Mock DMSO	0.941582	1.08744	C3X MLN 4hpi	C3X DMSO 4hpi	0.815445	1.04595	C3X DMSO 28hpi	C3X MLN 28hpi
Q99JB2	6	5	16.7334	Stomatin-like protein 2, mitochondrial OS=Mus musculus GN=Stoml2 PE=1 SV=1 - [STML2_MOUSE]	x		0.13798	1.14373	Mock MLN	Mock DMSO	0.00445973	1.23786	C3X MLN 4hpi	C3X DMSO 4hpi	0.894455	1.04417	C3X DMSO 28hpi	C3X MLN 28hpi
Q9CVB6	9	5	22.8139	Actin-related protein 2/3 complex subunit 2 OS=Mus musculus GN=Arpc2 PE=1 SV=3 - [ARPC2_MOUSE]	x		0.00279962	1.58877	Mock MLN	Mock DMSO	0.0596804	1.37812	C3X MLN 4hpi	C3X DMSO 4hpi	0.695647	1.04243	C3X MLN 28hpi	C3X DMSO 28hpi
Q9JKK8	5	5	5.32931	Serine/threonine-protein kinase ATR OS=Mus musculus GN=Atr PE=1 SV=2 - [ATR_MOUSE]	x		0.701794	1.05613	Mock MLN	Mock DMSO	0.918171	1.02283	C3X MLN 4hpi	C3X DMSO 4hpi	0.921021	1.04002	C3X DMSO 28hpi	C3X MLN 28hpi
Q9D0M3	7	5	23.7377	Cytochrome c1, heme protein, mitochondrial OS=Mus musculus GN=Cyc1 PE=1 SV=1 - [CY1_MOUSE]	x		0.0540368	1.22481	Mock MLN	Mock DMSO	0.00887524	1.54834	C3X MLN 4hpi	C3X DMSO 4hpi	0.70273	1.0393	C3X MLN 28hpi	C3X DMSO 28hpi
P61982	15	5	47.6926	14-3-3 protein gamma OS=Mus musculus GN=Ywhag PE=1 SV=2 - [1433G_MOUSE]	x		0.0173883	1.4512	Mock MLN	Mock DMSO	0.0927545	1.36213	C3X MLN 4hpi	C3X DMSO 4hpi	0.720048	1.03111	C3X MLN 28hpi	C3X DMSO 28hpi
Q9WV70	7	5	16.4024	Nucleolar complex protein 2 homolog OS=Mus musculus GN=Noc2l PE=1 SV=2 - [NOC2L_MOUSE]	x		0.518838	1.04408	Mock DMSO	Mock MLN	0.664879	1.12921	C3X MLN 4hpi	C3X DMSO 4hpi	0.69257	1.02948	C3X DMSO 28hpi	C3X MLN 28hpi
A2AWT6	9	5	27.5795	Nucleolar transcription factor 1 OS=Mus musculus GN=Ubtf PE=4 SV=1 - [A2AWT6_MOUSE]	x		0.547729	1.03205	Mock MLN	Mock DMSO	0.0856606	1.40138	C3X MLN 4hpi	C3X DMSO 4hpi	0.722263	1.02708	C3X MLN 28hpi	C3X DMSO 28hpi
Q3UM45	5	5	12.918	Protein phosphatase 1 regulatory subunit 7 OS=Mus musculus GN=Ppp1r7 PE=1 SV=2 - [PP1R7_MOUSE]	x		0.0138685	1.83943	Mock MLN	Mock DMSO	0.627466	1.20197	C3X MLN 4hpi	C3X DMSO 4hpi	0.832458	1.024	C3X MLN 28hpi	C3X DMSO 28hpi
P50518	5	5	17.586	V-type proton ATPase subunit E 1 OS=Mus musculus GN=Atp6v1e1 PE=1 SV=2 - [VATE1_MOUSE]	x		0.00335962	1.63013	Mock MLN	Mock DMSO	0.0852799	1.3976	C3X MLN 4hpi	C3X DMSO 4hpi	0.883372	1.02263	C3X DMSO 28hpi	C3X MLN 28hpi
Q8CFK1	14	5	39.0946	Glycylpeptide N-tetradecanoyltransferase OS=Mus musculus GN=Nmt2 PE=2 SV=1 - [Q8CFK1_MOUSE]	x		0.00943687	1.32034	Mock MLN	Mock DMSO	0.151284	1.25464	C3X MLN 4hpi	C3X DMSO 4hpi	0.772705	1.02232	C3X MLN 28hpi	C3X DMSO 28hpi
Q3TIP8	6	5	19.3936	Putative uncharacterized protein OS=Mus musculus GN=Clic1 PE=2 SV=1 - [Q3TIP8_MOUSE]	x		0.00313853	1.39734	Mock MLN	Mock DMSO	0.055725	1.27916	C3X MLN 4hpi	C3X DMSO 4hpi	0.868181	1.02117	C3X DMSO 28hpi	C3X MLN 28hpi
D3Z041	6	5	15.172	Long-chain-fatty-acid--CoA ligase 1 OS=Mus musculus GN=Acsl1 PE=2 SV=1 - [D3Z041_MOUSE]	x		0.696603	1.02843	Mock DMSO	Mock MLN	0.0224084	1.52484	C3X MLN 4hpi	C3X DMSO 4hpi	0.682288	1.02025	C3X MLN 28hpi	C3X DMSO 28hpi
G3UZ26	7	5	19.4126	Serine hydroxymethyltransferase (Fragment) OS=Mus musculus GN=Shmt1 PE=3 SV=1 - [G3UZ26_MOUSE]	x		0.00291972	1.22387	Mock MLN	Mock DMSO	0.00311216	1.24434	C3X MLN 4hpi	C3X DMSO 4hpi	0.682098	1.01922	C3X MLN 28hpi	C3X DMSO 28hpi
Q80UU9	5	5	13.3153	Membrane-associated progesterone receptor component 2 OS=Mus musculus GN=Pgrmc2 PE=1 SV=2 - [PGRC2_MOUSE]	x		0.00184446	1.38389	Mock MLN	Mock DMSO	0.0071658	1.49467	C3X MLN 4hpi	C3X DMSO 4hpi	0.936072	1.01518	C3X DMSO 28hpi	C3X MLN 28hpi
Q99LG2	10	5	24.2527	Transportin-2 OS=Mus musculus GN=Tnpo2 PE=2 SV=1 - [TNPO2_MOUSE]	x		0.796319	1.02225	Mock MLN	Mock DMSO	0.405593	1.15241	C3X MLN 4hpi	C3X DMSO 4hpi	0.928007	1.01382	C3X MLN 28hpi	C3X DMSO 28hpi
P10852	17	5	58.2757	4F2 cell-surface antigen heavy chain OS=Mus musculus GN=Slc3a2 PE=1 SV=1 - [4F2_MOUSE]	x		0.386271	1.10273	Mock DMSO	Mock MLN	0.13107	1.78825	C3X MLN 4hpi	C3X DMSO 4hpi	0.893638	1.00969	C3X DMSO 28hpi	C3X MLN 28hpi
Q91ZU6	17	5	28.1002	Dystonin OS=Mus musculus GN=Dst PE=1 SV=1 - [DYST_MOUSE]	x		0.400008	1.08802	Mock DMSO	Mock MLN	0.771088	1.02434	C3X DMSO 4hpi	C3X MLN 4hpi	0.869737	1.00593	C3X MLN 28hpi	C3X DMSO 28hpi
Q8BTT6	6	5	13.4796	Digestive organ expansion factor homolog OS=Mus musculus GN=Diexf PE=2 SV=2 - [DIEXF_MOUSE]	x		0.0568223	1.1691	Mock DMSO	Mock MLN	0.975318	1.02458	C3X MLN 4hpi	C3X DMSO 4hpi	0.762016	1.00254	C3X DMSO 28hpi	C3X MLN 28hpi
Q8CFE6	6	4	23.1623	Sodium-coupled neutral amino acid transporter 2 OS=Mus musculus GN=Slc38a2 PE=1 SV=1 - [S38A2_MOUSE]	x		0.00975151	1.49509	Mock DMSO	Mock MLN	0.405777	1.17307	C3X DMSO 4hpi	C3X MLN 4hpi	0.00616812	3.0805	C3X DMSO 28hpi	C3X MLN 28hpi
B3UXY3	11	4	24.4945	Large tegument protein OS=Muromegalovirus C4A GN=M48 PE=4 SV=1 - [B3UXY3_MUHV1]	x		0.14261	1.15939	Mock DMSO	Mock MLN	0.409423	1.22757	C3X MLN 4hpi	C3X DMSO 4hpi	0.00171346	2.9188	C3X DMSO 28hpi	C3X MLN 28hpi
B2RTP7	6	4	14.6733	Krt2 protein OS=Mus musculus GN=Krt2 PE=2 SV=1 - [B2RTP7_MOUSE]	x		0.162463	2.16038	Mock MLN	Mock DMSO	0.974191	1.06586	C3X DMSO 4hpi	C3X MLN 4hpi	0.0103196	2.91028	C3X DMSO 28hpi	C3X MLN 28hpi
Q3V1H1	4	4	8.4843	Cytoskeleton-associated protein 2 OS=Mus musculus GN=Ckap2 PE=2 SV=1 - [CKAP2_MOUSE]	x		0.0494201	1.47711	Mock MLN	Mock DMSO	0.76564	1.03047	C3X MLN 4hpi	C3X DMSO 4hpi	0.000158165	2.75006	C3X MLN 28hpi	C3X DMSO 28hpi
Q922P9	4	4	12.3787	Putative oxidoreductase GLYR1 OS=Mus musculus GN=Glyr1 PE=1 SV=1 - [GLYR1_MOUSE]	x		0.0191607	2.18654	Mock MLN	Mock DMSO	0.344033	1.81015	C3X MLN 4hpi	C3X DMSO 4hpi	0.0180315	2.69453	C3X MLN 28hpi	C3X DMSO 28hpi
Q8BGW1	4	4	9.03894	Alpha-ketoglutarate-dependent dioxygenase FTO OS=Mus musculus GN=Fto PE=1 SV=1 - [FTO_MOUSE]	x		0.00320571	2.55009	Mock MLN	Mock DMSO	0.844082	1.26542	C3X MLN 4hpi	C3X DMSO 4hpi	0.0242932	2.57324	C3X MLN 28hpi	C3X DMSO 28hpi
Q6PE01	6	4	21.9331	U5 small nuclear ribonucleoprotein 40 kDa protein OS=Mus musculus GN=Snrnp40 PE=2 SV=1 - [SNR40_MOUSE]	x		0.0318349	2.12049	Mock MLN	Mock DMSO	0.515833	1.77642	C3X MLN 4hpi	C3X DMSO 4hpi	0.158358	2.46468	C3X MLN 28hpi	C3X DMSO 28hpi
B3UXM7	5	4	10.4733	M105 OS=Muromegalovirus WP15B GN=M105 PE=4 SV=1 - [B3UXM7_MUHV1]	x		0.0448945	2.00579	Mock MLN	Mock DMSO	0.0672418	2.08205	C3X MLN 4hpi	C3X DMSO 4hpi	0.00303052	2.4063	C3X DMSO 28hpi	C3X MLN 28hpi
Q9CV23	4	4	9.84833	Putative uncharacterized protein (Fragment) OS=Mus musculus GN=Gltscr2 PE=2 SV=1 - [Q9CV23_MOUSE]	x		0.0139	1.52202	Mock MLN	Mock DMSO	0.0662412	1.38361	C3X MLN 4hpi	C3X DMSO 4hpi	0.00120487	2.34656	C3X MLN 28hpi	C3X DMSO 28hpi
Q3UFS0	4	4	10.1288	Protein zyg-11 homolog B OS=Mus musculus GN=Zyg11b PE=2 SV=2 - [ZY11B_MOUSE]	x		0.00495931	2.0538	Mock MLN	Mock DMSO	0.270371	1.37663	C3X MLN 4hpi	C3X DMSO 4hpi	0.000119298	2.33972	C3X MLN 28hpi	C3X DMSO 28hpi
Q5SUW3	5	4	18.0022	Growth factor receptor-bound protein 10 OS=Mus musculus GN=Grb10 PE=2 SV=1 - [Q5SUW3_MOUSE]	x		0.0362354	1.85162	Mock MLN	Mock DMSO	0.187841	1.91675	C3X MLN 4hpi	C3X DMSO 4hpi	0.000140245	2.26844	C3X MLN 28hpi	C3X DMSO 28hpi
Q8BH64	7	4	17.669	EH domain-containing protein 2 OS=Mus musculus GN=Ehd2 PE=1 SV=1 - [EHD2_MOUSE]	x		0.00350346	2.73938	Mock MLN	Mock DMSO	0.286773	1.94712	C3X MLN 4hpi	C3X DMSO 4hpi	0.00334365	2.24979	C3X MLN 28hpi	C3X DMSO 28hpi
O55142	5	4	10.9595	60S ribosomal protein L35a OS=Mus musculus GN=Rpl35a PE=2 SV=2 - [RL35A_MOUSE]	x		0.0468201	1.40852	Mock MLN	Mock DMSO	0.106233	1.34716	C3X DMSO 4hpi	C3X MLN 4hpi	0.00593821	2.14343	C3X DMSO 28hpi	C3X MLN 28hpi
Q6NZM8	20	4	52.2181	3'-phosphoadenosine 5'-phosphosulfate synthase 1, isoform CRA_a OS=Mus musculus GN=Papss1 PE=2 SV=1 - [Q6NZM8_MOUSE]	x		0.0788982	1.34372	Mock MLN	Mock DMSO	0.426796	1.09473	C3X MLN 4hpi	C3X DMSO 4hpi	0.0592432	2.14099	C3X MLN 28hpi	C3X DMSO 28hpi
Q8K1R7	4	4	11.3386	Serine/threonine-protein kinase Nek9 OS=Mus musculus GN=Nek9 PE=1 SV=2 - [NEK9_MOUSE]	x		0.00256988	1.47568	Mock DMSO	Mock MLN	0.578708	1.32342	C3X MLN 4hpi	C3X DMSO 4hpi	0.0122787	2.13812	C3X DMSO 28hpi	C3X MLN 28hpi
Q9DBC7	6	4	19.5257	cAMP-dependent protein kinase type I-alpha regulatory subunit OS=Mus musculus GN=Prkar1a PE=1 SV=3 - [KAP0_MOUSE]	x		1.92418e-06	1.99678	Mock MLN	Mock DMSO	3.46965e-05	2.01253	C3X MLN 4hpi	C3X DMSO 4hpi	3.53369e-05	2.12796	C3X MLN 28hpi	C3X DMSO 28hpi
Q91YU8	4	4	7.5064	Suppressor of SWI4 1 homolog OS=Mus musculus GN=Ppan PE=2 SV=2 - [SSF1_MOUSE]	x		0.00136117	1.69293	Mock MLN	Mock DMSO	0.0206438	1.81057	C3X MLN 4hpi	C3X DMSO 4hpi	0.014182	2.11909	C3X MLN 28hpi	C3X DMSO 28hpi
Q9DCA5	4	4	10.368	Ribosome biogenesis protein BRX1 homolog OS=Mus musculus GN=Brix1 PE=2 SV=3 - [BRX1_MOUSE]	x		0.000858178	1.74785	Mock MLN	Mock DMSO	0.161219	1.26076	C3X MLN 4hpi	C3X DMSO 4hpi	0.0211808	2.11674	C3X MLN 28hpi	C3X DMSO 28hpi
Q6ZQ08	39	4	88.3897	CCR4-NOT transcription complex subunit 1 OS=Mus musculus GN=Cnot1 PE=1 SV=2 - [CNOT1_MOUSE]	x		0.00577689	1.91124	Mock DMSO	Mock MLN	0.348831	1.20823	C3X DMSO 4hpi	C3X MLN 4hpi	0.022958	2.09635	C3X DMSO 28hpi	C3X MLN 28hpi
Q3TGG2	18	4	52.5651	Ataxin-2-like protein OS=Mus musculus GN=Atxn2l PE=2 SV=1 - [Q3TGG2_MOUSE]	x		0.000551423	1.5669	Mock DMSO	Mock MLN	0.971635	1.2344	C3X MLN 4hpi	C3X DMSO 4hpi	0.00859519	2.05839	C3X DMSO 28hpi	C3X MLN 28hpi
F6YRW4	9	4	18.7004	F-box and leucine-rich repeat protein 11 OS=Mus musculus GN=Kdm2a PE=4 SV=2 - [F6YRW4_MOUSE]	x		0.00678603	1.74201	Mock DMSO	Mock MLN	0.697665	1.03355	C3X MLN 4hpi	C3X DMSO 4hpi	0.0250071	2.05516	C3X DMSO 28hpi	C3X MLN 28hpi
P62281	9	4	23.8789	40S ribosomal protein S11 OS=Mus musculus GN=Rps11 PE=2 SV=3 - [RS11_MOUSE]	x		0.266409	1.21873	Mock MLN	Mock DMSO	0.867992	1.08976	C3X MLN 4hpi	C3X DMSO 4hpi	0.00229817	2.01316	C3X DMSO 28hpi	C3X MLN 28hpi
Q4KMN6	4	4	4.54345	Pcdhgc3 protein OS=Mus musculus GN=Pcdhgc3 PE=2 SV=1 - [Q4KMN6_MOUSE]	x		0.743608	1.04293	Mock DMSO	Mock MLN	0.657328	1.06915	C3X DMSO 4hpi	C3X MLN 4hpi	0.00520732	2.0101	C3X DMSO 28hpi	C3X MLN 28hpi
Q9CSS1	4	4	11.5694	Putative uncharacterized protein (Fragment) OS=Mus musculus GN=Scaf11 PE=2 SV=1 - [Q9CSS1_MOUSE]	x		0.00823959	1.74176	Mock DMSO	Mock MLN	0.169279	1.38436	C3X DMSO 4hpi	C3X MLN 4hpi	0.0606158	1.99467	C3X DMSO 28hpi	C3X MLN 28hpi
O35638	11	4	22.801	Cohesin subunit SA-2 OS=Mus musculus GN=Stag2 PE=1 SV=3 - [STAG2_MOUSE]	x		0.0670813	1.67501	Mock MLN	Mock DMSO	0.505306	1.02405	C3X DMSO 4hpi	C3X MLN 4hpi	0.0143118	1.94807	C3X MLN 28hpi	C3X DMSO 28hpi
B9EKQ1	5	4	10.0121	Tbc1d8b protein OS=Mus musculus GN=Tbc1d8b PE=2 SV=1 - [B9EKQ1_MOUSE]	x		0.758628	1.05304	Mock DMSO	Mock MLN	0.51485	1.06086	C3X DMSO 4hpi	C3X MLN 4hpi	0.00511909	1.93484	C3X DMSO 28hpi	C3X MLN 28hpi
A7YY80	23	4	69.5371	Epb4.1l3 protein OS=Mus musculus GN=Epb4.1l3 PE=2 SV=1 - [A7YY80_MOUSE]	x		0.00296437	1.44216	Mock DMSO	Mock MLN	0.466529	1.06952	C3X DMSO 4hpi	C3X MLN 4hpi	0.0206506	1.93303	C3X DMSO 28hpi	C3X MLN 28hpi
F8VPU2	9	4	25.8894	FERM, RhoGEF and pleckstrin domain-containing protein 1 OS=Mus musculus GN=Farp1 PE=1 SV=1 - [FARP1_MOUSE]	x		0.931116	1.01167	Mock MLN	Mock DMSO	0.310111	1.14827	C3X DMSO 4hpi	C3X MLN 4hpi	0.00695723	1.91303	C3X DMSO 28hpi	C3X MLN 28hpi
Q3V3T8	9	4	19.5768	Putative uncharacterized protein (Fragment) OS=Mus musculus GN=Rsf1 PE=2 SV=1 - [Q3V3T8_MOUSE]	x		0.00713961	1.72291	Mock DMSO	Mock MLN	0.41192	1.20789	C3X DMSO 4hpi	C3X MLN 4hpi	0.0378467	1.91164	C3X DMSO 28hpi	C3X MLN 28hpi
P35980	7	4	24.9276	60S ribosomal protein L18 OS=Mus musculus GN=Rpl18 PE=2 SV=3 - [RL18_MOUSE]	x		0.072692	1.66803	Mock MLN	Mock DMSO	0.0466999	7.17536	C3X MLN 4hpi	C3X DMSO 4hpi	0.275655	1.90551	C3X DMSO 28hpi	C3X MLN 28hpi
F6TLV3	6	4	13.2392	Fibronectin type-III domain-containing protein 3A (Fragment) OS=Mus musculus GN=Fndc3a PE=4 SV=1 - [F6TLV3_MOUSE]	x		3.58614e-06	1.49333	Mock DMSO	Mock MLN	0.989268	1.03861	C3X MLN 4hpi	C3X DMSO 4hpi	0.0370911	1.90078	C3X DMSO 28hpi	C3X MLN 28hpi
P35831	4	4	8.57619	Tyrosine-protein phosphatase non-receptor type 12 OS=Mus musculus GN=Ptpn12 PE=1 SV=3 - [PTN12_MOUSE]	x		0.294032	1.13069	Mock DMSO	Mock MLN	0.416248	1.29442	C3X MLN 4hpi	C3X DMSO 4hpi	0.334256	1.90024	C3X DMSO 28hpi	C3X MLN 28hpi
E9QP99	6	4	14.0638	Golgin subfamily A member 3 OS=Mus musculus GN=Golga3 PE=2 SV=1 - [E9QP99_MOUSE]	x		0.00139831	1.82349	Mock DMSO	Mock MLN	0.447735	1.10225	C3X DMSO 4hpi	C3X MLN 4hpi	0.0233547	1.89155	C3X DMSO 28hpi	C3X MLN 28hpi
B2RY08	5	4	7.97489	Dock9 protein OS=Mus musculus GN=Dock9 PE=2 SV=1 - [B2RY08_MOUSE]	x		1.01837e-05	1.51973	Mock DMSO	Mock MLN	0.889866	1.06018	C3X MLN 4hpi	C3X DMSO 4hpi	0.0441631	1.86717	C3X DMSO 28hpi	C3X MLN 28hpi
B2RX14	7	4	12.4418	Terminal uridylyltransferase 4 OS=Mus musculus GN=Zcchc11 PE=1 SV=2 - [TUT4_MOUSE]	x		0.000384496	1.7355	Mock DMSO	Mock MLN	0.420036	1.13551	C3X DMSO 4hpi	C3X MLN 4hpi	0.105644	1.86685	C3X DMSO 28hpi	C3X MLN 28hpi
Q80YX1	6	4	15.7774	Tenascin OS=Mus musculus GN=Tnc PE=1 SV=1 - [TENA_MOUSE]	x		0.00427436	2.15767	Mock DMSO	Mock MLN	0.396463	1.18495	C3X DMSO 4hpi	C3X MLN 4hpi	0.043012	1.86018	C3X DMSO 28hpi	C3X MLN 28hpi
P13864	45	4	124.313	DNA (cytosine-5)-methyltransferase 1 OS=Mus musculus GN=Dnmt1 PE=1 SV=5 - [DNMT1_MOUSE]	x		0.0266017	1.32083	Mock DMSO	Mock MLN	0.938489	1.00679	C3X MLN 4hpi	C3X DMSO 4hpi	0.016014	1.82421	C3X DMSO 28hpi	C3X MLN 28hpi
Q05793	36	4	99.8296	Basement membrane-specific heparan sulfate proteoglycan core protein OS=Mus musculus GN=Hspg2 PE=1 SV=1 - [PGBM_MOUSE]	x		0.00327343	1.71803	Mock DMSO	Mock MLN	0.958763	1.17248	C3X MLN 4hpi	C3X DMSO 4hpi	0.128404	1.75211	C3X DMSO 28hpi	C3X MLN 28hpi
Q0P678	7	4	22.1936	Zinc finger CCCH domain-containing protein 18 OS=Mus musculus GN=Zc3h18 PE=1 SV=1 - [ZCH18_MOUSE]	x		0.077707	1.55969	Mock DMSO	Mock MLN	0.36908	1.27658	C3X DMSO 4hpi	C3X MLN 4hpi	0.175502	1.73686	C3X DMSO 28hpi	C3X MLN 28hpi
Q3UQ26	7	4	12.4281	Ubiquitin carboxyl-terminal hydrolase (Fragment) OS=Mus musculus GN=Usp8 PE=2 SV=1 - [Q3UQ26_MOUSE]	x		0.000713244	1.68457	Mock DMSO	Mock MLN	0.747169	1.2971	C3X MLN 4hpi	C3X DMSO 4hpi	0.0381353	1.72735	C3X DMSO 28hpi	C3X MLN 28hpi
Q80U60	4	4	9.82137	MKIAA0230 protein (Fragment) OS=Mus musculus GN=Pxdn PE=2 SV=1 - [Q80U60_MOUSE]	x		0.0161434	1.26559	Mock DMSO	Mock MLN	0.690418	1.05819	C3X MLN 4hpi	C3X DMSO 4hpi	0.0266664	1.72164	C3X DMSO 28hpi	C3X MLN 28hpi
O35218	8	4	19.1894	Cleavage and polyadenylation specificity factor subunit 2 OS=Mus musculus GN=Cpsf2 PE=1 SV=1 - [CPSF2_MOUSE]	x		0.0434379	1.60015	Mock MLN	Mock DMSO	0.0317345	1.49109	C3X MLN 4hpi	C3X DMSO 4hpi	0.0209286	1.71505	C3X MLN 28hpi	C3X DMSO 28hpi
Q9CY27	12	4	30.6728	Very-long-chain enoyl-CoA reductase OS=Mus musculus GN=Tecr PE=2 SV=1 - [TECR_MOUSE]	x		0.0306153	1.56219	Mock DMSO	Mock MLN	0.72549	1.05539	C3X DMSO 4hpi	C3X MLN 4hpi	0.036959	1.7117	C3X DMSO 28hpi	C3X MLN 28hpi
G5E8R3	10	4	28.1807	Pyruvate carboxylase OS=Mus musculus GN=Pcx PE=3 SV=1 - [G5E8R3_MOUSE]	x		0.008051	1.30401	Mock DMSO	Mock MLN	0.503254	1.13531	C3X MLN 4hpi	C3X DMSO 4hpi	0.0191401	1.70618	C3X DMSO 28hpi	C3X MLN 28hpi
Q80YR5	10	4	22.1737	Scaffold attachment factor B2 OS=Mus musculus GN=Safb2 PE=2 SV=2 - [SAFB2_MOUSE]	x		0.0134225	1.41952	Mock DMSO	Mock MLN	0.0358762	1.56342	C3X DMSO 4hpi	C3X MLN 4hpi	0.120318	1.70049	C3X DMSO 28hpi	C3X MLN 28hpi
P28301	5	4	12.2192	Protein-lysine 6-oxidase OS=Mus musculus GN=Lox PE=1 SV=1 - [LYOX_MOUSE]	x		0.276718	1.10973	Mock MLN	Mock DMSO	0.0870426	1.39062	C3X MLN 4hpi	C3X DMSO 4hpi	0.0322953	1.69435	C3X DMSO 28hpi	C3X MLN 28hpi
Q8CH25	4	4	10.0361	SAFB-like transcription modulator OS=Mus musculus GN=Sltm PE=1 SV=1 - [SLTM_MOUSE]	x		0.0811666	1.23275	Mock DMSO	Mock MLN	0.833325	1.02054	C3X MLN 4hpi	C3X DMSO 4hpi	0.0473034	1.6577	C3X DMSO 28hpi	C3X MLN 28hpi
Q9Z1D1	9	4	27.4388	Eukaryotic translation initiation factor 3 subunit G OS=Mus musculus GN=Eif3g PE=1 SV=2 - [EIF3G_MOUSE]	x		0.0224895	1.54135	Mock MLN	Mock DMSO	0.616648	1.05769	C3X DMSO 4hpi	C3X MLN 4hpi	0.139353	1.64981	C3X MLN 28hpi	C3X DMSO 28hpi
Q8BX02	5	4	11.2629	KN motif and ankyrin repeat domain-containing protein 2 OS=Mus musculus GN=Kank2 PE=1 SV=1 - [KANK2_MOUSE]	x		0.00623009	1.28987	Mock DMSO	Mock MLN	0.825346	1.00808	C3X MLN 4hpi	C3X DMSO 4hpi	0.0660669	1.64836	C3X DMSO 28hpi	C3X MLN 28hpi
F8WHU9	4	4	14.3305	Zinc finger protein ZPR1 (Fragment) OS=Mus musculus GN=Zfp259 PE=4 SV=1 - [F8WHU9_MOUSE]	x		0.00159494	1.2759	Mock MLN	Mock DMSO	0.391048	1.09017	C3X MLN 4hpi	C3X DMSO 4hpi	0.0241807	1.64835	C3X MLN 28hpi	C3X DMSO 28hpi
Q91Z57	4	4	13.9447	Gsr protein (Fragment) OS=Mus musculus GN=Gsr PE=2 SV=1 - [Q91Z57_MOUSE]	x		0.608435	1.0412	Mock MLN	Mock DMSO	0.0553085	1.725	C3X MLN 4hpi	C3X DMSO 4hpi	0.0440337	1.63647	C3X MLN 28hpi	C3X DMSO 28hpi
Q4FJT0	31	4	97.6411	Matr3 protein OS=Mus musculus GN=Matr3 PE=2 SV=1 - [Q4FJT0_MOUSE]	x		0.115689	1.37741	Mock DMSO	Mock MLN	0.896889	1.06724	C3X MLN 4hpi	C3X DMSO 4hpi	0.0692201	1.62512	C3X DMSO 28hpi	C3X MLN 28hpi
Q05CJ7	6	4	11.9832	Ctr9 protein (Fragment) OS=Mus musculus GN=Ctr9 PE=2 SV=1 - [Q05CJ7_MOUSE]	x		0.0382164	1.4797	Mock DMSO	Mock MLN	0.562552	1.03043	C3X DMSO 4hpi	C3X MLN 4hpi	0.10676	1.62013	C3X DMSO 28hpi	C3X MLN 28hpi
P52927	4	4	17.3698	High mobility group protein HMGI-C OS=Mus musculus GN=Hmga2 PE=1 SV=1 - [HMGA2_MOUSE]	x		0.00601877	2.00151	Mock MLN	Mock DMSO	0.0414827	1.87381	C3X MLN 4hpi	C3X DMSO 4hpi	0.0702242	1.6126	C3X DMSO 28hpi	C3X MLN 28hpi
Q8C4J7	12	4	32.4422	Transducin beta-like protein 3 OS=Mus musculus GN=Tbl3 PE=2 SV=1 - [TBL3_MOUSE]	x		0.0299845	1.40548	Mock MLN	Mock DMSO	0.745553	1.0656	C3X MLN 4hpi	C3X DMSO 4hpi	0.000388809	1.60704	C3X MLN 28hpi	C3X DMSO 28hpi
B1AZI6	10	4	22.6491	THO complex subunit 2 OS=Mus musculus GN=Thoc2 PE=1 SV=1 - [THOC2_MOUSE]	x		0.023204	1.46048	Mock DMSO	Mock MLN	0.370025	1.14721	C3X DMSO 4hpi	C3X MLN 4hpi	0.0921335	1.58118	C3X DMSO 28hpi	C3X MLN 28hpi
P12787	5	4	13.6306	Cytochrome c oxidase subunit 5A, mitochondrial OS=Mus musculus GN=Cox5a PE=1 SV=2 - [COX5A_MOUSE]	x		0.000277209	2.22486	Mock MLN	Mock DMSO	0.0149294	1.74974	C3X MLN 4hpi	C3X DMSO 4hpi	0.256141	1.57968	C3X DMSO 28hpi	C3X MLN 28hpi
Q06185	4	4	11.0562	ATP synthase subunit e, mitochondrial OS=Mus musculus GN=Atp5i PE=1 SV=2 - [ATP5I_MOUSE]	x		0.00529783	2.37879	Mock MLN	Mock DMSO	0.0713054	1.23045	C3X MLN 4hpi	C3X DMSO 4hpi	0.0140458	1.57489	C3X DMSO 28hpi	C3X MLN 28hpi
F8VQ54	7	4	14.4737	Endoribonuclease Dicer OS=Mus musculus GN=Dicer1 PE=2 SV=1 - [F8VQ54_MOUSE]	x		0.000170356	1.49174	Mock DMSO	Mock MLN	0.745663	1.00592	C3X DMSO 4hpi	C3X MLN 4hpi	0.0538727	1.57311	C3X DMSO 28hpi	C3X MLN 28hpi
Q9JKB3	15	4	56.6007	Y-box-binding protein 3 OS=Mus musculus GN=Ybx3 PE=1 SV=2 - [YBOX3_MOUSE]	x		0.265112	1.13136	Mock MLN	Mock DMSO	0.230112	2.031	C3X MLN 4hpi	C3X DMSO 4hpi	0.0587657	1.57262	C3X MLN 28hpi	C3X DMSO 28hpi
O08715	4	4	7.81692	A-kinase anchor protein 1, mitochondrial OS=Mus musculus GN=Akap1 PE=1 SV=4 - [AKAP1_MOUSE]	x		0.0183155	1.32461	Mock DMSO	Mock MLN	0.685133	1.22027	C3X MLN 4hpi	C3X DMSO 4hpi	0.0497372	1.5674	C3X DMSO 28hpi	C3X MLN 28hpi
P70697	4	4	10.5386	Uroporphyrinogen decarboxylase OS=Mus musculus GN=Urod PE=1 SV=2 - [DCUP_MOUSE]	x		0.00529725	2.1732	Mock MLN	Mock DMSO	0.0184404	1.73288	C3X MLN 4hpi	C3X DMSO 4hpi	0.133435	1.56538	C3X MLN 28hpi	C3X DMSO 28hpi
Q9D832	4	4	10.3501	DnaJ homolog subfamily B member 4 OS=Mus musculus GN=Dnajb4 PE=2 SV=1 - [DNJB4_MOUSE]	x		0.0018139	1.58427	Mock MLN	Mock DMSO	0.0101333	2.34978	C3X MLN 4hpi	C3X DMSO 4hpi	0.0683074	1.56243	C3X MLN 28hpi	C3X DMSO 28hpi
Q8CHY6	5	4	15.0427	Transcriptional repressor p66 alpha OS=Mus musculus GN=Gatad2a PE=1 SV=2 - [P66A_MOUSE]	x		0.253057	1.11239	Mock DMSO	Mock MLN	0.092165	1.7078	C3X MLN 4hpi	C3X DMSO 4hpi	2.54561e-05	1.55656	C3X MLN 28hpi	C3X DMSO 28hpi
Q3ULI5	5	4	9.43232	Putative uncharacterized protein (Fragment) OS=Mus musculus GN=Ppp1r10 PE=2 SV=1 - [Q3ULI5_MOUSE]	x		0.809721	1.128	Mock MLN	Mock DMSO	0.0139771	1.86144	C3X MLN 4hpi	C3X DMSO 4hpi	0.0369329	1.54785	C3X MLN 28hpi	C3X DMSO 28hpi
Q91Z67	5	4	4.78979	SLIT-ROBO Rho GTPase-activating protein 2 OS=Mus musculus GN=Srgap2 PE=1 SV=2 - [SRGP2_MOUSE]	x		0.916956	1.02515	Mock MLN	Mock DMSO	0.227794	1.26646	C3X MLN 4hpi	C3X DMSO 4hpi	0.0953881	1.54732	C3X DMSO 28hpi	C3X MLN 28hpi
B3UXK6	4	4	9.85445	M84 OS=Muromegalovirus WP15B GN=M84 PE=4 SV=1 - [B3UXK6_MUHV1]	x		0.031504	1.34855	Mock DMSO	Mock MLN	0.679674	1.05584	C3X DMSO 4hpi	C3X MLN 4hpi	0.109206	1.5464	C3X DMSO 28hpi	C3X MLN 28hpi
Q99LJ0	4	4	7.06533	CTTNBP2 N-terminal-like protein OS=Mus musculus GN=Cttnbp2nl PE=1 SV=1 - [CT2NL_MOUSE]	x		0.446535	1.06309	Mock DMSO	Mock MLN	0.109047	1.73461	C3X MLN 4hpi	C3X DMSO 4hpi	0.00144614	1.53629	C3X MLN 28hpi	C3X DMSO 28hpi
Q6R891	5	4	7.44206	Neurabin-2 OS=Mus musculus GN=Ppp1r9b PE=1 SV=1 - [NEB2_MOUSE]	x		0.100116	1.23982	Mock DMSO	Mock MLN	0.0990091	1.88218	C3X MLN 4hpi	C3X DMSO 4hpi	0.117268	1.5242	C3X DMSO 28hpi	C3X MLN 28hpi
A7ISP9	5	4	9.629	EMAP-like protein 4 OS=Mus musculus GN=Eml4 PE=2 SV=1 - [A7ISP9_MOUSE]	x		0.00592974	1.3069	Mock DMSO	Mock MLN	0.600807	1.13431	C3X MLN 4hpi	C3X DMSO 4hpi	0.0475682	1.5115	C3X DMSO 28hpi	C3X MLN 28hpi
Q3TAD4	5	4	14.1087	Putative uncharacterized protein OS=Mus musculus GN=Uap1 PE=2 SV=1 - [Q3TAD4_MOUSE]	x		0.0259632	1.3929	Mock MLN	Mock DMSO	0.0149	1.63866	C3X MLN 4hpi	C3X DMSO 4hpi	0.0424297	1.49277	C3X MLN 28hpi	C3X DMSO 28hpi
Q4VBF8	4	4	6.03393	Sipa1l1 protein OS=Mus musculus GN=Sipa1l1 PE=2 SV=1 - [Q4VBF8_MOUSE]	x		0.000229121	1.57611	Mock DMSO	Mock MLN	0.250648	1.17077	C3X DMSO 4hpi	C3X MLN 4hpi	0.111348	1.48684	C3X DMSO 28hpi	C3X MLN 28hpi
Q8R409	6	4	18.0924	Protein HEXIM1 OS=Mus musculus GN=Hexim1 PE=1 SV=1 - [HEXI1_MOUSE]	x		0.339767	1.0686	Mock MLN	Mock DMSO	0.142112	1.20178	C3X DMSO 4hpi	C3X MLN 4hpi	0.0567382	1.47433	C3X MLN 28hpi	C3X DMSO 28hpi
Q6NSQ7	4	4	13.6598	Protein LTV1 homolog OS=Mus musculus GN=Ltv1 PE=2 SV=2 - [LTV1_MOUSE]	x		0.170731	1.12638	Mock MLN	Mock DMSO	0.0775512	1.27808	C3X MLN 4hpi	C3X DMSO 4hpi	0.0121188	1.47122	C3X MLN 28hpi	C3X DMSO 28hpi
Q8BKG3	6	4	13.6314	Inactive tyrosine-protein kinase 7 OS=Mus musculus GN=Ptk7 PE=1 SV=1 - [PTK7_MOUSE]	x		0.00303965	1.55314	Mock DMSO	Mock MLN	0.115006	1.46078	C3X DMSO 4hpi	C3X MLN 4hpi	0.279531	1.45537	C3X DMSO 28hpi	C3X MLN 28hpi
O88569	38	4	118.755	Heterogeneous nuclear ribonucleoproteins A2/B1 OS=Mus musculus GN=Hnrnpa2b1 PE=1 SV=2 - [ROA2_MOUSE]	x		0.272097	1.15902	Mock DMSO	Mock MLN	0.720542	1.16259	C3X MLN 4hpi	C3X DMSO 4hpi	0.0278504	1.45055	C3X DMSO 28hpi	C3X MLN 28hpi
Q8VDP6	4	4	12.2589	CDP-diacylglycerol--inositol 3-phosphatidyltransferase OS=Mus musculus GN=Cdipt PE=1 SV=1 - [CDIPT_MOUSE]	x		0.0850019	1.32597	Mock DMSO	Mock MLN	0.439418	1.14464	C3X DMSO 4hpi	C3X MLN 4hpi	0.144449	1.44534	C3X DMSO 28hpi	C3X MLN 28hpi
Q99KG3	6	4	14.6386	RNA-binding protein 10 OS=Mus musculus GN=Rbm10 PE=1 SV=1 - [RBM10_MOUSE]	x		0.0106717	1.40336	Mock DMSO	Mock MLN	0.731635	1.2107	C3X MLN 4hpi	C3X DMSO 4hpi	0.219158	1.44002	C3X DMSO 28hpi	C3X MLN 28hpi
P49817	7	4	22.4315	Caveolin-1 OS=Mus musculus GN=Cav1 PE=1 SV=1 - [CAV1_MOUSE]	x		0.00367017	1.67738	Mock MLN	Mock DMSO	0.147776	1.40766	C3X MLN 4hpi	C3X DMSO 4hpi	0.0131428	1.43981	C3X DMSO 28hpi	C3X MLN 28hpi
Q8CHP8	5	4	15.45	Phosphoglycolate phosphatase OS=Mus musculus GN=Pgp PE=2 SV=1 - [PGP_MOUSE]	x		0.00252768	2.03023	Mock MLN	Mock DMSO	0.245805	1.31036	C3X MLN 4hpi	C3X DMSO 4hpi	0.182365	1.4277	C3X MLN 28hpi	C3X DMSO 28hpi
Q7TMY7	8	4	13.4762	Importin-8 OS=Mus musculus GN=Ipo8 PE=1 SV=3 - [IPO8_MOUSE]	x		0.00278927	1.26809	Mock DMSO	Mock MLN	0.644047	1.07665	C3X DMSO 4hpi	C3X MLN 4hpi	0.403796	1.4135	C3X DMSO 28hpi	C3X MLN 28hpi
Q148R8	5	4	8.36566	Integrator complex subunit 2 OS=Mus musculus GN=Ints2 PE=2 SV=1 - [Q148R8_MOUSE]	x		0.145317	1.18849	Mock DMSO	Mock MLN	0.450293	1.22612	C3X MLN 4hpi	C3X DMSO 4hpi	0.0663069	1.41298	C3X DMSO 28hpi	C3X MLN 28hpi
Q3U1F0	11	4	24.6327	DNA ligase OS=Mus musculus GN=Lig3 PE=2 SV=1 - [Q3U1F0_MOUSE]	x		0.0020361	1.3407	Mock DMSO	Mock MLN	0.672704	1.1522	C3X MLN 4hpi	C3X DMSO 4hpi	0.14671	1.41028	C3X DMSO 28hpi	C3X MLN 28hpi
Q9DBG5	11	4	41.4729	Perilipin-3 OS=Mus musculus GN=Plin3 PE=1 SV=1 - [PLIN3_MOUSE]	x		0.00507391	2.03659	Mock MLN	Mock DMSO	0.151962	1.64183	C3X MLN 4hpi	C3X DMSO 4hpi	0.182377	1.409	C3X MLN 28hpi	C3X DMSO 28hpi
E9PWC8	12	4	28.3676	Poly(A) polymerase alpha OS=Mus musculus GN=Papola PE=2 SV=1 - [E9PWC8_MOUSE]	x		0.016457	1.39597	Mock DMSO	Mock MLN	0.804988	1.12031	C3X MLN 4hpi	C3X DMSO 4hpi	0.157014	1.40733	C3X DMSO 28hpi	C3X MLN 28hpi
P30412	4	4	9.15722	Peptidyl-prolyl cis-trans isomerase C OS=Mus musculus GN=Ppic PE=1 SV=1 - [PPIC_MOUSE]	x		0.000190825	2.40103	Mock MLN	Mock DMSO	0.0763456	1.47293	C3X MLN 4hpi	C3X DMSO 4hpi	0.276503	1.40704	C3X DMSO 28hpi	C3X MLN 28hpi
Q3TDD8	11	4	35.7015	Putative uncharacterized protein OS=Mus musculus GN=Eif4b PE=2 SV=1 - [Q3TDD8_MOUSE]	x		0.0256805	1.89635	Mock MLN	Mock DMSO	0.175377	1.66023	C3X MLN 4hpi	C3X DMSO 4hpi	0.16925	1.4064	C3X MLN 28hpi	C3X DMSO 28hpi
Q60817	9	4	24.882	Nascent polypeptide-associated complex subunit alpha OS=Mus musculus GN=Naca PE=1 SV=1 - [NACA_MOUSE]	x		0.0259597	2.33123	Mock MLN	Mock DMSO	0.712316	1.27446	C3X DMSO 4hpi	C3X MLN 4hpi	0.403096	1.40393	C3X MLN 28hpi	C3X DMSO 28hpi
F6YC07	4	4	11.7285	Torsin-1A-interacting protein 1 (Fragment) OS=Mus musculus GN=Tor1aip1 PE=4 SV=1 - [F6YC07_MOUSE]	x		0.0761308	1.11192	Mock MLN	Mock DMSO	0.0242835	1.65178	C3X MLN 4hpi	C3X DMSO 4hpi	0.00621304	1.40016	C3X MLN 28hpi	C3X DMSO 28hpi
Q6P9L6	4	4	8.70544	Kinesin-like protein KIF15 OS=Mus musculus GN=Kif15 PE=1 SV=1 - [KIF15_MOUSE]	x		0.830389	1.06669	Mock DMSO	Mock MLN	0.158708	1.29364	C3X DMSO 4hpi	C3X MLN 4hpi	0.0908536	1.39794	C3X DMSO 28hpi	C3X MLN 28hpi
P62315	4	4	18.784	Small nuclear ribonucleoprotein Sm D1 OS=Mus musculus GN=Snrpd1 PE=1 SV=1 - [SMD1_MOUSE]	x		1.87097e-05	2.19265	Mock MLN	Mock DMSO	0.0431982	1.64216	C3X MLN 4hpi	C3X DMSO 4hpi	0.355567	1.39382	C3X DMSO 28hpi	C3X MLN 28hpi
Q06EZ3	7	4	19.8386	O-acyltransferase OS=Mus musculus GN=Soat1 PE=2 SV=1 - [Q06EZ3_MOUSE]	x		0.661069	1.03688	Mock DMSO	Mock MLN	0.11109	1.72229	C3X MLN 4hpi	C3X DMSO 4hpi	0.153046	1.39296	C3X DMSO 28hpi	C3X MLN 28hpi
P60335	12	4	47.3149	Poly(rC)-binding protein 1 OS=Mus musculus GN=Pcbp1 PE=1 SV=1 - [PCBP1_MOUSE]	x		0.20438	1.23885	Mock MLN	Mock DMSO	0.102697	1.3076	C3X MLN 4hpi	C3X DMSO 4hpi	0.597974	1.39066	C3X DMSO 28hpi	C3X MLN 28hpi
B7ZP47	5	4	13.1216	Wapal protein OS=Mus musculus GN=Wapal PE=2 SV=1 - [B7ZP47_MOUSE]	x		0.00169842	1.37502	Mock DMSO	Mock MLN	0.302731	1.16604	C3X DMSO 4hpi	C3X MLN 4hpi	0.243233	1.38575	C3X DMSO 28hpi	C3X MLN 28hpi
Q8BM29	4	4	8.23468	Putative uncharacterized protein (Fragment) OS=Mus musculus GN=Add3 PE=2 SV=1 - [Q8BM29_MOUSE]	x		0.274386	1.26146	Mock DMSO	Mock MLN	0.257942	1.25037	C3X DMSO 4hpi	C3X MLN 4hpi	0.0205612	1.38441	C3X DMSO 28hpi	C3X MLN 28hpi
F8WIE5	5	4	12.3794	E3 ubiquitin-protein ligase HECTD1 OS=Mus musculus GN=Hectd1 PE=2 SV=1 - [F8WIE5_MOUSE]	x		7.56222e-05	1.57932	Mock DMSO	Mock MLN	0.847293	1.10874	C3X MLN 4hpi	C3X DMSO 4hpi	0.128635	1.38329	C3X DMSO 28hpi	C3X MLN 28hpi
Q62446	4	4	9.43384	Peptidyl-prolyl cis-trans isomerase FKBP3 OS=Mus musculus GN=Fkbp3 PE=1 SV=2 - [FKBP3_MOUSE]	x		0.211486	1.19293	Mock MLN	Mock DMSO	0.479262	1.07445	C3X DMSO 4hpi	C3X MLN 4hpi	0.219084	1.3733	C3X DMSO 28hpi	C3X MLN 28hpi
Q8BL36	4	4	10.1221	Putative uncharacterized protein OS=Mus musculus GN=Fam98a PE=2 SV=1 - [Q8BL36_MOUSE]	x		0.00761873	1.40234	Mock MLN	Mock DMSO	0.112007	1.3014	C3X MLN 4hpi	C3X DMSO 4hpi	0.0734284	1.36989	C3X MLN 28hpi	C3X DMSO 28hpi
D3Z0V2	4	4	9.02025	Rho guanine nucleotide exchange factor 7 OS=Mus musculus GN=Arhgef7 PE=2 SV=1 - [D3Z0V2_MOUSE]	x		0.0669306	1.26832	Mock MLN	Mock DMSO	0.0107636	1.56784	C3X MLN 4hpi	C3X DMSO 4hpi	0.0224938	1.36905	C3X MLN 28hpi	C3X DMSO 28hpi
Q8BIQ5	10	4	25.714	Cleavage stimulation factor subunit 2 OS=Mus musculus GN=Cstf2 PE=1 SV=2 - [CSTF2_MOUSE]	x		0.00287722	1.36894	Mock MLN	Mock DMSO	0.0995032	1.31428	C3X MLN 4hpi	C3X DMSO 4hpi	0.0836153	1.36822	C3X MLN 28hpi	C3X DMSO 28hpi
G3X9J0	5	4	10.3798	MCG122846 OS=Mus musculus GN=Sipa1l3 PE=4 SV=1 - [G3X9J0_MOUSE]	x		0.000629013	1.7286	Mock DMSO	Mock MLN	0.911362	1.02691	C3X MLN 4hpi	C3X DMSO 4hpi	0.507414	1.35551	C3X DMSO 28hpi	C3X MLN 28hpi
Q8BZW8	4	4	8.59263	NHL repeat-containing protein 2 OS=Mus musculus GN=Nhlrc2 PE=2 SV=1 - [NHLC2_MOUSE]	x		0.568174	1.07962	Mock DMSO	Mock MLN	0.851685	1.106	C3X MLN 4hpi	C3X DMSO 4hpi	0.0139496	1.3553	C3X MLN 28hpi	C3X DMSO 28hpi
Q91VE6	5	4	12.9096	MKI67 FHA domain-interacting nucleolar phosphoprotein OS=Mus musculus GN=Nifk PE=1 SV=1 - [MK67I_MOUSE]	x		0.0226719	1.25535	Mock MLN	Mock DMSO	0.438489	1.08359	C3X DMSO 4hpi	C3X MLN 4hpi	0.244072	1.34783	C3X MLN 28hpi	C3X DMSO 28hpi
Q8BRF7	4	4	12.0292	Sec1 family domain-containing protein 1 OS=Mus musculus GN=Scfd1 PE=1 SV=1 - [SCFD1_MOUSE]	x		0.119473	1.23482	Mock MLN	Mock DMSO	0.440063	1.08516	C3X MLN 4hpi	C3X DMSO 4hpi	0.063191	1.34699	C3X MLN 28hpi	C3X DMSO 28hpi
Q99LF5	13	4	44.2494	Me1 protein OS=Mus musculus GN=Me1 PE=2 SV=1 - [Q99LF5_MOUSE]	x		0.558116	1.10262	Mock MLN	Mock DMSO	0.622209	1.15252	C3X DMSO 4hpi	C3X MLN 4hpi	0.378081	1.34326	C3X MLN 28hpi	C3X DMSO 28hpi
Q3TG21	4	4	9.53424	Putative uncharacterized protein OS=Mus musculus GN=Atp6v1c1 PE=2 SV=1 - [Q3TG21_MOUSE]	x		0.00528722	2.074	Mock MLN	Mock DMSO	0.079453	1.59305	C3X MLN 4hpi	C3X DMSO 4hpi	0.228622	1.34234	C3X MLN 28hpi	C3X DMSO 28hpi
Q3TDH6	4	4	12.1448	Putative uncharacterized protein OS=Mus musculus GN=Slc25a1 PE=2 SV=1 - [Q3TDH6_MOUSE]	x		0.0600261	1.22265	Mock MLN	Mock DMSO	0.0516618	1.27583	C3X MLN 4hpi	C3X DMSO 4hpi	0.0901987	1.33979	C3X DMSO 28hpi	C3X MLN 28hpi
O70310	15	4	43.1348	Glycylpeptide N-tetradecanoyltransferase 1 OS=Mus musculus GN=Nmt1 PE=1 SV=1 - [NMT1_MOUSE]	x		0.134299	1.15342	Mock MLN	Mock DMSO	0.0124192	1.3271	C3X MLN 4hpi	C3X DMSO 4hpi	0.0543326	1.33833	C3X MLN 28hpi	C3X DMSO 28hpi
Q3TQY2	4	4	8.8234	Putative uncharacterized protein OS=Mus musculus GN=Dctn4 PE=2 SV=1 - [Q3TQY2_MOUSE]	x		0.140352	1.26572	Mock MLN	Mock DMSO	0.0225956	1.32611	C3X MLN 4hpi	C3X DMSO 4hpi	0.0378007	1.33599	C3X MLN 28hpi	C3X DMSO 28hpi
Q8K0C9	4	4	11.2056	GDP-mannose 4,6 dehydratase OS=Mus musculus GN=Gmds PE=2 SV=1 - [GMDS_MOUSE]	x		0.0158775	2.38307	Mock MLN	Mock DMSO	0.304301	1.46659	C3X MLN 4hpi	C3X DMSO 4hpi	0.224672	1.33177	C3X MLN 28hpi	C3X DMSO 28hpi
Q3T9T2	4	4	8.88089	Nucleolar complex associated 4 homolog (S. cerevisiae) OS=Mus musculus GN=Noc4l PE=2 SV=1 - [Q3T9T2_MOUSE]	x		0.612544	1.02937	Mock MLN	Mock DMSO	0.0301432	1.26196	C3X MLN 4hpi	C3X DMSO 4hpi	0.00476672	1.32322	C3X MLN 28hpi	C3X DMSO 28hpi
Q7TNV0	9	4	29.9261	Protein DEK OS=Mus musculus GN=Dek PE=1 SV=1 - [DEK_MOUSE]	x		0.143741	1.12764	Mock MLN	Mock DMSO	0.0735302	1.50541	C3X MLN 4hpi	C3X DMSO 4hpi	0.107796	1.31503	C3X MLN 28hpi	C3X DMSO 28hpi
Q9EQK5	22	4	58.6943	Major vault protein OS=Mus musculus GN=Mvp PE=1 SV=4 - [MVP_MOUSE]	x		0.148097	1.12953	Mock DMSO	Mock MLN	0.27738	1.1291	C3X MLN 4hpi	C3X DMSO 4hpi	0.0645477	1.31009	C3X DMSO 28hpi	C3X MLN 28hpi
Q8C2K0	4	4	17.0995	Putative uncharacterized protein OS=Mus musculus PE=2 SV=1 - [Q8C2K0_MOUSE]	x		4.98332e-05	1.94416	Mock MLN	Mock DMSO	0.0198611	1.54146	C3X MLN 4hpi	C3X DMSO 4hpi	0.499948	1.30897	C3X DMSO 28hpi	C3X MLN 28hpi
Q8K2K6	4	4	11.9172	Arf-GAP domain and FG repeat-containing protein 1 OS=Mus musculus GN=Agfg1 PE=1 SV=2 - [AGFG1_MOUSE]	x		0.424092	1.05538	Mock DMSO	Mock MLN	0.0273675	1.93253	C3X MLN 4hpi	C3X DMSO 4hpi	0.0153636	1.30441	C3X MLN 28hpi	C3X DMSO 28hpi
Q9QXK3	7	4	14.4268	Coatomer subunit gamma-2 OS=Mus musculus GN=Copg2 PE=2 SV=1 - [COPG2_MOUSE]	x		0.122105	1.21947	Mock DMSO	Mock MLN	0.401156	1.29422	C3X MLN 4hpi	C3X DMSO 4hpi	0.101265	1.30157	C3X DMSO 28hpi	C3X MLN 28hpi
Q922J9	9	4	24.803	Fatty acyl-CoA reductase 1 OS=Mus musculus GN=Far1 PE=1 SV=1 - [FACR1_MOUSE]	x		0.0288758	1.20349	Mock DMSO	Mock MLN	0.20463	1.57287	C3X MLN 4hpi	C3X DMSO 4hpi	0.0407834	1.30129	C3X DMSO 28hpi	C3X MLN 28hpi
B1AWE0	5	4	15.2826	Clathrin light chain A OS=Mus musculus GN=Clta PE=2 SV=1 - [B1AWE0_MOUSE]	x		0.651317	1.06894	Mock MLN	Mock DMSO	0.55243	1.1705	C3X MLN 4hpi	C3X DMSO 4hpi	0.180289	1.30013	C3X DMSO 28hpi	C3X MLN 28hpi
Q501J7	4	4	6.73935	Phosphatase and actin regulator 4 OS=Mus musculus GN=Phactr4 PE=1 SV=2 - [PHAR4_MOUSE]	x		0.0132583	1.27353	Mock DMSO	Mock MLN	0.279504	1.71865	C3X MLN 4hpi	C3X DMSO 4hpi	0.203556	1.29485	C3X DMSO 28hpi	C3X MLN 28hpi
Q8BH15	5	4	9.57678	CCR4-NOT transcription complex subunit 10 OS=Mus musculus GN=Cnot10 PE=2 SV=1 - [CNO10_MOUSE]	x		0.0360597	1.24837	Mock DMSO	Mock MLN	0.431124	1.07998	C3X DMSO 4hpi	C3X MLN 4hpi	0.418953	1.29442	C3X DMSO 28hpi	C3X MLN 28hpi
D3YVW2	5	4	12.8739	Golgi integral membrane protein 4 OS=Mus musculus GN=Golim4 PE=2 SV=1 - [D3YVW2_MOUSE]	x		0.0454699	1.31179	Mock DMSO	Mock MLN	0.0449647	2.36463	C3X MLN 4hpi	C3X DMSO 4hpi	0.166983	1.29006	C3X DMSO 28hpi	C3X MLN 28hpi
Q8CH72	5	4	13.5533	E3 ubiquitin-protein ligase TRIM32 OS=Mus musculus GN=Trim32 PE=1 SV=2 - [TRI32_MOUSE]	x		0.220316	1.11562	Mock MLN	Mock DMSO	0.267003	1.14458	C3X MLN 4hpi	C3X DMSO 4hpi	0.0612813	1.2868	C3X MLN 28hpi	C3X DMSO 28hpi
B9EJ54	35	4	90.4669	MCG21756, isoform CRA_b OS=Mus musculus GN=Nup205 PE=2 SV=1 - [B9EJ54_MOUSE]	x		0.975771	1.00488	Mock DMSO	Mock MLN	0.746065	1.32099	C3X MLN 4hpi	C3X DMSO 4hpi	0.0728861	1.28345	C3X DMSO 28hpi	C3X MLN 28hpi
P62855	4	4	11.6474	40S ribosomal protein S26 OS=Mus musculus GN=Rps26 PE=2 SV=3 - [RS26_MOUSE]	x		0.000548506	2.05936	Mock MLN	Mock DMSO	0.10957	1.37528	C3X MLN 4hpi	C3X DMSO 4hpi	0.429314	1.28255	C3X DMSO 28hpi	C3X MLN 28hpi
E9Q8Z4	22	4	68.9275	Catenin delta-1 OS=Mus musculus GN=Ctnnd1 PE=2 SV=1 - [E9Q8Z4_MOUSE]	x		0.0189963	1.39061	Mock DMSO	Mock MLN	0.945666	1.0991	C3X MLN 4hpi	C3X DMSO 4hpi	0.260664	1.2824	C3X DMSO 28hpi	C3X MLN 28hpi
A2RSY6	5	4	8.60925	TRMT1-like protein OS=Mus musculus GN=Trmt1l PE=2 SV=1 - [TRM1L_MOUSE]	x		0.275552	1.13941	Mock MLN	Mock DMSO	0.0807622	1.1628	C3X DMSO 4hpi	C3X MLN 4hpi	0.220835	1.2673	C3X DMSO 28hpi	C3X MLN 28hpi
Q99NB8	7	4	22.7008	Ubiquilin-4 OS=Mus musculus GN=Ubqln4 PE=1 SV=1 - [UBQL4_MOUSE]	x		0.213447	1.14135	Mock MLN	Mock DMSO	0.0548957	1.28625	C3X MLN 4hpi	C3X DMSO 4hpi	0.0709579	1.26572	C3X MLN 28hpi	C3X DMSO 28hpi
Q9R1R9	4	4	14.8638	UBE-1a OS=Mus musculus GN=Rdh11 PE=2 SV=1 - [Q9R1R9_MOUSE]	x		0.00203708	1.3486	Mock MLN	Mock DMSO	0.00791032	1.53358	C3X MLN 4hpi	C3X DMSO 4hpi	0.161725	1.25674	C3X MLN 28hpi	C3X DMSO 28hpi
P31324	10	4	31.2183	cAMP-dependent protein kinase type II-beta regulatory subunit OS=Mus musculus GN=Prkar2b PE=1 SV=3 - [KAP3_MOUSE]	x		0.0930226	1.13083	Mock MLN	Mock DMSO	0.0345211	1.44698	C3X MLN 4hpi	C3X DMSO 4hpi	0.381268	1.24606	C3X MLN 28hpi	C3X DMSO 28hpi
Q921Q7	4	4	10.6404	Ras and Rab interactor 1 OS=Mus musculus GN=Rin1 PE=1 SV=1 - [RIN1_MOUSE]	x		0.100273	1.18565	Mock DMSO	Mock MLN	0.483834	1.32246	C3X MLN 4hpi	C3X DMSO 4hpi	0.175649	1.24492	C3X DMSO 28hpi	C3X MLN 28hpi
Q60967	20	4	63.9497	Bifunctional 3'-phosphoadenosine 5'-phosphosulfate synthase 1 OS=Mus musculus GN=Papss1 PE=2 SV=1 - [PAPS1_MOUSE]	x		0.735575	1.04919	Mock DMSO	Mock MLN	0.0793246	1.25634	C3X MLN 4hpi	C3X DMSO 4hpi	0.144662	1.24253	C3X MLN 28hpi	C3X DMSO 28hpi
Q0VGR5	6	4	12.5469	CDK5 regulatory subunit associated protein 2 OS=Mus musculus GN=Cdk5rap2 PE=2 SV=1 - [Q0VGR5_MOUSE]	x		0.0693757	1.26102	Mock DMSO	Mock MLN	0.336083	1.16657	C3X DMSO 4hpi	C3X MLN 4hpi	0.260313	1.22885	C3X MLN 28hpi	C3X DMSO 28hpi
Q921M7	5	4	12.0841	Protein FAM49B OS=Mus musculus GN=Fam49b PE=2 SV=1 - [FA49B_MOUSE]	x		0.165892	1.21345	Mock MLN	Mock DMSO	0.338222	1.06852	C3X MLN 4hpi	C3X DMSO 4hpi	0.0160514	1.22865	C3X DMSO 28hpi	C3X MLN 28hpi
F8VPL2	5	4	10.9944	Phosphatidylinositol 4-phosphate 3-kinase C2 domain-containing subunit alpha OS=Mus musculus GN=Pik3c2a PE=2 SV=1 - [F8VPL2_MOUSE]	x		0.00704066	1.40116	Mock DMSO	Mock MLN	0.412269	1.50613	C3X MLN 4hpi	C3X DMSO 4hpi	0.558474	1.22449	C3X DMSO 28hpi	C3X MLN 28hpi
Q8K1J6	4	4	10.1184	CCA tRNA nucleotidyltransferase 1, mitochondrial OS=Mus musculus GN=Trnt1 PE=2 SV=1 - [TRNT1_MOUSE]	x		0.00731557	1.22841	Mock MLN	Mock DMSO	0.00754493	1.35793	C3X MLN 4hpi	C3X DMSO 4hpi	0.247747	1.22018	C3X MLN 28hpi	C3X DMSO 28hpi
Q6P7V9	29	4	72.0875	Structural maintenance of chromosomes protein OS=Mus musculus GN=Smc4 PE=2 SV=1 - [Q6P7V9_MOUSE]	x		0.0123286	1.51623	Mock DMSO	Mock MLN	0.646036	1.40979	C3X MLN 4hpi	C3X DMSO 4hpi	0.22194	1.21949	C3X DMSO 28hpi	C3X MLN 28hpi
Q8VE88	4	4	12.0704	Protein FAM114A2 OS=Mus musculus GN=Fam114a2 PE=2 SV=2 - [F1142_MOUSE]	x		0.024141	1.22752	Mock MLN	Mock DMSO	0.371724	1.19275	C3X MLN 4hpi	C3X DMSO 4hpi	0.230948	1.21772	C3X MLN 28hpi	C3X DMSO 28hpi
P00375	4	4	12.4364	Dihydrofolate reductase OS=Mus musculus GN=Dhfr PE=1 SV=3 - [DYR_MOUSE]	x		0.000315337	1.92493	Mock MLN	Mock DMSO	0.179326	1.29209	C3X MLN 4hpi	C3X DMSO 4hpi	0.611073	1.21441	C3X DMSO 28hpi	C3X MLN 28hpi
Q8BKS6	4	4	8.1578	Putative uncharacterized protein (Fragment) OS=Mus musculus GN=Prepl PE=2 SV=1 - [Q8BKS6_MOUSE]	x		0.127413	1.18491	Mock MLN	Mock DMSO	0.197523	1.32129	C3X MLN 4hpi	C3X DMSO 4hpi	0.261657	1.21368	C3X MLN 28hpi	C3X DMSO 28hpi
E0CZE0	5	4	14.4532	NEDD8-activating enzyme E1 regulatory subunit OS=Mus musculus GN=Nae1 PE=2 SV=1 - [E0CZE0_MOUSE]	x		0.129079	1.12071	Mock MLN	Mock DMSO	0.152528	1.12116	C3X MLN 4hpi	C3X DMSO 4hpi	0.117231	1.21181	C3X MLN 28hpi	C3X DMSO 28hpi
Q3TV94	4	4	12.2347	Putative uncharacterized protein OS=Mus musculus GN=Ssr1 PE=2 SV=1 - [Q3TV94_MOUSE]	x		0.00273794	1.45815	Mock MLN	Mock DMSO	0.0465103	1.31564	C3X MLN 4hpi	C3X DMSO 4hpi	0.270671	1.20778	C3X MLN 28hpi	C3X DMSO 28hpi
Q9R1P3	8	4	27.515	Proteasome subunit beta type-2 OS=Mus musculus GN=Psmb2 PE=1 SV=1 - [PSB2_MOUSE]	x		0.0508073	1.48202	Mock MLN	Mock DMSO	0.00751655	2.12709	C3X MLN 4hpi	C3X DMSO 4hpi	0.335836	1.20683	C3X DMSO 28hpi	C3X MLN 28hpi
Q8R050	21	4	61.7154	Eukaryotic peptide chain release factor GTP-binding subunit ERF3A OS=Mus musculus GN=Gspt1 PE=1 SV=2 - [ERF3A_MOUSE]	x		0.0341858	1.3846	Mock DMSO	Mock MLN	0.953175	1.12593	C3X MLN 4hpi	C3X DMSO 4hpi	0.2206	1.20253	C3X DMSO 28hpi	C3X MLN 28hpi
Q05BH3	7	4	15.0422	Dhx16 protein OS=Mus musculus GN=Dhx16 PE=2 SV=1 - [Q05BH3_MOUSE]	x		0.00583347	1.21043	Mock DMSO	Mock MLN	0.350709	1.29312	C3X MLN 4hpi	C3X DMSO 4hpi	0.49615	1.20103	C3X DMSO 28hpi	C3X MLN 28hpi
P63073	4	4	11.6593	Eukaryotic translation initiation factor 4E OS=Mus musculus GN=Eif4e PE=1 SV=1 - [IF4E_MOUSE]	x		0.0253923	1.31017	Mock MLN	Mock DMSO	0.021884	1.38815	C3X MLN 4hpi	C3X DMSO 4hpi	0.382763	1.20102	C3X DMSO 28hpi	C3X MLN 28hpi
P83940	4	4	10.9479	Transcription elongation factor B polypeptide 1 OS=Mus musculus GN=Tceb1 PE=1 SV=1 - [ELOC_MOUSE]	x		0.000171425	1.73163	Mock MLN	Mock DMSO	0.0458159	1.26897	C3X MLN 4hpi	C3X DMSO 4hpi	0.366554	1.19952	C3X DMSO 28hpi	C3X MLN 28hpi
Q9QUM9	8	4	31.1651	Proteasome subunit alpha type-6 OS=Mus musculus GN=Psma6 PE=1 SV=1 - [PSA6_MOUSE]	x		0.00609247	1.38148	Mock MLN	Mock DMSO	0.0727949	1.36628	C3X MLN 4hpi	C3X DMSO 4hpi	0.567016	1.19922	C3X DMSO 28hpi	C3X MLN 28hpi
Q920A5	6	4	15.952	Retinoid-inducible serine carboxypeptidase OS=Mus musculus GN=Scpep1 PE=2 SV=2 - [RISC_MOUSE]	x		0.0115642	1.84356	Mock MLN	Mock DMSO	0.411718	1.15758	C3X MLN 4hpi	C3X DMSO 4hpi	0.299982	1.19747	C3X MLN 28hpi	C3X DMSO 28hpi
A2A6Q5	4	4	9.65426	Cell division cycle protein 27 homolog OS=Mus musculus GN=Cdc27 PE=1 SV=1 - [CDC27_MOUSE]	x		0.99704	1.01708	Mock MLN	Mock DMSO	0.226947	1.41564	C3X MLN 4hpi	C3X DMSO 4hpi	0.219672	1.19613	C3X MLN 28hpi	C3X DMSO 28hpi
P57784	8	4	25.2061	U2 small nuclear ribonucleoprotein A' OS=Mus musculus GN=Snrpa1 PE=1 SV=2 - [RU2A_MOUSE]	x		0.00616003	1.27056	Mock MLN	Mock DMSO	0.0719587	1.44838	C3X MLN 4hpi	C3X DMSO 4hpi	0.30355	1.18775	C3X DMSO 28hpi	C3X MLN 28hpi
Q8VED4	4	4	17.2641	Serine/threonine-protein phosphatase OS=Mus musculus GN=Ppp2cb PE=2 SV=1 - [Q8VED4_MOUSE]	x		0.00128002	1.57072	Mock MLN	Mock DMSO	0.0475611	1.32527	C3X MLN 4hpi	C3X DMSO 4hpi	0.440603	1.17709	C3X MLN 28hpi	C3X DMSO 28hpi
F8WGG5	4	4	10.8193	Phosphatidylinositol transfer protein alpha isoform OS=Mus musculus GN=Pitpna PE=2 SV=1 - [F8WGG5_MOUSE]	x		0.0233695	1.56028	Mock MLN	Mock DMSO	0.805217	1.05055	C3X MLN 4hpi	C3X DMSO 4hpi	0.299317	1.17147	C3X MLN 28hpi	C3X DMSO 28hpi
P61161	10	4	30.3346	Actin-related protein 2 OS=Mus musculus GN=Actr2 PE=1 SV=1 - [ARP2_MOUSE]	x		0.225992	1.24295	Mock MLN	Mock DMSO	0.925036	1.01713	C3X MLN 4hpi	C3X DMSO 4hpi	0.443682	1.14741	C3X MLN 28hpi	C3X DMSO 28hpi
Q3TET5	4	4	9.33644	Putative uncharacterized protein (Fragment) OS=Mus musculus GN=Pmpcb PE=2 SV=1 - [Q3TET5_MOUSE]	x		0.0310692	1.25476	Mock MLN	Mock DMSO	0.3208	1.11583	C3X MLN 4hpi	C3X DMSO 4hpi	0.45667	1.13504	C3X MLN 28hpi	C3X DMSO 28hpi
Q3TN35	4	4	12.5496	Small glutamine-rich tetratricopeptide repeat (TPR)-containing, alpha, isoform CRA_b OS=Mus musculus GN=Sgta PE=2 SV=1 - [Q3TN35_MOUSE]	x		0.00865187	1.27307	Mock MLN	Mock DMSO	0.91755	1.02228	C3X MLN 4hpi	C3X DMSO 4hpi	0.473924	1.13368	C3X MLN 28hpi	C3X DMSO 28hpi
Q9D6J6	4	4	12.3842	NADH dehydrogenase [ubiquinone] flavoprotein 2, mitochondrial OS=Mus musculus GN=Ndufv2 PE=1 SV=2 - [NDUV2_MOUSE]	x		0.000283817	2.38633	Mock MLN	Mock DMSO	0.0425156	1.79634	C3X MLN 4hpi	C3X DMSO 4hpi	0.997283	1.13329	C3X DMSO 28hpi	C3X MLN 28hpi
Q8R3H7	4	4	8.70118	Heparan sulfate 2-O-sulfotransferase 1 OS=Mus musculus GN=Hs2st1 PE=1 SV=2 - [HS2ST_MOUSE]	x		0.0594998	1.25815	Mock MLN	Mock DMSO	0.00199287	1.52333	C3X MLN 4hpi	C3X DMSO 4hpi	0.552578	1.13202	C3X MLN 28hpi	C3X DMSO 28hpi
F8WJG3	4	4	11.9226	Transformer-2 protein homolog beta OS=Mus musculus GN=Tra2b PE=2 SV=1 - [F8WJG3_MOUSE]	x		7.05282e-05	1.45985	Mock MLN	Mock DMSO	0.657734	1.06881	C3X MLN 4hpi	C3X DMSO 4hpi	0.421334	1.13148	C3X MLN 28hpi	C3X DMSO 28hpi
F6VQ81	4	4	15.3807	Tumor protein D54 (Fragment) OS=Mus musculus GN=Tpd52l2 PE=4 SV=1 - [F6VQ81_MOUSE]	x		0.00107628	1.96146	Mock MLN	Mock DMSO	0.211222	1.39193	C3X MLN 4hpi	C3X DMSO 4hpi	0.422509	1.12663	C3X MLN 28hpi	C3X DMSO 28hpi
P47941	5	4	13.4832	Crk-like protein OS=Mus musculus GN=Crkl PE=1 SV=2 - [CRKL_MOUSE]	x		0.00222331	1.50742	Mock MLN	Mock DMSO	0.165433	1.34934	C3X MLN 4hpi	C3X DMSO 4hpi	0.450609	1.12627	C3X MLN 28hpi	C3X DMSO 28hpi
Q99KD5	7	4	13.4232	Protein unc-45 homolog A OS=Mus musculus GN=Unc45a PE=1 SV=2 - [UN45A_MOUSE]	x		0.975844	1.01018	Mock MLN	Mock DMSO	0.0712797	1.22684	C3X MLN 4hpi	C3X DMSO 4hpi	0.559807	1.12606	C3X DMSO 28hpi	C3X MLN 28hpi
Q3U5L3	9	4	30.8172	Putative uncharacterized protein OS=Mus musculus GN=Snx2 PE=2 SV=1 - [Q3U5L3_MOUSE]	x		0.278045	1.08313	Mock MLN	Mock DMSO	0.261843	1.072	C3X MLN 4hpi	C3X DMSO 4hpi	0.187068	1.12294	C3X MLN 28hpi	C3X DMSO 28hpi
Q80XH7	11	4	21.7635	DNA polymerase OS=Mus musculus GN=Pole PE=2 SV=1 - [Q80XH7_MOUSE]	x		0.0029692	1.29487	Mock DMSO	Mock MLN	0.465124	1.11535	C3X DMSO 4hpi	C3X MLN 4hpi	0.716768	1.12034	C3X DMSO 28hpi	C3X MLN 28hpi
Q8BHG1	31	4	80.4873	Nardilysin OS=Mus musculus GN=Nrd1 PE=1 SV=1 - [NRDC_MOUSE]	x		0.351915	1.40793	Mock MLN	Mock DMSO	0.672317	1.11829	C3X MLN 4hpi	C3X DMSO 4hpi	0.777524	1.12033	C3X MLN 28hpi	C3X DMSO 28hpi
E9QKR1	4	4	6.40669	Protein enabled homolog OS=Mus musculus GN=Enah PE=2 SV=1 - [E9QKR1_MOUSE]	x		0.0103044	1.35245	Mock DMSO	Mock MLN	0.444091	1.38438	C3X MLN 4hpi	C3X DMSO 4hpi	0.616929	1.11627	C3X DMSO 28hpi	C3X MLN 28hpi
Q3U6F1	4	4	11.0588	Putative uncharacterized protein OS=Mus musculus GN=Rbpj PE=2 SV=1 - [Q3U6F1_MOUSE]	x		0.229159	1.1054	Mock MLN	Mock DMSO	0.108851	1.20342	C3X MLN 4hpi	C3X DMSO 4hpi	0.354717	1.1154	C3X MLN 28hpi	C3X DMSO 28hpi
Q8BH95	4	4	14.8839	Enoyl-CoA hydratase, mitochondrial OS=Mus musculus GN=Echs1 PE=1 SV=1 - [ECHM_MOUSE]	x		0.000113865	2.06989	Mock MLN	Mock DMSO	0.00536843	1.92054	C3X MLN 4hpi	C3X DMSO 4hpi	0.421621	1.11513	C3X MLN 28hpi	C3X DMSO 28hpi
P68037	4	4	12.558	Ubiquitin-conjugating enzyme E2 L3 OS=Mus musculus GN=Ube2l3 PE=2 SV=1 - [UB2L3_MOUSE]	x		0.00220434	3.92529	Mock MLN	Mock DMSO	0.454529	1.45616	C3X MLN 4hpi	C3X DMSO 4hpi	0.508983	1.11504	C3X DMSO 28hpi	C3X MLN 28hpi
E9Q0U7	41	4	130.614	Heat shock protein 105 kDa OS=Mus musculus GN=Hsph1 PE=2 SV=1 - [E9Q0U7_MOUSE]	x		0.110931	1.38041	Mock MLN	Mock DMSO	0.0394607	3.94677	C3X MLN 4hpi	C3X DMSO 4hpi	0.851203	1.10705	C3X DMSO 28hpi	C3X MLN 28hpi
Q9QX47	18	4	38.2852	Protein SON OS=Mus musculus GN=Son PE=1 SV=2 - [SON_MOUSE]	x		0.00681877	1.32257	Mock DMSO	Mock MLN	0.414741	2.11641	C3X MLN 4hpi	C3X DMSO 4hpi	0.664175	1.10639	C3X DMSO 28hpi	C3X MLN 28hpi
Q3U868	30	4	96.727	Putative uncharacterized protein (Fragment) OS=Mus musculus GN=Parp1 PE=2 SV=1 - [Q3U868_MOUSE]	x		0.0759121	1.2629	Mock DMSO	Mock MLN	0.0482815	2.18809	C3X MLN 4hpi	C3X DMSO 4hpi	0.527581	1.10375	C3X MLN 28hpi	C3X DMSO 28hpi
Q91VH6	4	4	8.35016	Protein MEMO1 OS=Mus musculus GN=Memo1 PE=1 SV=1 - [MEMO1_MOUSE]	x		0.000748271	2.05646	Mock MLN	Mock DMSO	0.083007	1.51752	C3X MLN 4hpi	C3X DMSO 4hpi	0.42848	1.10344	C3X MLN 28hpi	C3X DMSO 28hpi
Q99LB6	4	4	12.9664	Methionine adenosyltransferase 2 subunit beta OS=Mus musculus GN=Mat2b PE=2 SV=1 - [MAT2B_MOUSE]	x		0.0017141	1.55178	Mock MLN	Mock DMSO	0.134071	1.43175	C3X MLN 4hpi	C3X DMSO 4hpi	0.640782	1.1018	C3X MLN 28hpi	C3X DMSO 28hpi
Q80TR8	4	4	9.03231	Protein VPRBP OS=Mus musculus GN=Vprbp PE=1 SV=4 - [VPRBP_MOUSE]	x		0.0663479	1.24999	Mock DMSO	Mock MLN	0.719536	1.02642	C3X DMSO 4hpi	C3X MLN 4hpi	0.405259	1.0977	C3X MLN 28hpi	C3X DMSO 28hpi
P63154	4	4	8.52055	Crooked neck-like protein 1 OS=Mus musculus GN=Crnkl1 PE=1 SV=1 - [CRNL1_MOUSE]	x		0.87041	1.04418	Mock MLN	Mock DMSO	0.623335	1.04674	C3X DMSO 4hpi	C3X MLN 4hpi	0.772648	1.09093	C3X MLN 28hpi	C3X DMSO 28hpi
P00493	4	4	11.3979	Hypoxanthine-guanine phosphoribosyltransferase OS=Mus musculus GN=Hprt1 PE=1 SV=3 - [HPRT_MOUSE]	x		0.00113496	1.80181	Mock MLN	Mock DMSO	0.0672392	1.4477	C3X MLN 4hpi	C3X DMSO 4hpi	0.735938	1.08251	C3X DMSO 28hpi	C3X MLN 28hpi
A0PJ89	11	4	34.715	Mphosph10 protein (Fragment) OS=Mus musculus GN=Mphosph10 PE=2 SV=1 - [A0PJ89_MOUSE]	x		0.0639816	1.30446	Mock DMSO	Mock MLN	0.909635	1.07842	C3X MLN 4hpi	C3X DMSO 4hpi	0.779617	1.08063	C3X DMSO 28hpi	C3X MLN 28hpi
P51863	4	4	11.4885	V-type proton ATPase subunit d 1 OS=Mus musculus GN=Atp6v0d1 PE=1 SV=2 - [VA0D1_MOUSE]	x		0.00112987	1.32931	Mock MLN	Mock DMSO	0.178488	1.34977	C3X MLN 4hpi	C3X DMSO 4hpi	0.795745	1.07405	C3X DMSO 28hpi	C3X MLN 28hpi
Q3UFR4	7	4	24.8018	Putative uncharacterized protein OS=Mus musculus GN=Slc1a5 PE=2 SV=1 - [Q3UFR4_MOUSE]	x		0.887097	1.00851	Mock DMSO	Mock MLN	0.18749	2.42837	C3X MLN 4hpi	C3X DMSO 4hpi	0.726769	1.07348	C3X MLN 28hpi	C3X DMSO 28hpi
Q3UHD6	5	4	14.373	Sorting nexin-27 OS=Mus musculus GN=Snx27 PE=1 SV=2 - [SNX27_MOUSE]	x		0.415664	1.15612	Mock DMSO	Mock MLN	0.800581	1.03597	C3X MLN 4hpi	C3X DMSO 4hpi	0.64146	1.07157	C3X DMSO 28hpi	C3X MLN 28hpi
Q4VAA2	5	4	19.119	Protein CDV3 OS=Mus musculus GN=Cdv3 PE=1 SV=2 - [CDV3_MOUSE]	x		0.0221956	1.43495	Mock MLN	Mock DMSO	0.048968	2.59345	C3X MLN 4hpi	C3X DMSO 4hpi	0.794011	1.06289	C3X DMSO 28hpi	C3X MLN 28hpi
O70503	9	4	22.5172	Estradiol 17-beta-dehydrogenase 12 OS=Mus musculus GN=Hsd17b12 PE=2 SV=1 - [DHB12_MOUSE]	x		0.476552	1.075	Mock MLN	Mock DMSO	0.979778	1.00001	C3X MLN 4hpi	C3X DMSO 4hpi	0.483765	1.06257	C3X DMSO 28hpi	C3X MLN 28hpi
Q59IX2	4	4	8.35268	Origin recognition complex subunit 1 isoform B OS=Mus musculus GN=Orc1 PE=2 SV=1 - [Q59IX2_MOUSE]	x		0.37555	1.11494	Mock DMSO	Mock MLN	0.556727	1.2158	C3X MLN 4hpi	C3X DMSO 4hpi	0.930598	1.06243	C3X DMSO 28hpi	C3X MLN 28hpi
P08752	9	4	29.7435	Guanine nucleotide-binding protein G(i) subunit alpha-2 OS=Mus musculus GN=Gnai2 PE=1 SV=5 - [GNAI2_MOUSE]	x		0.00880418	1.23881	Mock MLN	Mock DMSO	0.0238722	1.39949	C3X MLN 4hpi	C3X DMSO 4hpi	0.63326	1.05693	C3X DMSO 28hpi	C3X MLN 28hpi
Q9D0L8	4	4	8.9927	mRNA cap guanine-N7 methyltransferase OS=Mus musculus GN=Rnmt PE=1 SV=1 - [MCES_MOUSE]	x		0.167877	1.18944	Mock MLN	Mock DMSO	0.0293018	1.16555	C3X MLN 4hpi	C3X DMSO 4hpi	0.55804	1.05436	C3X DMSO 28hpi	C3X MLN 28hpi
B2CSK2	11	4	34.6156	Heat shock protein 1-like protein OS=Mus musculus PE=3 SV=1 - [B2CSK2_MOUSE]	x		0.0121804	1.55282	Mock MLN	Mock DMSO	0.0331061	2.24208	C3X MLN 4hpi	C3X DMSO 4hpi	0.809413	1.05392	C3X MLN 28hpi	C3X DMSO 28hpi
O70400	7	4	23.0171	PDZ and LIM domain protein 1 OS=Mus musculus GN=Pdlim1 PE=2 SV=4 - [PDLI1_MOUSE]	x		0.0010534	1.58634	Mock MLN	Mock DMSO	0.02721	1.60494	C3X MLN 4hpi	C3X DMSO 4hpi	0.650493	1.0528	C3X MLN 28hpi	C3X DMSO 28hpi
Q3UK83	24	4	91.1373	Putative uncharacterized protein OS=Mus musculus GN=Hnrnpa1 PE=2 SV=1 - [Q3UK83_MOUSE]	x		0.160211	2.19853	Mock MLN	Mock DMSO	0.0864654	16.2579	C3X MLN 4hpi	C3X DMSO 4hpi	0.959607	1.05138	C3X MLN 28hpi	C3X DMSO 28hpi
P35278	5	4	17.9877	Ras-related protein Rab-5C OS=Mus musculus GN=Rab5c PE=1 SV=2 - [RAB5C_MOUSE]	x		0.000226576	1.78872	Mock MLN	Mock DMSO	0.0893684	1.32786	C3X MLN 4hpi	C3X DMSO 4hpi	0.650253	1.05032	C3X MLN 28hpi	C3X DMSO 28hpi
P57759	4	4	9.18254	Endoplasmic reticulum resident protein 29 OS=Mus musculus GN=Erp29 PE=1 SV=2 - [ERP29_MOUSE]	x		0.00942879	1.4139	Mock MLN	Mock DMSO	0.106354	1.51134	C3X MLN 4hpi	C3X DMSO 4hpi	0.740993	1.04889	C3X DMSO 28hpi	C3X MLN 28hpi
Q6PCM2	4	4	8.55798	Integrator complex subunit 6 OS=Mus musculus GN=Ints6 PE=2 SV=1 - [INT6_MOUSE]	x		0.0915699	1.18338	Mock DMSO	Mock MLN	0.196356	1.2117	C3X MLN 4hpi	C3X DMSO 4hpi	0.802657	1.04747	C3X DMSO 28hpi	C3X MLN 28hpi
Q9DBH5	4	4	11.4429	Vesicular integral-membrane protein VIP36 OS=Mus musculus GN=Lman2 PE=2 SV=2 - [LMAN2_MOUSE]	x		0.601267	1.03324	Mock MLN	Mock DMSO	0.499095	1.06664	C3X MLN 4hpi	C3X DMSO 4hpi	0.705086	1.04592	C3X DMSO 28hpi	C3X MLN 28hpi
F6SQH7	4	4	9.94215	Polymerase delta-interacting protein 2 (Fragment) OS=Mus musculus GN=Poldip2 PE=4 SV=1 - [F6SQH7_MOUSE]	x		0.0167669	1.21939	Mock MLN	Mock DMSO	0.0628594	1.22809	C3X MLN 4hpi	C3X DMSO 4hpi	0.678772	1.04577	C3X MLN 28hpi	C3X DMSO 28hpi
Q921S7	4	4	10.9283	39S ribosomal protein L37, mitochondrial OS=Mus musculus GN=Mrpl37 PE=2 SV=1 - [RM37_MOUSE]	x		0.251031	1.12765	Mock MLN	Mock DMSO	0.516018	1.06998	C3X MLN 4hpi	C3X DMSO 4hpi	0.701946	1.0423	C3X DMSO 28hpi	C3X MLN 28hpi
P50543	4	4	13.0066	Protein S100-A11 OS=Mus musculus GN=S100a11 PE=2 SV=1 - [S10AB_MOUSE]	x		0.00404564	4.38754	Mock MLN	Mock DMSO	0.580118	1.44815	C3X MLN 4hpi	C3X DMSO 4hpi	0.321534	1.02981	C3X MLN 28hpi	C3X DMSO 28hpi
P62082	14	4	53.1055	40S ribosomal protein S7 OS=Mus musculus GN=Rps7 PE=2 SV=1 - [RS7_MOUSE]	x		0.0708115	2.6725	Mock MLN	Mock DMSO	0.0914537	5.50938	C3X MLN 4hpi	C3X DMSO 4hpi	0.715393	1.02758	C3X MLN 28hpi	C3X DMSO 28hpi
L7N202	19	4	57.7359	Uncharacterized protein OS=Mus musculus GN=Gm16477 PE=4 SV=1 - [L7N202_MOUSE]	x		0.00268884	1.769	Mock MLN	Mock DMSO	0.0606968	1.89477	C3X MLN 4hpi	C3X DMSO 4hpi	0.64263	1.02639	C3X MLN 28hpi	C3X DMSO 28hpi
D3Z6S1	4	4	10.1434	Transmembrane protein 214 OS=Mus musculus GN=Tmem214 PE=2 SV=1 - [D3Z6S1_MOUSE]	x		0.672488	1.06028	Mock DMSO	Mock MLN	0.905472	1.04432	C3X MLN 4hpi	C3X DMSO 4hpi	0.652762	1.02592	C3X MLN 28hpi	C3X DMSO 28hpi
Q924W5	4	4	10.8207	Structural maintenance of chromosomes protein 6 OS=Mus musculus GN=Smc6 PE=2 SV=1 - [SMC6_MOUSE]	x		0.00149849	1.26168	Mock DMSO	Mock MLN	0.359231	1.17326	C3X MLN 4hpi	C3X DMSO 4hpi	0.72172	1.0244	C3X MLN 28hpi	C3X DMSO 28hpi
P42125	4	4	14.2316	Enoyl-CoA delta isomerase 1, mitochondrial OS=Mus musculus GN=Eci1 PE=1 SV=2 - [ECI1_MOUSE]	x		0.000271474	1.75147	Mock MLN	Mock DMSO	0.00765645	1.64604	C3X MLN 4hpi	C3X DMSO 4hpi	0.624468	1.02208	C3X MLN 28hpi	C3X DMSO 28hpi
Q9WVJ2	12	4	39.3915	26S proteasome non-ATPase regulatory subunit 13 OS=Mus musculus GN=Psmd13 PE=1 SV=1 - [PSD13_MOUSE]	x		0.00662854	1.27365	Mock MLN	Mock DMSO	0.0154368	1.55547	C3X MLN 4hpi	C3X DMSO 4hpi	0.715629	1.02186	C3X MLN 28hpi	C3X DMSO 28hpi
Q8BVF6	5	4	19.2555	Putative uncharacterized protein OS=Mus musculus GN=Pvr PE=2 SV=1 - [Q8BVF6_MOUSE]	x		0.602935	1.04189	Mock MLN	Mock DMSO	0.115373	1.34162	C3X MLN 4hpi	C3X DMSO 4hpi	0.704003	1.02075	C3X MLN 28hpi	C3X DMSO 28hpi
G3UXX3	5	4	14.6528	Sepiapterin reductase OS=Mus musculus GN=Spr PE=2 SV=1 - [G3UXX3_MOUSE]	x		0.000765543	1.9942	Mock MLN	Mock DMSO	0.0146001	1.85788	C3X MLN 4hpi	C3X DMSO 4hpi	0.695007	1.01914	C3X DMSO 28hpi	C3X MLN 28hpi
Q9CQU0	4	4	11.7786	Thioredoxin domain-containing protein 12 OS=Mus musculus GN=Txndc12 PE=2 SV=1 - [TXD12_MOUSE]	x		0.000110212	2.50239	Mock MLN	Mock DMSO	0.0502126	1.67595	C3X MLN 4hpi	C3X DMSO 4hpi	0.696237	1.01363	C3X MLN 28hpi	C3X DMSO 28hpi
P0C0S6	7	4	26.6539	Histone H2A.Z OS=Mus musculus GN=H2afz PE=1 SV=2 - [H2AZ_MOUSE]	x		0.00154296	4.22616	Mock MLN	Mock DMSO	0.0631797	2.77823	C3X MLN 4hpi	C3X DMSO 4hpi	0.397066	1.01222	C3X MLN 28hpi	C3X DMSO 28hpi
P43275	7	4	26.3859	Histone H1.1 OS=Mus musculus GN=Hist1h1a PE=1 SV=2 - [H11_MOUSE]	x		0.0068262	1.34826	Mock MLN	Mock DMSO	0.0141488	1.50489	C3X MLN 4hpi	C3X DMSO 4hpi	0.946447	1.01175	C3X MLN 28hpi	C3X DMSO 28hpi
P20108	4	4	13.0732	Thioredoxin-dependent peroxide reductase, mitochondrial OS=Mus musculus GN=Prdx3 PE=1 SV=1 - [PRDX3_MOUSE]	x		0.00046848	1.67291	Mock MLN	Mock DMSO	0.0181708	1.99816	C3X MLN 4hpi	C3X DMSO 4hpi	0.864019	1.01045	C3X DMSO 28hpi	C3X MLN 28hpi
P10518	5	4	18.3316	Delta-aminolevulinic acid dehydratase OS=Mus musculus GN=Alad PE=1 SV=1 - [HEM2_MOUSE]	x		0.229533	1.285	Mock MLN	Mock DMSO	0.0487568	1.59576	C3X MLN 4hpi	C3X DMSO 4hpi	0.94957	1.01025	C3X DMSO 28hpi	C3X MLN 28hpi
Q8K3X4	4	4	16.594	Interferon regulatory factor 2-binding protein-like OS=Mus musculus GN=Irf2bpl PE=1 SV=1 - [I2BPL_MOUSE]	x		0.606988	1.0432	Mock MLN	Mock DMSO	0.220542	1.15477	C3X MLN 4hpi	C3X DMSO 4hpi	0.960587	1.0101	C3X DMSO 28hpi	C3X MLN 28hpi
P10107	22	4	83.6352	Annexin A1 OS=Mus musculus GN=Anxa1 PE=1 SV=2 - [ANXA1_MOUSE]	x		0.212817	1.14878	Mock MLN	Mock DMSO	0.0746336	2.29994	C3X MLN 4hpi	C3X DMSO 4hpi	0.828951	1.00914	C3X DMSO 28hpi	C3X MLN 28hpi
P63028	5	4	17.6204	Translationally-controlled tumor protein OS=Mus musculus GN=Tpt1 PE=1 SV=1 - [TCTP_MOUSE]	x		0.000455784	1.84201	Mock MLN	Mock DMSO	0.0371368	1.48727	C3X MLN 4hpi	C3X DMSO 4hpi	0.621204	1.00825	C3X MLN 28hpi	C3X DMSO 28hpi
Q3TDU5	6	4	15.3889	Milk fat globule-EGF factor 8 protein, isoform CRA_a OS=Mus musculus GN=Mfge8 PE=2 SV=1 - [Q3TDU5_MOUSE]	x		0.324777	1.08261	Mock MLN	Mock DMSO	0.045266	1.43855	C3X MLN 4hpi	C3X DMSO 4hpi	0.860342	1.00746	C3X MLN 28hpi	C3X DMSO 28hpi
B1ARD6	9	4	20.2314	Protein Slfn9 OS=Mus musculus GN=Slfn9 PE=4 SV=1 - [B1ARD6_MOUSE]	x		0.753945	1.04812	Mock MLN	Mock DMSO	0.831054	1.02569	C3X DMSO 4hpi	C3X MLN 4hpi	0.931517	1.00669	C3X DMSO 28hpi	C3X MLN 28hpi
Q9Z2K1	7	3	18.5527	Keratin, type I cytoskeletal 16 OS=Mus musculus GN=Krt16 PE=1 SV=3 - [K1C16_MOUSE]	x		0.672599	1.4605	Mock MLN	Mock DMSO	0.507406	1.32172	C3X MLN 4hpi	C3X DMSO 4hpi	0.0299381	5.3776	C3X DMSO 28hpi	C3X MLN 28hpi
Q3U5J6	5	3	15.601	Putative uncharacterized protein (Fragment) OS=Mus musculus GN=Morf4l1 PE=2 SV=1 - [Q3U5J6_MOUSE]	x		3.78179e-07	2.14056	Mock MLN	Mock DMSO	0.00190813	2.4437	C3X MLN 4hpi	C3X DMSO 4hpi	0.000464327	4.79758	C3X MLN 28hpi	C3X DMSO 28hpi
Q8CFQ9	12	3	53.4687	Fusion, derived from t(1216) malignant liposarcoma (Human) OS=Mus musculus GN=Fus PE=2 SV=1 - [Q8CFQ9_MOUSE]	x		0.117558	6.16052	Mock MLN	Mock DMSO	0.01536	5.37768	C3X MLN 4hpi	C3X DMSO 4hpi	0.0148434	3.72686	C3X MLN 28hpi	C3X DMSO 28hpi
Q922U2	7	3	18.7646	Keratin, type II cytoskeletal 5 OS=Mus musculus GN=Krt5 PE=1 SV=1 - [K2C5_MOUSE]	x		0.636074	1.51085	Mock MLN	Mock DMSO	0.771961	1.04404	C3X MLN 4hpi	C3X DMSO 4hpi	0.000670808	3.43659	C3X DMSO 28hpi	C3X MLN 28hpi
Q3TL27	16	3	47.8159	Putative uncharacterized protein OS=Mus musculus GN=Xpnpep1 PE=2 SV=1 - [Q3TL27_MOUSE]	x		0.00395536	6.21441	Mock MLN	Mock DMSO	0.202735	6.52511	C3X MLN 4hpi	C3X DMSO 4hpi	0.0502689	3.20339	C3X MLN 28hpi	C3X DMSO 28hpi
P83882	3	3	6.30837	60S ribosomal protein L36a OS=Mus musculus GN=Rpl36a PE=3 SV=2 - [RL36A_MOUSE]	x		0.796837	1.63019	Mock MLN	Mock DMSO	0.846185	1.09292	C3X MLN 4hpi	C3X DMSO 4hpi	0.212135	3.14286	C3X DMSO 28hpi	C3X MLN 28hpi
Q8K2D3	3	3	2.46536	Enhancer of mRNA-decapping protein 3 OS=Mus musculus GN=Edc3 PE=1 SV=1 - [EDC3_MOUSE]	x		0.0630516	2.01304	Mock MLN	Mock DMSO	0.0712949	2.11219	C3X MLN 4hpi	C3X DMSO 4hpi	0.0150048	2.98983	C3X MLN 28hpi	C3X DMSO 28hpi
Q8R3F9	3	3	13.1462	Speckle targeted PIP5K1A-regulated poly(A) polymerase OS=Mus musculus GN=Tut1 PE=1 SV=1 - [STPAP_MOUSE]	x		0.0651484	1.88833	Mock MLN	Mock DMSO	0.188614	1.83262	C3X MLN 4hpi	C3X DMSO 4hpi	0.00122516	2.87313	C3X MLN 28hpi	C3X DMSO 28hpi
A1A4C2	3	3	4.70124	Atg9a protein (Fragment) OS=Mus musculus GN=Atg9a PE=2 SV=1 - [A1A4C2_MOUSE]	x		0.0128243	1.62382	Mock DMSO	Mock MLN	0.612386	1.14308	C3X DMSO 4hpi	C3X MLN 4hpi	0.0133307	2.86571	C3X DMSO 28hpi	C3X MLN 28hpi
B6ZHD0	26	3	71.8751	Erythrocyte protein band 4.1-like 2 OS=Mus musculus GN=Epb4.1l2 PE=2 SV=1 - [B6ZHD0_MOUSE]	x		0.00303105	1.73116	Mock DMSO	Mock MLN	0.790262	1.0527	C3X DMSO 4hpi	C3X MLN 4hpi	0.00660743	2.82226	C3X DMSO 28hpi	C3X MLN 28hpi
A1L0X5	3	3	10.2805	Krt78 protein (Fragment) OS=Mus musculus GN=Krt78 PE=2 SV=1 - [A1L0X5_MOUSE]	x		0.258291	2.06841	Mock MLN	Mock DMSO	0.930487	1.07396	C3X MLN 4hpi	C3X DMSO 4hpi	0.0187981	2.81632	C3X DMSO 28hpi	C3X MLN 28hpi
Q8C751	11	3	28.8124	Putative uncharacterized protein (Fragment) OS=Mus musculus GN=Ddx10 PE=2 SV=1 - [Q8C751_MOUSE]	x		0.0592757	1.64853	Mock MLN	Mock DMSO	0.58215	1.26215	C3X MLN 4hpi	C3X DMSO 4hpi	0.000182351	2.49156	C3X MLN 28hpi	C3X DMSO 28hpi
P04104	7	3	23.6116	Keratin, type II cytoskeletal 1 OS=Mus musculus GN=Krt1 PE=1 SV=4 - [K2C1_MOUSE]	x		0.380873	1.77594	Mock MLN	Mock DMSO	0.816145	1.07764	C3X DMSO 4hpi	C3X MLN 4hpi	0.0142668	2.4867	C3X DMSO 28hpi	C3X MLN 28hpi
Q3UGN9	3	3	8.61308	Signal transducing adapter molecule 1 OS=Mus musculus GN=Stam PE=2 SV=1 - [Q3UGN9_MOUSE]	x		0.0486573	2.23021	Mock MLN	Mock DMSO	0.959933	1.13679	C3X MLN 4hpi	C3X DMSO 4hpi	0.00923302	2.47294	C3X MLN 28hpi	C3X DMSO 28hpi
Q05CA9	3	3	10.864	Prcc protein (Fragment) OS=Mus musculus GN=Prcc PE=2 SV=1 - [Q05CA9_MOUSE]	x		0.0832237	1.24379	Mock MLN	Mock DMSO	0.0262919	2.4154	C3X MLN 4hpi	C3X DMSO 4hpi	6.74523e-05	2.27425	C3X MLN 28hpi	C3X DMSO 28hpi
Q6ZQ73	18	3	41.7988	Cullin-associated NEDD8-dissociated protein 2 OS=Mus musculus GN=Cand2 PE=1 SV=2 - [CAND2_MOUSE]	x		0.0675122	2.92331	Mock MLN	Mock DMSO	0.911813	1.03333	C3X MLN 4hpi	C3X DMSO 4hpi	0.0916361	2.26934	C3X MLN 28hpi	C3X DMSO 28hpi
Q6A009	8	3	19.1984	E3 ubiquitin-protein ligase listerin OS=Mus musculus GN=Ltn1 PE=1 SV=3 - [LTN1_MOUSE]	x		0.00062019	1.60785	Mock DMSO	Mock MLN	0.0382918	1.84861	C3X DMSO 4hpi	C3X MLN 4hpi	0.0383086	2.26546	C3X DMSO 28hpi	C3X MLN 28hpi
P42859	3	3	3.02713	Huntingtin OS=Mus musculus GN=Htt PE=1 SV=2 - [HD_MOUSE]	x		0.000795752	1.92736	Mock DMSO	Mock MLN	0.499629	1.0765	C3X DMSO 4hpi	C3X MLN 4hpi	0.082128	2.233	C3X DMSO 28hpi	C3X MLN 28hpi
B7ZMP1	3	3	5.34011	Probable Xaa-Pro aminopeptidase 3 OS=Mus musculus GN=Xpnpep3 PE=2 SV=1 - [XPP3_MOUSE]	x		0.0274519	3.14756	Mock MLN	Mock DMSO	0.63172	1.97287	C3X MLN 4hpi	C3X DMSO 4hpi	0.0560401	2.20556	C3X MLN 28hpi	C3X DMSO 28hpi
Q9CPQ1	3	3	6.49576	Cytochrome c oxidase subunit 6C OS=Mus musculus GN=Cox6c PE=1 SV=3 - [COX6C_MOUSE]	x		0.399915	1.17812	Mock DMSO	Mock MLN	0.665962	1.0535	C3X DMSO 4hpi	C3X MLN 4hpi	0.0146467	2.18726	C3X DMSO 28hpi	C3X MLN 28hpi
Q3TKY6	3	3	3.90551	Peptidyl-prolyl cis-trans isomerase CWC27 homolog OS=Mus musculus GN=Cwc27 PE=2 SV=1 - [CWC27_MOUSE]	x		0.1995	1.28935	Mock MLN	Mock DMSO	0.183413	1.32107	C3X DMSO 4hpi	C3X MLN 4hpi	0.00925941	2.1723	C3X MLN 28hpi	C3X DMSO 28hpi
B2RUD1	4	3	10.2946	Transmembrane protein 165 OS=Mus musculus GN=Tmem165 PE=2 SV=1 - [B2RUD1_MOUSE]	x		0.000273586	1.50029	Mock DMSO	Mock MLN	0.981753	1.013	C3X DMSO 4hpi	C3X MLN 4hpi	0.0233398	2.16476	C3X DMSO 28hpi	C3X MLN 28hpi
D3Z0A2	14	3	45.9581	Protein arginine N-methyltransferase 1 OS=Mus musculus GN=Prmt1 PE=2 SV=1 - [D3Z0A2_MOUSE]	x		0.150465	1.49739	Mock MLN	Mock DMSO	0.0333543	1.7726	C3X MLN 4hpi	C3X DMSO 4hpi	0.041041	2.16152	C3X MLN 28hpi	C3X DMSO 28hpi
Q3TRM4	3	3	2.81731	Neuropathy target esterase OS=Mus musculus GN=Pnpla6 PE=2 SV=2 - [PLPL6_MOUSE]	x		0.037483	2.02754	Mock MLN	Mock DMSO	0.793644	1.09082	C3X DMSO 4hpi	C3X MLN 4hpi	0.0570201	2.14768	C3X MLN 28hpi	C3X DMSO 28hpi
P06795	3	3	2.29355	Multidrug resistance protein 1B OS=Mus musculus GN=Abcb1b PE=1 SV=1 - [MDR1B_MOUSE]	x		0.320152	1.19705	Mock DMSO	Mock MLN	0.388919	1.17098	C3X DMSO 4hpi	C3X MLN 4hpi	0.00204384	2.11228	C3X DMSO 28hpi	C3X MLN 28hpi
Q3UDB1	28	3	97.5932	Putative uncharacterized protein (Fragment) OS=Mus musculus GN=Cct7 PE=2 SV=1 - [Q3UDB1_MOUSE]	x		0.0525111	2.27466	Mock MLN	Mock DMSO	0.878461	1.62987	C3X MLN 4hpi	C3X DMSO 4hpi	0.0914901	2.09728	C3X MLN 28hpi	C3X DMSO 28hpi
D3Z600	3	3	4.81818	Peroxisomal targeting signal 1 receptor OS=Mus musculus GN=Pex5 PE=2 SV=1 - [D3Z600_MOUSE]	x		0.18974	1.20707	Mock MLN	Mock DMSO	0.834744	1.33248	C3X MLN 4hpi	C3X DMSO 4hpi	0.00120591	2.03166	C3X MLN 28hpi	C3X DMSO 28hpi
Q2M4I9	3	3	6.62514	Plcg1 OS=Mus musculus GN=Plcg1 PE=4 SV=1 - [Q2M4I9_MOUSE]	x		0.000583884	1.44118	Mock DMSO	Mock MLN	0.815045	1.03737	C3X MLN 4hpi	C3X DMSO 4hpi	0.0323899	2.0229	C3X DMSO 28hpi	C3X MLN 28hpi
F8WHP8	3	3	9.25518	ATP synthase subunit f, mitochondrial OS=Mus musculus GN=Atp5j2 PE=2 SV=1 - [F8WHP8_MOUSE]	x		0.166017	1.15102	Mock DMSO	Mock MLN	0.386624	1.22006	C3X MLN 4hpi	C3X DMSO 4hpi	0.0281075	2.02097	C3X DMSO 28hpi	C3X MLN 28hpi
O35988	3	3	8.57276	Syndecan-4 OS=Mus musculus GN=Sdc4 PE=1 SV=1 - [SDC4_MOUSE]	x		0.00215617	1.56493	Mock DMSO	Mock MLN	0.90868	1.02137	C3X DMSO 4hpi	C3X MLN 4hpi	0.0279398	1.98385	C3X DMSO 28hpi	C3X MLN 28hpi
Q6P9L5	31	3	73.3319	Nup205 protein (Fragment) OS=Mus musculus GN=Nup205 PE=2 SV=1 - [Q6P9L5_MOUSE]	x		0.181566	1.36553	Mock DMSO	Mock MLN	0.210334	1.34965	C3X DMSO 4hpi	C3X MLN 4hpi	0.0340996	1.97783	C3X DMSO 28hpi	C3X MLN 28hpi
Q8K114	3	3	7.34122	Integrator complex subunit 9 OS=Mus musculus GN=Ints9 PE=2 SV=1 - [INT9_MOUSE]	x		0.0373054	1.9501	Mock MLN	Mock DMSO	0.114618	1.62542	C3X MLN 4hpi	C3X DMSO 4hpi	0.00418401	1.97537	C3X MLN 28hpi	C3X DMSO 28hpi
O54941	3	3	9.65561	SWI/SNF-related matrix-associated actin-dependent regulator of chromatin subfamily E member 1 OS=Mus musculus GN=Smarce1 PE=1 SV=1 - [SMCE1_MOUSE]	x		0.00543102	1.38639	Mock MLN	Mock DMSO	0.0293792	1.76667	C3X MLN 4hpi	C3X DMSO 4hpi	0.00831862	1.94946	C3X MLN 28hpi	C3X DMSO 28hpi
Q62203	5	3	13.2442	Splicing factor 3A subunit 2 OS=Mus musculus GN=Sf3a2 PE=2 SV=2 - [SF3A2_MOUSE]	x		0.0492429	1.91167	Mock MLN	Mock DMSO	0.868298	1.62907	C3X MLN 4hpi	C3X DMSO 4hpi	0.0610381	1.94384	C3X MLN 28hpi	C3X DMSO 28hpi
Q3V300	3	3	6.67027	Kinesin-like protein KIF22 OS=Mus musculus GN=Kif22 PE=2 SV=2 - [KIF22_MOUSE]	x		0.0898127	1.48782	Mock MLN	Mock DMSO	0.609863	1.00734	C3X MLN 4hpi	C3X DMSO 4hpi	0.0310425	1.94173	C3X MLN 28hpi	C3X DMSO 28hpi
Q8BGC0	3	3	8.15987	HIV Tat-specific factor 1 homolog OS=Mus musculus GN=Htatsf1 PE=1 SV=1 - [HTSF1_MOUSE]	x		0.0120282	1.44688	Mock DMSO	Mock MLN	0.0505771	1.72683	C3X DMSO 4hpi	C3X MLN 4hpi	0.0403025	1.92262	C3X DMSO 28hpi	C3X MLN 28hpi
B2RXW8	4	3	5.55564	Ppfia1 protein OS=Mus musculus GN=Ppfia1 PE=2 SV=1 - [B2RXW8_MOUSE]	x		0.000619344	1.74503	Mock DMSO	Mock MLN	0.734008	1.24578	C3X MLN 4hpi	C3X DMSO 4hpi	0.0285894	1.91632	C3X DMSO 28hpi	C3X MLN 28hpi
Q99JF5	3	3	8.73718	Diphosphomevalonate decarboxylase OS=Mus musculus GN=Mvd PE=1 SV=2 - [MVD1_MOUSE]	x		0.109458	1.15541	Mock MLN	Mock DMSO	0.00817843	1.41863	C3X MLN 4hpi	C3X DMSO 4hpi	0.00745536	1.86155	C3X MLN 28hpi	C3X DMSO 28hpi
Q61102	3	3	5.24698	ATP-binding cassette sub-family B member 7, mitochondrial OS=Mus musculus GN=Abcb7 PE=1 SV=3 - [ABCB7_MOUSE]	x		0.152673	1.78323	Mock MLN	Mock DMSO	0.788966	1.09557	C3X MLN 4hpi	C3X DMSO 4hpi	0.0904669	1.84987	C3X MLN 28hpi	C3X DMSO 28hpi
Q9CQU3	3	3	7.61898	Protein RER1 OS=Mus musculus GN=Rer1 PE=1 SV=1 - [RER1_MOUSE]	x		0.00635148	1.32723	Mock DMSO	Mock MLN	0.944668	1.01778	C3X DMSO 4hpi	C3X MLN 4hpi	0.0298399	1.8298	C3X DMSO 28hpi	C3X MLN 28hpi
F6VYE2	3	3	2.70209	Zinc finger MYM-type protein 4 (Fragment) OS=Mus musculus GN=Zmym4 PE=4 SV=1 - [F6VYE2_MOUSE]	x		0.0006093	1.43807	Mock DMSO	Mock MLN	0.719466	1.07449	C3X DMSO 4hpi	C3X MLN 4hpi	0.0808967	1.82897	C3X DMSO 28hpi	C3X MLN 28hpi
P29533	5	3	13.5025	Vascular cell adhesion protein 1 OS=Mus musculus GN=Vcam1 PE=1 SV=1 - [VCAM1_MOUSE]	x		0.472615	1.03556	Mock DMSO	Mock MLN	0.0562875	1.47682	C3X MLN 4hpi	C3X DMSO 4hpi	0.00124848	1.82491	C3X DMSO 28hpi	C3X MLN 28hpi
Q9DCF9	3	3	10.4611	Translocon-associated protein subunit gamma OS=Mus musculus GN=Ssr3 PE=1 SV=1 - [SSRG_MOUSE]	x		0.0156066	1.31513	Mock DMSO	Mock MLN	0.513748	1.20323	C3X MLN 4hpi	C3X DMSO 4hpi	0.0533904	1.79673	C3X DMSO 28hpi	C3X MLN 28hpi
Q3UDL9	17	3	47.9925	Putative uncharacterized protein (Fragment) OS=Mus musculus GN=Bclaf1 PE=2 SV=1 - [Q3UDL9_MOUSE]	x		0.0223385	1.57541	Mock DMSO	Mock MLN	0.777194	1.06468	C3X MLN 4hpi	C3X DMSO 4hpi	0.0107673	1.79255	C3X DMSO 28hpi	C3X MLN 28hpi
P17047	5	3	11.3244	Lysosome-associated membrane glycoprotein 2 OS=Mus musculus GN=Lamp2 PE=2 SV=2 - [LAMP2_MOUSE]	x		0.046422	1.32387	Mock DMSO	Mock MLN	0.670536	1.03149	C3X DMSO 4hpi	C3X MLN 4hpi	0.0838182	1.78757	C3X DMSO 28hpi	C3X MLN 28hpi
P62862	3	3	9.58407	40S ribosomal protein S30 OS=Mus musculus GN=Fau PE=3 SV=1 - [RS30_MOUSE]	x		7.71986e-05	2.3161	Mock MLN	Mock DMSO	0.0333624	1.87493	C3X MLN 4hpi	C3X DMSO 4hpi	0.278151	1.77529	C3X DMSO 28hpi	C3X MLN 28hpi
A8ASF5	3	3	4.97118	Acyltransferase OS=Mus musculus GN=Cpt1a PE=2 SV=1 - [A8ASF5_MOUSE]	x		0.029012	1.26356	Mock DMSO	Mock MLN	0.364705	1.15233	C3X DMSO 4hpi	C3X MLN 4hpi	0.0311476	1.75662	C3X DMSO 28hpi	C3X MLN 28hpi
Q8VCH6	3	3	8.80228	Delta(24)-sterol reductase OS=Mus musculus GN=Dhcr24 PE=2 SV=1 - [DHC24_MOUSE]	x		0.0127758	1.29014	Mock DMSO	Mock MLN	0.458967	1.15265	C3X DMSO 4hpi	C3X MLN 4hpi	0.0468758	1.74194	C3X DMSO 28hpi	C3X MLN 28hpi
Q8VCW8	3	3	7.91981	Acyl-CoA synthetase family member 2, mitochondrial OS=Mus musculus GN=Acsf2 PE=1 SV=1 - [ACSF2_MOUSE]	x		0.0120981	2.18422	Mock MLN	Mock DMSO	0.283331	1.81827	C3X MLN 4hpi	C3X DMSO 4hpi	0.0404172	1.74048	C3X MLN 28hpi	C3X DMSO 28hpi
A2AQJ7	3	3	6.34957	Transmembrane protein 87A OS=Mus musculus GN=Tmem87a PE=2 SV=1 - [A2AQJ7_MOUSE]	x		0.00285282	1.38919	Mock DMSO	Mock MLN	0.367943	1.23343	C3X DMSO 4hpi	C3X MLN 4hpi	0.0427006	1.73429	C3X DMSO 28hpi	C3X MLN 28hpi
P63323	3	3	7.72824	40S ribosomal protein S12 OS=Mus musculus GN=Rps12 PE=1 SV=2 - [RS12_MOUSE]	x		0.000754381	2.04232	Mock MLN	Mock DMSO	0.0541884	1.3851	C3X MLN 4hpi	C3X DMSO 4hpi	0.334302	1.72323	C3X DMSO 28hpi	C3X MLN 28hpi
J3QPZ8	3	3	11.1502	Eukaryotic translation initiation factor 1 (Fragment) OS=Mus musculus GN=Eif1 PE=2 SV=1 - [J3QPZ8_MOUSE]	x		0.00304928	2.01038	Mock MLN	Mock DMSO	0.407676	1.14332	C3X DMSO 4hpi	C3X MLN 4hpi	0.0539474	1.7006	C3X DMSO 28hpi	C3X MLN 28hpi
O35566	3	3	5.36261	CD151 antigen OS=Mus musculus GN=Cd151 PE=2 SV=2 - [CD151_MOUSE]	x		0.285574	1.44508	Mock MLN	Mock DMSO	0.34934	1.74061	C3X DMSO 4hpi	C3X MLN 4hpi	0.362307	1.69943	C3X DMSO 28hpi	C3X MLN 28hpi
D3YWT0	3	3	7.83401	Signal peptidase complex catalytic subunit SEC11A OS=Mus musculus GN=Sec11a PE=2 SV=1 - [D3YWT0_MOUSE]	x		0.136561	1.12915	Mock MLN	Mock DMSO	0.382808	1.09978	C3X MLN 4hpi	C3X DMSO 4hpi	0.0158813	1.69613	C3X DMSO 28hpi	C3X MLN 28hpi
Q8BVQ0	3	3	10.8894	WD repeat-containing protein 61 OS=Mus musculus GN=Wdr61 PE=2 SV=1 - [Q8BVQ0_MOUSE]	x		0.0189362	3.01117	Mock MLN	Mock DMSO	0.972564	1.94768	C3X MLN 4hpi	C3X DMSO 4hpi	0.101541	1.69341	C3X MLN 28hpi	C3X DMSO 28hpi
P70288	13	3	42.9592	Histone deacetylase 2 OS=Mus musculus GN=Hdac2 PE=1 SV=1 - [HDAC2_MOUSE]	x		0.00744495	1.23691	Mock MLN	Mock DMSO	0.0166559	1.3694	C3X MLN 4hpi	C3X DMSO 4hpi	0.0176855	1.68548	C3X MLN 28hpi	C3X DMSO 28hpi
Q3UKA1	4	3	10.7879	Putative uncharacterized protein OS=Mus musculus GN=Dnajc3 PE=2 SV=1 - [Q3UKA1_MOUSE]	x		0.0232722	2.78986	Mock MLN	Mock DMSO	0.36288	1.66453	C3X MLN 4hpi	C3X DMSO 4hpi	0.104504	1.67728	C3X MLN 28hpi	C3X DMSO 28hpi
Q99K48	19	3	59.2699	Non-POU domain-containing octamer-binding protein OS=Mus musculus GN=Nono PE=1 SV=3 - [NONO_MOUSE]	x		0.114516	1.52673	Mock MLN	Mock DMSO	0.022142	5.40907	C3X MLN 4hpi	C3X DMSO 4hpi	0.186395	1.67122	C3X MLN 28hpi	C3X DMSO 28hpi
Q3U8N1	17	3	61.6408	Putative uncharacterized protein OS=Mus musculus GN=Sars PE=2 SV=1 - [Q3U8N1_MOUSE]	x		0.0465708	2.98262	Mock MLN	Mock DMSO	0.251334	4.10723	C3X MLN 4hpi	C3X DMSO 4hpi	0.187535	1.66176	C3X MLN 28hpi	C3X DMSO 28hpi
F8WIX8	10	3	37.7302	Histone H2A OS=Mus musculus GN=Hist1h2al PE=2 SV=1 - [F8WIX8_MOUSE]	x		0.00498518	2.37413	Mock MLN	Mock DMSO	0.080617	12.6149	C3X MLN 4hpi	C3X DMSO 4hpi	0.495747	1.65935	C3X DMSO 28hpi	C3X MLN 28hpi
O08807	12	3	40.2747	Peroxiredoxin-4 OS=Mus musculus GN=Prdx4 PE=1 SV=1 - [PRDX4_MOUSE]	x		0.224196	1.27105	Mock MLN	Mock DMSO	0.0226881	3.49999	C3X MLN 4hpi	C3X DMSO 4hpi	0.0836807	1.65211	C3X DMSO 28hpi	C3X MLN 28hpi
Q8BIW1	3	3	3.87383	Protein prune homolog OS=Mus musculus GN=Prune PE=2 SV=1 - [PRUNE_MOUSE]	x		0.0894916	1.42055	Mock MLN	Mock DMSO	0.648801	1.12932	C3X MLN 4hpi	C3X DMSO 4hpi	0.0302152	1.64989	C3X MLN 28hpi	C3X DMSO 28hpi
Q3UG37	3	3	5.3536	Histone deacetylase 6 (Fragment) OS=Mus musculus GN=Hdac6 PE=2 SV=1 - [Q3UG37_MOUSE]	x		0.20499	1.17608	Mock DMSO	Mock MLN	0.614602	1.1435	C3X DMSO 4hpi	C3X MLN 4hpi	0.128894	1.64366	C3X DMSO 28hpi	C3X MLN 28hpi
J3QNE8	4	3	3.75094	Putative sodium-coupled neutral amino acid transporter 10 OS=Mus musculus GN=Slc38a10 PE=2 SV=1 - [J3QNE8_MOUSE]	x		0.00352911	1.50141	Mock DMSO	Mock MLN	0.973529	1.03958	C3X MLN 4hpi	C3X DMSO 4hpi	0.134018	1.64012	C3X DMSO 28hpi	C3X MLN 28hpi
P08122	3	3	8.89385	Collagen alpha-2(IV) chain OS=Mus musculus GN=Col4a2 PE=2 SV=4 - [CO4A2_MOUSE]	x		0.00132842	1.56828	Mock DMSO	Mock MLN	0.833559	1.18972	C3X MLN 4hpi	C3X DMSO 4hpi	0.0318587	1.63807	C3X DMSO 28hpi	C3X MLN 28hpi
E9Q066	15	3	48.6014	La-related protein 4 OS=Mus musculus GN=Larp4 PE=2 SV=1 - [E9Q066_MOUSE]	x		0.0852836	1.81032	Mock MLN	Mock DMSO	0.043436	1.57477	C3X MLN 4hpi	C3X DMSO 4hpi	0.0556356	1.63743	C3X MLN 28hpi	C3X DMSO 28hpi
E9PYJ6	5	3	7.58836	Focadhesin OS=Mus musculus GN=Focad PE=2 SV=1 - [E9PYJ6_MOUSE]	x		0.483065	1.12362	Mock DMSO	Mock MLN	0.741873	1.14115	C3X MLN 4hpi	C3X DMSO 4hpi	0.00575534	1.62414	C3X DMSO 28hpi	C3X MLN 28hpi
Q9CQH7	3	3	13.0979	Transcription factor BTF3 homolog 4 OS=Mus musculus GN=Btf3l4 PE=2 SV=1 - [BT3L4_MOUSE]	x		0.176744	2.41836	Mock MLN	Mock DMSO	0.674988	1.63268	C3X MLN 4hpi	C3X DMSO 4hpi	0.603102	1.62387	C3X DMSO 28hpi	C3X MLN 28hpi
D3Z3A9	3	3	7.16855	Reticulocalbin-3 (Fragment) OS=Mus musculus GN=Rcn3 PE=2 SV=1 - [D3Z3A9_MOUSE]	x		0.272274	1.53706	Mock MLN	Mock DMSO	0.297196	1.90199	C3X MLN 4hpi	C3X DMSO 4hpi	0.154012	1.61593	C3X MLN 28hpi	C3X DMSO 28hpi
A2ADR8	3	3	9.11973	Nuclear inhibitor of protein phosphatase 1 OS=Mus musculus GN=Ppp1r8 PE=2 SV=1 - [A2ADR8_MOUSE]	x		0.00881586	1.75055	Mock MLN	Mock DMSO	0.301616	1.27437	C3X MLN 4hpi	C3X DMSO 4hpi	0.13764	1.61019	C3X MLN 28hpi	C3X DMSO 28hpi
P61750	9	3	32.3952	ADP-ribosylation factor 4 OS=Mus musculus GN=Arf4 PE=1 SV=2 - [ARF4_MOUSE]	x		0.0276049	1.40702	Mock MLN	Mock DMSO	0.0927868	1.24902	C3X MLN 4hpi	C3X DMSO 4hpi	0.0259756	1.60987	C3X DMSO 28hpi	C3X MLN 28hpi
A2AJK6	5	3	4.15152	Chromodomain-helicase-DNA-binding protein 7 OS=Mus musculus GN=Chd7 PE=1 SV=1 - [CHD7_MOUSE]	x		0.025896	2.24753	Mock MLN	Mock DMSO	0.724467	1.01187	C3X MLN 4hpi	C3X DMSO 4hpi	0.0959214	1.60353	C3X MLN 28hpi	C3X DMSO 28hpi
P68368	32	3	124.322	Tubulin alpha-4A chain OS=Mus musculus GN=Tuba4a PE=1 SV=1 - [TBA4A_MOUSE]	x		0.0052423	1.72535	Mock MLN	Mock DMSO	0.419053	1.18709	C3X MLN 4hpi	C3X DMSO 4hpi	0.0520065	1.59248	C3X MLN 28hpi	C3X DMSO 28hpi
O88271	3	3	13.3042	Craniofacial development protein 1 OS=Mus musculus GN=Cfdp1 PE=1 SV=1 - [CFDP1_MOUSE]	x		0.0205744	1.37897	Mock MLN	Mock DMSO	0.0300047	1.60293	C3X MLN 4hpi	C3X DMSO 4hpi	0.0576485	1.59149	C3X MLN 28hpi	C3X DMSO 28hpi
D3YXP6	3	3	6.85461	Phosphomevalonate kinase OS=Mus musculus GN=Pmvk PE=2 SV=1 - [D3YXP6_MOUSE]	x		0.00503224	1.38986	Mock DMSO	Mock MLN	0.521999	1.49541	C3X MLN 4hpi	C3X DMSO 4hpi	0.104224	1.58283	C3X DMSO 28hpi	C3X MLN 28hpi
Q8K354	3	3	10.5922	Carbonyl reductase [NADPH] 3 OS=Mus musculus GN=Cbr3 PE=2 SV=1 - [CBR3_MOUSE]	x		0.0039274	2.4012	Mock MLN	Mock DMSO	0.0442297	1.95643	C3X MLN 4hpi	C3X DMSO 4hpi	0.150399	1.58075	C3X MLN 28hpi	C3X DMSO 28hpi
A2AT37	3	3	5.42125	Protein Upf2 OS=Mus musculus GN=Upf2 PE=2 SV=1 - [A2AT37_MOUSE]	x		0.852808	1.01514	Mock DMSO	Mock MLN	0.596939	1.26532	C3X MLN 4hpi	C3X DMSO 4hpi	0.0221767	1.57898	C3X DMSO 28hpi	C3X MLN 28hpi
D3YTP0	3	3	8.21076	Metalloreductase STEAP3 (Fragment) OS=Mus musculus GN=Steap3 PE=2 SV=1 - [D3YTP0_MOUSE]	x		0.0369621	1.28583	Mock DMSO	Mock MLN	0.902647	1.01059	C3X MLN 4hpi	C3X DMSO 4hpi	0.00591766	1.57604	C3X DMSO 28hpi	C3X MLN 28hpi
Q6ZQI3	3	3	6.81787	Malectin OS=Mus musculus GN=Mlec PE=2 SV=2 - [MLEC_MOUSE]	x		0.282388	1.10354	Mock DMSO	Mock MLN	0.464013	1.25483	C3X MLN 4hpi	C3X DMSO 4hpi	0.0247667	1.56879	C3X DMSO 28hpi	C3X MLN 28hpi
P58281	8	3	20.1488	Dynamin-like 120 kDa protein, mitochondrial OS=Mus musculus GN=Opa1 PE=1 SV=1 - [OPA1_MOUSE]	x		0.342895	1.1365	Mock MLN	Mock DMSO	0.964722	1.04806	C3X MLN 4hpi	C3X DMSO 4hpi	0.00710965	1.56192	C3X MLN 28hpi	C3X DMSO 28hpi
Q6P1G0	3	3	4.38985	HEAT repeat-containing protein 6 OS=Mus musculus GN=Heatr6 PE=2 SV=1 - [HEAT6_MOUSE]	x		0.113489	1.22185	Mock DMSO	Mock MLN	0.600187	1.04851	C3X DMSO 4hpi	C3X MLN 4hpi	0.0723008	1.56067	C3X DMSO 28hpi	C3X MLN 28hpi
P14824	34	3	103.531	Annexin A6 OS=Mus musculus GN=Anxa6 PE=1 SV=3 - [ANXA6_MOUSE]	x		0.0422391	1.79482	Mock MLN	Mock DMSO	0.295435	1.68965	C3X DMSO 4hpi	C3X MLN 4hpi	0.175387	1.56016	C3X MLN 28hpi	C3X DMSO 28hpi
Q62426	3	3	8.05122	Cystatin-B OS=Mus musculus GN=Cstb PE=1 SV=1 - [CYTB_MOUSE]	x		0.00035541	3.40834	Mock MLN	Mock DMSO	0.165711	1.47113	C3X MLN 4hpi	C3X DMSO 4hpi	0.978017	1.55119	C3X DMSO 28hpi	C3X MLN 28hpi
Q3KQJ3	7	3	19.1788	H2-D1 protein (Fragment) OS=Mus musculus GN=H2-D1 PE=2 SV=1 - [Q3KQJ3_MOUSE]	x		0.0269681	2.98566	Mock MLN	Mock DMSO	0.102291	1.92241	C3X MLN 4hpi	C3X DMSO 4hpi	0.142088	1.54817	C3X MLN 28hpi	C3X DMSO 28hpi
Q6NWW9	3	3	8.01855	Fibronectin type III domain-containing protein 3B OS=Mus musculus GN=Fndc3b PE=1 SV=1 - [FND3B_MOUSE]	x		0.000526811	1.38285	Mock DMSO	Mock MLN	0.912549	1.05487	C3X MLN 4hpi	C3X DMSO 4hpi	0.0845613	1.53941	C3X DMSO 28hpi	C3X MLN 28hpi
Q3UL32	6	3	18.3366	Putative uncharacterized protein OS=Mus musculus GN=Dnajc7 PE=2 SV=1 - [Q3UL32_MOUSE]	x		0.252067	1.3021	Mock MLN	Mock DMSO	0.0152117	2.59577	C3X MLN 4hpi	C3X DMSO 4hpi	0.0500817	1.53534	C3X MLN 28hpi	C3X DMSO 28hpi
Q8CC06	8	3	14.2895	Putative uncharacterized protein OS=Mus musculus GN=Itga6 PE=2 SV=1 - [Q8CC06_MOUSE]	x		0.00899996	1.40084	Mock DMSO	Mock MLN	0.822053	1.23058	C3X MLN 4hpi	C3X DMSO 4hpi	0.178727	1.53416	C3X DMSO 28hpi	C3X MLN 28hpi
Q4FJZ2	4	3	13.7165	Importin subunit alpha OS=Mus musculus GN=Kpna6 PE=2 SV=1 - [Q4FJZ2_MOUSE]	x		0.423152	1.06653	Mock MLN	Mock DMSO	0.122296	1.14057	C3X MLN 4hpi	C3X DMSO 4hpi	0.000250692	1.5333	C3X MLN 28hpi	C3X DMSO 28hpi
P62748	3	3	9.19178	Hippocalcin-like protein 1 OS=Mus musculus GN=Hpcal1 PE=2 SV=2 - [HPCL1_MOUSE]	x		0.000543022	2.14959	Mock MLN	Mock DMSO	0.388704	1.21885	C3X MLN 4hpi	C3X DMSO 4hpi	0.0119257	1.52478	C3X DMSO 28hpi	C3X MLN 28hpi
B1AZA8	3	3	6.3824	Transmembrane protein 245 (Fragment) OS=Mus musculus GN=Tmem245 PE=2 SV=1 - [B1AZA8_MOUSE]	x		0.123344	1.28659	Mock DMSO	Mock MLN	0.351249	1.40715	C3X MLN 4hpi	C3X DMSO 4hpi	0.0399854	1.52005	C3X DMSO 28hpi	C3X MLN 28hpi
G3UXL2	9	3	22.4342	Protein Prps1l3 OS=Mus musculus GN=Prps1l3 PE=2 SV=1 - [G3UXL2_MOUSE]	x		0.0016565	2.47915	Mock MLN	Mock DMSO	0.961916	1.16525	C3X MLN 4hpi	C3X DMSO 4hpi	0.166488	1.51781	C3X MLN 28hpi	C3X DMSO 28hpi
Q8BZA9	3	3	5.47602	Fructose-2,6-bisphosphatase TIGAR OS=Mus musculus GN=Tigar PE=1 SV=1 - [TIGAR_MOUSE]	x		0.0345586	3.18518	Mock MLN	Mock DMSO	0.695768	1.82927	C3X MLN 4hpi	C3X DMSO 4hpi	0.160682	1.50932	C3X MLN 28hpi	C3X DMSO 28hpi
Q8K1M3	11	3	29.2339	Protein kinase, cAMP dependent regulatory, type II alpha OS=Mus musculus GN=Prkar2a PE=2 SV=1 - [Q8K1M3_MOUSE]	x		0.00566579	2.47147	Mock MLN	Mock DMSO	0.204089	2.2454	C3X MLN 4hpi	C3X DMSO 4hpi	0.1807	1.50901	C3X MLN 28hpi	C3X DMSO 28hpi
A4FUW1	6	3	11.422	4932417H02Rik protein (Fragment) OS=Mus musculus GN=Rptor PE=2 SV=1 - [A4FUW1_MOUSE]	x		0.00645062	1.269	Mock DMSO	Mock MLN	0.104945	1.2116	C3X DMSO 4hpi	C3X MLN 4hpi	0.200551	1.50494	C3X DMSO 28hpi	C3X MLN 28hpi
B3UX27	14	3	50.0146	Assembly protein OS=Muromegalovirus G4 GN=M80 PE=4 SV=1 - [B3UX27_MUHV1]	x		0.149263	1.21217	Mock MLN	Mock DMSO	0.271089	2.14843	C3X MLN 4hpi	C3X DMSO 4hpi	0.00348093	1.50272	C3X DMSO 28hpi	C3X MLN 28hpi
Q3TE40	3	3	8.61746	Replication protein A 32 kDa subunit OS=Mus musculus GN=Rpa2 PE=2 SV=1 - [Q3TE40_MOUSE]	x		0.509573	1.24511	Mock MLN	Mock DMSO	0.12437	1.33746	C3X MLN 4hpi	C3X DMSO 4hpi	0.0166873	1.50261	C3X MLN 28hpi	C3X DMSO 28hpi
Q91WS0	3	3	12.0328	CDGSH iron-sulfur domain-containing protein 1 OS=Mus musculus GN=Cisd1 PE=1 SV=1 - [CISD1_MOUSE]	x		0.000186328	1.57803	Mock MLN	Mock DMSO	0.0351987	1.31897	C3X MLN 4hpi	C3X DMSO 4hpi	0.0231331	1.49852	C3X DMSO 28hpi	C3X MLN 28hpi
D3Z619	4	3	13.8421	Pre-mRNA 3'-end-processing factor FIP1 OS=Mus musculus GN=Fip1l1 PE=2 SV=1 - [D3Z619_MOUSE]	x		0.789373	1.02038	Mock DMSO	Mock MLN	0.205645	1.53384	C3X MLN 4hpi	C3X DMSO 4hpi	0.000849114	1.49725	C3X MLN 28hpi	C3X DMSO 28hpi
Q8BMD8	6	3	13.5126	Calcium-binding mitochondrial carrier protein SCaMC-1 OS=Mus musculus GN=Slc25a24 PE=2 SV=1 - [SCMC1_MOUSE]	x		0.000163137	1.55024	Mock MLN	Mock DMSO	0.0624665	1.7847	C3X MLN 4hpi	C3X DMSO 4hpi	0.253057	1.49284	C3X MLN 28hpi	C3X DMSO 28hpi
Q8CIK5	3	3	6.00956	Zc3h13 protein (Fragment) OS=Mus musculus GN=Zc3h13 PE=2 SV=1 - [Q8CIK5_MOUSE]	x		0.00731583	1.6364	Mock DMSO	Mock MLN	0.511706	1.06064	C3X DMSO 4hpi	C3X MLN 4hpi	0.0836263	1.4914	C3X DMSO 28hpi	C3X MLN 28hpi
Q8VE97	4	3	11.1631	Serine/arginine-rich splicing factor 4 OS=Mus musculus GN=Srsf4 PE=2 SV=1 - [SRSF4_MOUSE]	x		0.156903	1.17489	Mock DMSO	Mock MLN	0.740133	1.15106	C3X MLN 4hpi	C3X DMSO 4hpi	0.0931051	1.48687	C3X DMSO 28hpi	C3X MLN 28hpi
Q7TPR4	73	3	266.155	Alpha-actinin-1 OS=Mus musculus GN=Actn1 PE=1 SV=1 - [ACTN1_MOUSE]	x		0.0614701	1.61373	Mock DMSO	Mock MLN	0.0817317	1.62011	C3X DMSO 4hpi	C3X MLN 4hpi	0.287648	1.48263	C3X DMSO 28hpi	C3X MLN 28hpi
Q9QZB7	3	3	5.08409	Actin-related protein 10 OS=Mus musculus GN=Actr10 PE=1 SV=2 - [ARP10_MOUSE]	x		0.0307597	1.55879	Mock MLN	Mock DMSO	0.863078	1.00726	C3X DMSO 4hpi	C3X MLN 4hpi	0.0485413	1.4816	C3X MLN 28hpi	C3X DMSO 28hpi
Q02248	10	3	30.9489	Catenin beta-1 OS=Mus musculus GN=Ctnnb1 PE=1 SV=1 - [CTNB1_MOUSE]	x		0.000178189	1.83381	Mock MLN	Mock DMSO	9.3436e-05	3.01071	C3X MLN 4hpi	C3X DMSO 4hpi	0.0153953	1.47923	C3X MLN 28hpi	C3X DMSO 28hpi
E9Q179	5	3	12.3862	G-rich sequence factor 1 OS=Mus musculus GN=Grsf1 PE=2 SV=1 - [E9Q179_MOUSE]	x		0.00800809	1.69897	Mock MLN	Mock DMSO	0.495878	1.05419	C3X MLN 4hpi	C3X DMSO 4hpi	0.13666	1.46689	C3X MLN 28hpi	C3X DMSO 28hpi
A2CG76	7	3	13.0673	Histone-lysine N-methyltransferase EHMT2 OS=Mus musculus GN=Ehmt2 PE=2 SV=1 - [A2CG76_MOUSE]	x		0.0385668	1.44742	Mock DMSO	Mock MLN	0.598587	1.34404	C3X MLN 4hpi	C3X DMSO 4hpi	0.250925	1.46073	C3X DMSO 28hpi	C3X MLN 28hpi
Q3UVG3	3	3	3.17458	Protein FAM91A1 OS=Mus musculus GN=Fam91a1 PE=2 SV=1 - [F91A1_MOUSE]	x		0.110012	1.82016	Mock MLN	Mock DMSO	0.942799	1.12461	C3X MLN 4hpi	C3X DMSO 4hpi	0.123212	1.45356	C3X MLN 28hpi	C3X DMSO 28hpi
Q8BTS4	3	3	9.77586	Nuclear pore complex protein Nup54 OS=Mus musculus GN=Nup54 PE=1 SV=1 - [NUP54_MOUSE]	x		0.438873	1.05854	Mock DMSO	Mock MLN	0.43388	1.11393	C3X MLN 4hpi	C3X DMSO 4hpi	0.0370734	1.45277	C3X MLN 28hpi	C3X DMSO 28hpi
A1E2B8	11	3	34.4646	Inducible heat shock protein 70 OS=Mus musculus PE=3 SV=1 - [A1E2B8_MOUSE]	x		0.0363159	1.35262	Mock MLN	Mock DMSO	0.0562861	1.59778	C3X MLN 4hpi	C3X DMSO 4hpi	0.0432457	1.45222	C3X MLN 28hpi	C3X DMSO 28hpi
O89086	7	3	27.3147	Putative RNA-binding protein 3 OS=Mus musculus GN=Rbm3 PE=2 SV=1 - [RBM3_MOUSE]	x		0.000300258	1.9652	Mock MLN	Mock DMSO	0.0571487	1.75404	C3X MLN 4hpi	C3X DMSO 4hpi	0.378724	1.44773	C3X DMSO 28hpi	C3X MLN 28hpi
Q7TN20	4	3	13.4226	Ythdf3 protein (Fragment) OS=Mus musculus GN=Ythdf3 PE=2 SV=1 - [Q7TN20_MOUSE]	x		0.574968	1.05352	Mock DMSO	Mock MLN	0.0801955	1.51368	C3X MLN 4hpi	C3X DMSO 4hpi	0.0305813	1.4475	C3X MLN 28hpi	C3X DMSO 28hpi
Q6PGG6	3	3	6.39484	Guanine nucleotide-binding protein-like 3-like protein OS=Mus musculus GN=Gnl3l PE=1 SV=1 - [GNL3L_MOUSE]	x		0.165396	1.18332	Mock MLN	Mock DMSO	0.119637	1.24554	C3X MLN 4hpi	C3X DMSO 4hpi	0.0047033	1.44537	C3X MLN 28hpi	C3X DMSO 28hpi
Q3UUH0	8	3	21.4922	Putative uncharacterized protein OS=Mus musculus GN=Asl PE=2 SV=1 - [Q3UUH0_MOUSE]	x		0.0446388	2.01135	Mock MLN	Mock DMSO	0.254188	1.50406	C3X MLN 4hpi	C3X DMSO 4hpi	0.157886	1.44354	C3X MLN 28hpi	C3X DMSO 28hpi
F6RBY3	3	3	4.30742	Alpha-1,3/1,6-mannosyltransferase ALG2 (Fragment) OS=Mus musculus GN=Alg2 PE=4 SV=1 - [F6RBY3_MOUSE]	x		0.169425	1.2607	Mock DMSO	Mock MLN	0.197986	1.34765	C3X MLN 4hpi	C3X DMSO 4hpi	0.0174616	1.44289	C3X DMSO 28hpi	C3X MLN 28hpi
Q5SX46	8	3	20.1487	Mitochondrial 2-oxoglutarate/malate carrier protein (Fragment) OS=Mus musculus GN=Slc25a11 PE=2 SV=1 - [Q5SX46_MOUSE]	x		0.00111133	1.52313	Mock MLN	Mock DMSO	0.00314255	1.46239	C3X MLN 4hpi	C3X DMSO 4hpi	0.0164869	1.44024	C3X DMSO 28hpi	C3X MLN 28hpi
D3Z2E3	5	3	13.5286	RalBP1-associated Eps domain-containing protein 1 OS=Mus musculus GN=Reps1 PE=2 SV=1 - [D3Z2E3_MOUSE]	x		0.0101495	1.44024	Mock DMSO	Mock MLN	0.860029	1.17962	C3X MLN 4hpi	C3X DMSO 4hpi	0.309237	1.43505	C3X DMSO 28hpi	C3X MLN 28hpi
Q64514	40	3	133.394	Tripeptidyl-peptidase 2 OS=Mus musculus GN=Tpp2 PE=2 SV=3 - [TPP2_MOUSE]	x		0.762979	1.0063	Mock MLN	Mock DMSO	0.10343	1.47304	C3X MLN 4hpi	C3X DMSO 4hpi	0.0322204	1.43347	C3X DMSO 28hpi	C3X MLN 28hpi
Q9D786	3	3	6.35419	HAUS augmin-like complex subunit 5 OS=Mus musculus GN=Haus5 PE=2 SV=1 - [HAUS5_MOUSE]	x		0.448618	1.10184	Mock MLN	Mock DMSO	0.0408242	1.61225	C3X MLN 4hpi	C3X DMSO 4hpi	0.0306308	1.43213	C3X MLN 28hpi	C3X DMSO 28hpi
Q8VCD7	4	3	6.51836	Lysine-specific demethylase 4C OS=Mus musculus GN=Kdm4c PE=1 SV=1 - [KDM4C_MOUSE]	x		0.179713	1.24097	Mock DMSO	Mock MLN	0.606556	1.65366	C3X MLN 4hpi	C3X DMSO 4hpi	0.168665	1.43079	C3X DMSO 28hpi	C3X MLN 28hpi
Q99KQ4	14	3	41.2044	Nicotinamide phosphoribosyltransferase OS=Mus musculus GN=Nampt PE=1 SV=1 - [NAMPT_MOUSE]	x		0.353166	1.0852	Mock MLN	Mock DMSO	0.782184	1.05988	C3X MLN 4hpi	C3X DMSO 4hpi	0.212622	1.4279	C3X MLN 28hpi	C3X DMSO 28hpi
Q8R349	3	3	7.43929	Cell division cycle protein 16 homolog OS=Mus musculus GN=Cdc16 PE=2 SV=1 - [CDC16_MOUSE]	x		0.0116458	1.276	Mock MLN	Mock DMSO	0.97521	1.08663	C3X MLN 4hpi	C3X DMSO 4hpi	0.161029	1.42695	C3X MLN 28hpi	C3X DMSO 28hpi
Q9DC16	3	3	9.46768	Endoplasmic reticulum-Golgi intermediate compartment protein 1 OS=Mus musculus GN=Ergic1 PE=1 SV=1 - [ERGI1_MOUSE]	x		0.126326	1.13156	Mock DMSO	Mock MLN	0.26892	1.22664	C3X MLN 4hpi	C3X DMSO 4hpi	0.0445111	1.42662	C3X DMSO 28hpi	C3X MLN 28hpi
Q80TP3	12	3	18.7067	E3 ubiquitin-protein ligase UBR5 OS=Mus musculus GN=Ubr5 PE=1 SV=2 - [UBR5_MOUSE]	x		0.946267	1.10626	Mock MLN	Mock DMSO	0.157419	1.29176	C3X MLN 4hpi	C3X DMSO 4hpi	0.0705138	1.42658	C3X MLN 28hpi	C3X DMSO 28hpi
Q9DBL7	3	3	6.753	Bifunctional coenzyme A synthase OS=Mus musculus GN=Coasy PE=1 SV=2 - [COASY_MOUSE]	x		0.0274749	2.1034	Mock MLN	Mock DMSO	0.616886	1.05694	C3X MLN 4hpi	C3X DMSO 4hpi	0.182714	1.42441	C3X MLN 28hpi	C3X DMSO 28hpi
Q91XU0	4	3	9.45796	ATPase WRNIP1 OS=Mus musculus GN=Wrnip1 PE=1 SV=2 - [WRIP1_MOUSE]	x		0.0512213	1.47285	Mock DMSO	Mock MLN	0.691925	1.01814	C3X DMSO 4hpi	C3X MLN 4hpi	0.0428125	1.42337	C3X DMSO 28hpi	C3X MLN 28hpi
Q8C3X8	3	3	8.11326	Lipase maturation factor 2 OS=Mus musculus GN=Lmf2 PE=2 SV=1 - [LMF2_MOUSE]	x		0.0917963	1.22098	Mock DMSO	Mock MLN	0.312956	1.26587	C3X MLN 4hpi	C3X DMSO 4hpi	0.0239353	1.4205	C3X DMSO 28hpi	C3X MLN 28hpi
Q6PAC3	3	3	7.70557	DDB1- and CUL4-associated factor 13 OS=Mus musculus GN=Dcaf13 PE=2 SV=2 - [DCA13_MOUSE]	x		0.00109027	1.48855	Mock MLN	Mock DMSO	0.00162353	1.59605	C3X MLN 4hpi	C3X DMSO 4hpi	0.134688	1.41477	C3X MLN 28hpi	C3X DMSO 28hpi
O54752	3	3	7.63577	Naglu OS=Mus musculus GN=Naglu PE=2 SV=1 - [O54752_MOUSE]	x		0.110961	1.4125	Mock MLN	Mock DMSO	0.521546	1.00491	C3X DMSO 4hpi	C3X MLN 4hpi	0.125012	1.41382	C3X DMSO 28hpi	C3X MLN 28hpi
Q8BIJ6	10	3	27.8942	Isoleucine--tRNA ligase, mitochondrial OS=Mus musculus GN=Iars2 PE=1 SV=1 - [SYIM_MOUSE]	x		0.0410504	1.28812	Mock DMSO	Mock MLN	0.573501	1.27952	C3X MLN 4hpi	C3X DMSO 4hpi	0.102438	1.40862	C3X DMSO 28hpi	C3X MLN 28hpi
E9Q1P8	3	3	9.62584	Interferon regulatory factor 2-binding protein 2 OS=Mus musculus GN=Irf2bp2 PE=1 SV=1 - [I2BP2_MOUSE]	x		0.400827	1.0683	Mock MLN	Mock DMSO	0.0721238	1.79988	C3X MLN 4hpi	C3X DMSO 4hpi	0.0740343	1.40444	C3X MLN 28hpi	C3X DMSO 28hpi
O35074	3	3	6.95985	Prostacyclin synthase OS=Mus musculus GN=Ptgis PE=2 SV=1 - [PTGIS_MOUSE]	x		0.0104744	1.74643	Mock MLN	Mock DMSO	0.413132	1.56989	C3X MLN 4hpi	C3X DMSO 4hpi	0.0712532	1.40269	C3X MLN 28hpi	C3X DMSO 28hpi
Q9CZ91	3	3	6.87392	Serum response factor-binding protein 1 OS=Mus musculus GN=Srfbp1 PE=1 SV=1 - [SRFB1_MOUSE]	x		0.661148	1.05521	Mock MLN	Mock DMSO	0.624716	1.49537	C3X MLN 4hpi	C3X DMSO 4hpi	0.0432119	1.40114	C3X MLN 28hpi	C3X DMSO 28hpi
Q6PF96	5	3	9.86965	Electron transfer flavoprotein-ubiquinone oxidoreductase, mitochondrial OS=Mus musculus GN=Etfdh PE=2 SV=1 - [Q6PF96_MOUSE]	x		0.423262	1.07955	Mock DMSO	Mock MLN	0.207226	1.44104	C3X MLN 4hpi	C3X DMSO 4hpi	0.0101706	1.40049	C3X MLN 28hpi	C3X DMSO 28hpi
Q99LI5	3	3	4.77804	Zinc finger protein 281 OS=Mus musculus GN=Znf281 PE=1 SV=1 - [ZN281_MOUSE]	x		0.271525	1.16018	Mock MLN	Mock DMSO	0.357852	1.15324	C3X DMSO 4hpi	C3X MLN 4hpi	0.0030306	1.40042	C3X MLN 28hpi	C3X DMSO 28hpi
Q3THI5	26	3	87.202	Putative uncharacterized protein OS=Mus musculus GN=Psmc3 PE=2 SV=1 - [Q3THI5_MOUSE]	x		0.189152	1.12856	Mock MLN	Mock DMSO	0.236307	1.09119	C3X MLN 4hpi	C3X DMSO 4hpi	0.104338	1.39469	C3X MLN 28hpi	C3X DMSO 28hpi
P70296	5	3	19.9778	Phosphatidylethanolamine-binding protein 1 OS=Mus musculus GN=Pebp1 PE=1 SV=3 - [PEBP1_MOUSE]	x		0.000170102	1.74296	Mock MLN	Mock DMSO	0.0322673	1.58065	C3X MLN 4hpi	C3X DMSO 4hpi	0.175396	1.39408	C3X DMSO 28hpi	C3X MLN 28hpi
D3Z487	3	3	4.67017	Translation initiation factor eIF-2B subunit beta (Fragment) OS=Mus musculus GN=Eif2b2 PE=2 SV=1 - [D3Z487_MOUSE]	x		0.0152616	2.00228	Mock MLN	Mock DMSO	0.539046	1.05211	C3X MLN 4hpi	C3X DMSO 4hpi	0.170596	1.39126	C3X MLN 28hpi	C3X DMSO 28hpi
Q3TL33	18	3	69.6439	Putative uncharacterized protein OS=Mus musculus GN=Calu PE=2 SV=1 - [Q3TL33_MOUSE]	x		0.768561	1.0946	Mock MLN	Mock DMSO	0.198719	1.36513	C3X DMSO 4hpi	C3X MLN 4hpi	0.288742	1.38494	C3X MLN 28hpi	C3X DMSO 28hpi
Q8K327	3	3	7.21514	Chromosome alignment-maintaining phosphoprotein 1 OS=Mus musculus GN=Champ1 PE=1 SV=1 - [CHAP1_MOUSE]	x		0.00677252	1.46026	Mock DMSO	Mock MLN	0.477449	1.09619	C3X DMSO 4hpi	C3X MLN 4hpi	0.295251	1.38264	C3X DMSO 28hpi	C3X MLN 28hpi
P38060	3	3	4.09037	Hydroxymethylglutaryl-CoA lyase, mitochondrial OS=Mus musculus GN=Hmgcl PE=1 SV=2 - [HMGCL_MOUSE]	x		0.00766841	7.00737	Mock MLN	Mock DMSO	0.490778	2.22708	C3X MLN 4hpi	C3X DMSO 4hpi	0.267077	1.37878	C3X MLN 28hpi	C3X DMSO 28hpi
E9QAH1	9	3	18.0013	Protein Golgb1 OS=Mus musculus GN=Golgb1 PE=2 SV=1 - [E9QAH1_MOUSE]	x		0.0315529	1.29244	Mock DMSO	Mock MLN	0.451438	1.16591	C3X MLN 4hpi	C3X DMSO 4hpi	0.220617	1.37782	C3X DMSO 28hpi	C3X MLN 28hpi
O55222	3	3	9.56254	Integrin-linked protein kinase OS=Mus musculus GN=Ilk PE=1 SV=2 - [ILK_MOUSE]	x		0.0180094	1.55757	Mock MLN	Mock DMSO	0.0216875	1.84437	C3X MLN 4hpi	C3X DMSO 4hpi	0.192782	1.37534	C3X MLN 28hpi	C3X DMSO 28hpi
O35874	5	3	20.0719	Neutral amino acid transporter A OS=Mus musculus GN=Slc1a4 PE=1 SV=1 - [SATT_MOUSE]	x		0.729842	1.03511	Mock DMSO	Mock MLN	0.226799	1.90069	C3X MLN 4hpi	C3X DMSO 4hpi	0.256305	1.36801	C3X DMSO 28hpi	C3X MLN 28hpi
Q9ES97	3	3	9.67718	Reticulon-3 OS=Mus musculus GN=Rtn3 PE=1 SV=2 - [RTN3_MOUSE]	x		0.115271	1.23987	Mock DMSO	Mock MLN	0.876608	1.0243	C3X MLN 4hpi	C3X DMSO 4hpi	0.102327	1.36784	C3X DMSO 28hpi	C3X MLN 28hpi
P42567	14	3	35.874	Epidermal growth factor receptor substrate 15 OS=Mus musculus GN=Eps15 PE=1 SV=1 - [EPS15_MOUSE]	x		0.00394707	1.49108	Mock DMSO	Mock MLN	0.819309	1.25237	C3X MLN 4hpi	C3X DMSO 4hpi	0.227483	1.36555	C3X DMSO 28hpi	C3X MLN 28hpi
D3Z1Z8	3	3	8.93704	Stathmin (Fragment) OS=Mus musculus GN=Stmn1 PE=2 SV=1 - [D3Z1Z8_MOUSE]	x		0.000191245	2.24286	Mock MLN	Mock DMSO	0.0991518	1.4419	C3X MLN 4hpi	C3X DMSO 4hpi	0.674745	1.36138	C3X DMSO 28hpi	C3X MLN 28hpi
Q8CBM2	22	3	60.9378	Aspartyl/asparaginyl beta-hydroxylase OS=Mus musculus GN=Asph PE=2 SV=1 - [Q8CBM2_MOUSE]	x		0.889768	1.00493	Mock MLN	Mock DMSO	0.0343222	3.56651	C3X MLN 4hpi	C3X DMSO 4hpi	0.188278	1.3573	C3X DMSO 28hpi	C3X MLN 28hpi
Q0QEZ4	5	3	14.1505	Succinate dehydrogenase complex subunit B (Fragment) OS=Mus musculus GN=Sdhb PE=2 SV=1 - [Q0QEZ4_MOUSE]	x		0.156601	1.16674	Mock MLN	Mock DMSO	0.00750053	1.53725	C3X MLN 4hpi	C3X DMSO 4hpi	0.157052	1.35497	C3X DMSO 28hpi	C3X MLN 28hpi
Q3TWT5	4	3	10.9282	Putative uncharacterized protein OS=Mus musculus GN=Asah1 PE=2 SV=1 - [Q3TWT5_MOUSE]	x		0.00230879	2.45599	Mock MLN	Mock DMSO	0.424886	1.5226	C3X MLN 4hpi	C3X DMSO 4hpi	0.194183	1.35453	C3X MLN 28hpi	C3X DMSO 28hpi
Q3U0S4	3	3	7.50928	Putative uncharacterized protein OS=Mus musculus GN=Ctdp1 PE=2 SV=1 - [Q3U0S4_MOUSE]	x		0.00353959	1.3692	Mock DMSO	Mock MLN	0.796629	1.01852	C3X MLN 4hpi	C3X DMSO 4hpi	0.226931	1.35437	C3X DMSO 28hpi	C3X MLN 28hpi
O55135	4	3	14.8152	Eukaryotic translation initiation factor 6 OS=Mus musculus GN=Eif6 PE=1 SV=2 - [IF6_MOUSE]	x		0.0104194	3.86937	Mock MLN	Mock DMSO	0.547933	1.75119	C3X MLN 4hpi	C3X DMSO 4hpi	0.189918	1.35348	C3X MLN 28hpi	C3X DMSO 28hpi
Q3UUQ7	3	3	4.71461	GPI inositol-deacylase OS=Mus musculus GN=Pgap1 PE=1 SV=3 - [PGAP1_MOUSE]	x		0.157235	1.15498	Mock DMSO	Mock MLN	0.899045	1.06283	C3X MLN 4hpi	C3X DMSO 4hpi	0.297418	1.34506	C3X DMSO 28hpi	C3X MLN 28hpi
Q3TIV5	4	3	13.2591	Zinc finger CCCH domain-containing protein 15 OS=Mus musculus GN=Zc3h15 PE=1 SV=2 - [ZC3HF_MOUSE]	x		0.703703	1.07767	Mock MLN	Mock DMSO	0.548676	1.13102	C3X MLN 4hpi	C3X DMSO 4hpi	0.119913	1.34433	C3X MLN 28hpi	C3X DMSO 28hpi
P63166	3	3	7.50478	Small ubiquitin-related modifier 1 OS=Mus musculus GN=Sumo1 PE=1 SV=1 - [SUMO1_MOUSE]	x		0.0191315	1.46838	Mock DMSO	Mock MLN	0.995331	1.15468	C3X MLN 4hpi	C3X DMSO 4hpi	0.213741	1.33865	C3X DMSO 28hpi	C3X MLN 28hpi
Q8CGC6	13	3	34.6835	RNA-binding protein 28 OS=Mus musculus GN=Rbm28 PE=1 SV=4 - [RBM28_MOUSE]	x		0.131175	1.09791	Mock MLN	Mock DMSO	0.0749459	1.18453	C3X MLN 4hpi	C3X DMSO 4hpi	0.00873104	1.338	C3X MLN 28hpi	C3X DMSO 28hpi
Q8C6F3	3	3	4.48575	Putative uncharacterized protein (Fragment) OS=Mus musculus GN=Kdelc2 PE=2 SV=1 - [Q8C6F3_MOUSE]	x		0.17935	1.22709	Mock MLN	Mock DMSO	0.911069	1.0607	C3X MLN 4hpi	C3X DMSO 4hpi	0.0747008	1.33195	C3X DMSO 28hpi	C3X MLN 28hpi
O09110	4	3	8.96989	Dual specificity mitogen-activated protein kinase kinase 3 OS=Mus musculus GN=Map2k3 PE=1 SV=2 - [MP2K3_MOUSE]	x		0.0203392	4.31077	Mock MLN	Mock DMSO	0.296889	1.44238	C3X MLN 4hpi	C3X DMSO 4hpi	0.518681	1.3312	C3X MLN 28hpi	C3X DMSO 28hpi
Q6A015	4	3	12.242	MKIAA0691 protein (Fragment) OS=Mus musculus GN=Cnot3 PE=2 SV=1 - [Q6A015_MOUSE]	x		0.0592739	1.25953	Mock DMSO	Mock MLN	0.153295	1.68447	C3X MLN 4hpi	C3X DMSO 4hpi	0.259393	1.3276	C3X DMSO 28hpi	C3X MLN 28hpi
O70472	4	3	5.64364	Transmembrane protein 131 OS=Mus musculus GN=Tmem131 PE=2 SV=2 - [TM131_MOUSE]	x		0.00376992	1.50406	Mock DMSO	Mock MLN	0.778473	1.0432	C3X MLN 4hpi	C3X DMSO 4hpi	0.349221	1.32438	C3X DMSO 28hpi	C3X MLN 28hpi
Q9D2C2	3	3	6.99243	Protein SAAL1 OS=Mus musculus GN=Saal1 PE=1 SV=1 - [SAAL1_MOUSE]	x		0.121687	1.31788	Mock MLN	Mock DMSO	0.656393	1.02021	C3X DMSO 4hpi	C3X MLN 4hpi	0.0242927	1.32053	C3X MLN 28hpi	C3X DMSO 28hpi
Q80SY5	3	3	5.66976	Pre-mRNA-splicing factor 38B OS=Mus musculus GN=Prpf38b PE=1 SV=1 - [PR38B_MOUSE]	x		0.530672	1.09876	Mock DMSO	Mock MLN	0.373691	1.18944	C3X MLN 4hpi	C3X DMSO 4hpi	0.0211323	1.32044	C3X MLN 28hpi	C3X DMSO 28hpi
Q6PB52	4	3	10.2315	Lrpap1 protein (Fragment) OS=Mus musculus GN=Lrpap1 PE=2 SV=1 - [Q6PB52_MOUSE]	x		0.0243294	1.40702	Mock MLN	Mock DMSO	0.125984	1.16472	C3X MLN 4hpi	C3X DMSO 4hpi	0.224615	1.32036	C3X MLN 28hpi	C3X DMSO 28hpi
F6ZV59	8	3	23.1112	Heterogeneous nuclear ribonucleoprotein D0 (Fragment) OS=Mus musculus GN=Hnrnpd PE=4 SV=1 - [F6ZV59_MOUSE]	x		0.00519275	1.80042	Mock MLN	Mock DMSO	0.740739	1.17357	C3X MLN 4hpi	C3X DMSO 4hpi	0.217794	1.31798	C3X MLN 28hpi	C3X DMSO 28hpi
G5E8C3	3	3	9.34992	G protein-coupled receptor, family C, group 5, member A OS=Mus musculus GN=Gprc5a PE=4 SV=1 - [G5E8C3_MOUSE]	x		0.0179866	1.41483	Mock DMSO	Mock MLN	0.70495	1.36455	C3X MLN 4hpi	C3X DMSO 4hpi	0.584774	1.3178	C3X DMSO 28hpi	C3X MLN 28hpi
P60229	22	3	60.1566	Eukaryotic translation initiation factor 3 subunit E OS=Mus musculus GN=Eif3e PE=1 SV=1 - [EIF3E_MOUSE]	x		0.32231	1.14342	Mock DMSO	Mock MLN	0.375438	1.44406	C3X MLN 4hpi	C3X DMSO 4hpi	0.160335	1.31736	C3X DMSO 28hpi	C3X MLN 28hpi
Q7TPM1	7	3	20.0063	Protein PRRC2B OS=Mus musculus GN=Prrc2b PE=1 SV=1 - [PRC2B_MOUSE]	x		0.00805123	1.65812	Mock DMSO	Mock MLN	0.694358	1.06093	C3X DMSO 4hpi	C3X MLN 4hpi	0.648985	1.31325	C3X DMSO 28hpi	C3X MLN 28hpi
Q6PGB6	3	3	8.39705	N-alpha-acetyltransferase 50 OS=Mus musculus GN=Naa50 PE=1 SV=1 - [NAA50_MOUSE]	x		0.00685016	1.75007	Mock MLN	Mock DMSO	0.313241	1.22118	C3X MLN 4hpi	C3X DMSO 4hpi	0.468535	1.30933	C3X DMSO 28hpi	C3X MLN 28hpi
P97346	3	3	4.7626	Nucleoredoxin OS=Mus musculus GN=Nxn PE=1 SV=1 - [NXN_MOUSE]	x		0.0103223	2.06143	Mock MLN	Mock DMSO	0.728787	1.24523	C3X MLN 4hpi	C3X DMSO 4hpi	0.206132	1.30583	C3X MLN 28hpi	C3X DMSO 28hpi
G3X9V2	21	3	68.8774	Catenin (Cadherin associated protein), delta 1, isoform CRA_a OS=Mus musculus GN=Ctnnd1 PE=4 SV=1 - [G3X9V2_MOUSE]	x		0.613649	1.16929	Mock MLN	Mock DMSO	0.0217028	7.19287	C3X MLN 4hpi	C3X DMSO 4hpi	0.853857	1.30076	C3X MLN 28hpi	C3X DMSO 28hpi
Q8BFY9	17	3	47.759	Transportin-1 OS=Mus musculus GN=Tnpo1 PE=1 SV=2 - [TNPO1_MOUSE]	x		0.472455	1.0561	Mock DMSO	Mock MLN	0.130353	1.12632	C3X MLN 4hpi	C3X DMSO 4hpi	0.206267	1.29968	C3X DMSO 28hpi	C3X MLN 28hpi
Q6P3Z1	3	3	5.14683	Sfrs12 protein (Fragment) OS=Mus musculus GN=Srek1 PE=2 SV=1 - [Q6P3Z1_MOUSE]	x		0.843813	1.01832	Mock MLN	Mock DMSO	0.451117	1.08956	C3X MLN 4hpi	C3X DMSO 4hpi	0.0275239	1.29876	C3X MLN 28hpi	C3X DMSO 28hpi
D3Z7B5	3	3	6.41109	Protein C330027C09Rik OS=Mus musculus GN=C330027C09Rik PE=2 SV=1 - [D3Z7B5_MOUSE]	x		0.106923	1.39994	Mock MLN	Mock DMSO	0.2045	1.61772	C3X MLN 4hpi	C3X DMSO 4hpi	0.132082	1.29169	C3X MLN 28hpi	C3X DMSO 28hpi
Q922Q2	3	3	2.92652	Serine/threonine-protein kinase RIO1 OS=Mus musculus GN=Riok1 PE=2 SV=2 - [RIOK1_MOUSE]	x		0.129175	1.18348	Mock MLN	Mock DMSO	0.0336304	1.92319	C3X MLN 4hpi	C3X DMSO 4hpi	0.0448009	1.29121	C3X MLN 28hpi	C3X DMSO 28hpi
Q9WU62	4	3	10.2889	Inner centromere protein OS=Mus musculus GN=Incenp PE=1 SV=2 - [INCE_MOUSE]	x		0.0252204	1.35768	Mock DMSO	Mock MLN	0.507082	1.30022	C3X MLN 4hpi	C3X DMSO 4hpi	0.544842	1.28847	C3X DMSO 28hpi	C3X MLN 28hpi
Q7TSC1	10	3	17.5736	Protein PRRC2A OS=Mus musculus GN=Prrc2a PE=1 SV=1 - [PRC2A_MOUSE]	x		0.000606306	1.75701	Mock DMSO	Mock MLN	0.936477	1.1067	C3X MLN 4hpi	C3X DMSO 4hpi	0.268377	1.28513	C3X DMSO 28hpi	C3X MLN 28hpi
P62320	3	3	8.22341	Small nuclear ribonucleoprotein Sm D3 OS=Mus musculus GN=Snrpd3 PE=1 SV=1 - [SMD3_MOUSE]	x		4.58355e-05	2.14839	Mock MLN	Mock DMSO	0.0168721	1.61747	C3X MLN 4hpi	C3X DMSO 4hpi	0.855125	1.28045	C3X DMSO 28hpi	C3X MLN 28hpi
Q61749	3	3	6.79161	Translation initiation factor eIF-2B subunit delta OS=Mus musculus GN=Eif2b4 PE=2 SV=2 - [EI2BD_MOUSE]	x		0.718699	1.0558	Mock DMSO	Mock MLN	0.420419	1.25237	C3X MLN 4hpi	C3X DMSO 4hpi	0.117412	1.27966	C3X MLN 28hpi	C3X DMSO 28hpi
A6H8H2	10	3	21.3607	DENN domain-containing protein 4C OS=Mus musculus GN=Dennd4c PE=1 SV=1 - [DEN4C_MOUSE]	x		0.00230224	1.51022	Mock DMSO	Mock MLN	0.476087	1.10714	C3X DMSO 4hpi	C3X MLN 4hpi	0.183792	1.27956	C3X DMSO 28hpi	C3X MLN 28hpi
Q8BUR4	3	3	5.05283	Dedicator of cytokinesis protein 1 OS=Mus musculus GN=Dock1 PE=1 SV=3 - [DOCK1_MOUSE]	x		0.870597	1.07888	Mock DMSO	Mock MLN	0.283537	1.35054	C3X DMSO 4hpi	C3X MLN 4hpi	0.363258	1.27852	C3X DMSO 28hpi	C3X MLN 28hpi
Q9CYH6	3	3	9.15185	Ribosome biogenesis regulatory protein homolog OS=Mus musculus GN=Rrs1 PE=2 SV=1 - [RRS1_MOUSE]	x		0.00123325	1.3126	Mock MLN	Mock DMSO	0.00386826	1.57559	C3X MLN 4hpi	C3X DMSO 4hpi	0.151522	1.27028	C3X MLN 28hpi	C3X DMSO 28hpi
E9QL23	17	3	31.5281	Dystonin OS=Mus musculus GN=Dst PE=2 SV=1 - [E9QL23_MOUSE]	x		0.125732	1.47579	Mock MLN	Mock DMSO	0.93104	1.05641	C3X DMSO 4hpi	C3X MLN 4hpi	0.180565	1.26953	C3X MLN 28hpi	C3X DMSO 28hpi
Q7TSV4	3	3	7.32041	Phosphoglucomutase-2 OS=Mus musculus GN=Pgm2 PE=1 SV=1 - [PGM2_MOUSE]	x		0.0664738	1.22318	Mock DMSO	Mock MLN	0.529222	1.05197	C3X DMSO 4hpi	C3X MLN 4hpi	0.0189608	1.26852	C3X MLN 28hpi	C3X DMSO 28hpi
Q91W96	7	3	18.7459	Anaphase-promoting complex subunit 4 OS=Mus musculus GN=Anapc4 PE=1 SV=1 - [APC4_MOUSE]	x		0.0490073	1.27475	Mock DMSO	Mock MLN	0.717754	1.11037	C3X MLN 4hpi	C3X DMSO 4hpi	0.347385	1.26806	C3X DMSO 28hpi	C3X MLN 28hpi
P26645	7	3	29.9193	Myristoylated alanine-rich C-kinase substrate OS=Mus musculus GN=Marcks PE=1 SV=2 - [MARCS_MOUSE]	x		0.643785	1.13788	Mock DMSO	Mock MLN	0.072923	1.72694	C3X DMSO 4hpi	C3X MLN 4hpi	0.264506	1.26755	C3X DMSO 28hpi	C3X MLN 28hpi
Q9JL35	3	3	13.4147	High mobility group nucleosome-binding domain-containing protein 5 OS=Mus musculus GN=Hmgn5 PE=1 SV=2 - [HMGN5_MOUSE]	x		0.544018	1.08029	Mock DMSO	Mock MLN	0.913385	1.00965	C3X DMSO 4hpi	C3X MLN 4hpi	0.110478	1.26479	C3X DMSO 28hpi	C3X MLN 28hpi
Q3TC91	4	3	15.0252	Putative uncharacterized protein OS=Mus musculus GN=Cpsf3 PE=2 SV=1 - [Q3TC91_MOUSE]	x		0.0653168	1.16159	Mock DMSO	Mock MLN	0.178778	1.49159	C3X MLN 4hpi	C3X DMSO 4hpi	0.0388884	1.26257	C3X MLN 28hpi	C3X DMSO 28hpi
P19536	3	3	6.05506	Cytochrome c oxidase subunit 5B, mitochondrial OS=Mus musculus GN=Cox5b PE=1 SV=1 - [COX5B_MOUSE]	x		0.000773272	1.94056	Mock MLN	Mock DMSO	0.0588885	1.35873	C3X MLN 4hpi	C3X DMSO 4hpi	0.629002	1.26163	C3X DMSO 28hpi	C3X MLN 28hpi
Q3TSX5	12	3	34.203	Putative uncharacterized protein (Fragment) OS=Mus musculus GN=Nop14 PE=2 SV=1 - [Q3TSX5_MOUSE]	x		0.0240086	1.39875	Mock DMSO	Mock MLN	0.977965	1.08517	C3X MLN 4hpi	C3X DMSO 4hpi	0.397937	1.25943	C3X DMSO 28hpi	C3X MLN 28hpi
Q8CB73	6	3	16.5745	Putative uncharacterized protein OS=Mus musculus GN=Haus6 PE=2 SV=1 - [Q8CB73_MOUSE]	x		0.666232	1.06042	Mock MLN	Mock DMSO	0.586094	1.13299	C3X MLN 4hpi	C3X DMSO 4hpi	0.317373	1.25564	C3X MLN 28hpi	C3X DMSO 28hpi
J3QK23	3	3	10.4286	Uncharacterized protein OS=Mus musculus GN=Gm9825 PE=4 SV=1 - [J3QK23_MOUSE]	x		0.0648238	1.1815	Mock MLN	Mock DMSO	0.058123	1.52086	C3X MLN 4hpi	C3X DMSO 4hpi	0.19813	1.25531	C3X MLN 28hpi	C3X DMSO 28hpi
Q8BFZ9	5	3	11.9884	Erlin-2 OS=Mus musculus GN=Erlin2 PE=1 SV=1 - [ERLN2_MOUSE]	x		0.000224471	1.9594	Mock MLN	Mock DMSO	0.0167838	1.5971	C3X MLN 4hpi	C3X DMSO 4hpi	0.259138	1.25397	C3X MLN 28hpi	C3X DMSO 28hpi
Q8BQD9	7	3	18.3648	Putative uncharacterized protein OS=Mus musculus PE=2 SV=1 - [Q8BQD9_MOUSE]	x		0.000863952	1.46084	Mock DMSO	Mock MLN	0.510329	1.34613	C3X MLN 4hpi	C3X DMSO 4hpi	0.520942	1.25363	C3X DMSO 28hpi	C3X MLN 28hpi
Q8BGH2	3	3	8.27991	Sorting and assembly machinery component 50 homolog OS=Mus musculus GN=Samm50 PE=1 SV=1 - [SAM50_MOUSE]	x		0.00121817	1.36815	Mock MLN	Mock DMSO	0.335179	1.17019	C3X MLN 4hpi	C3X DMSO 4hpi	0.275709	1.25242	C3X MLN 28hpi	C3X DMSO 28hpi
Q8C3W1	3	3	7.02071	Uncharacterized protein C1orf198 homolog OS=Mus musculus PE=2 SV=1 - [CA198_MOUSE]	x		0.403044	1.10038	Mock MLN	Mock DMSO	0.212212	1.43031	C3X MLN 4hpi	C3X DMSO 4hpi	0.217882	1.25133	C3X DMSO 28hpi	C3X MLN 28hpi
H3BLF7	3	3	8.56815	Guanine nucleotide-binding protein G(I)/G(S)/G(T) subunit beta-1 (Fragment) OS=Mus musculus GN=Gnb1 PE=2 SV=1 - [H3BLF7_MOUSE]	x		0.0154714	1.37199	Mock MLN	Mock DMSO	0.366089	1.16274	C3X MLN 4hpi	C3X DMSO 4hpi	0.252436	1.24963	C3X MLN 28hpi	C3X DMSO 28hpi
P35585	4	3	10.903	AP-1 complex subunit mu-1 OS=Mus musculus GN=Ap1m1 PE=1 SV=3 - [AP1M1_MOUSE]	x		0.149407	1.14865	Mock MLN	Mock DMSO	0.0142073	2.03448	C3X MLN 4hpi	C3X DMSO 4hpi	0.140974	1.24738	C3X DMSO 28hpi	C3X MLN 28hpi
Q5U4C3	3	3	3.6835	Splicing factor, arginine/serine-rich 19 OS=Mus musculus GN=Scaf1 PE=1 SV=1 - [SFR19_MOUSE]	x		0.00531524	1.34719	Mock DMSO	Mock MLN	0.950962	1.05524	C3X MLN 4hpi	C3X DMSO 4hpi	0.405898	1.24611	C3X DMSO 28hpi	C3X MLN 28hpi
G3UZI2	27	3	92.851	Heterogeneous nuclear ribonucleoprotein Q OS=Mus musculus GN=Syncrip PE=2 SV=1 - [G3UZI2_MOUSE]	x		0.0346897	1.24829	Mock MLN	Mock DMSO	0.865119	1.03271	C3X DMSO 4hpi	C3X MLN 4hpi	0.212807	1.23857	C3X MLN 28hpi	C3X DMSO 28hpi
F8VQC7	29	3	89.9766	Kinectin OS=Mus musculus GN=Ktn1 PE=4 SV=1 - [F8VQC7_MOUSE]	x		0.273311	1.23933	Mock DMSO	Mock MLN	0.669384	1.29606	C3X MLN 4hpi	C3X DMSO 4hpi	0.136919	1.23821	C3X MLN 28hpi	C3X DMSO 28hpi
Q8C2T9	6	3	19.6683	Putative uncharacterized protein OS=Mus musculus GN=Ik PE=2 SV=1 - [Q8C2T9_MOUSE]	x		0.310347	1.15468	Mock DMSO	Mock MLN	0.258046	1.49539	C3X MLN 4hpi	C3X DMSO 4hpi	0.191529	1.23254	C3X MLN 28hpi	C3X DMSO 28hpi
Q9D1A2	7	3	21.1234	Cytosolic non-specific dipeptidase OS=Mus musculus GN=Cndp2 PE=1 SV=1 - [CNDP2_MOUSE]	x		0.127476	1.21417	Mock MLN	Mock DMSO	0.036632	1.88372	C3X MLN 4hpi	C3X DMSO 4hpi	0.21498	1.22802	C3X MLN 28hpi	C3X DMSO 28hpi
B7ZWK9	3	3	5.70302	2310021P13Rik protein OS=Mus musculus GN=Zswim8 PE=2 SV=1 - [B7ZWK9_MOUSE]	x		0.00107848	1.7512	Mock DMSO	Mock MLN	0.897564	1.0713	C3X MLN 4hpi	C3X DMSO 4hpi	0.980087	1.2277	C3X DMSO 28hpi	C3X MLN 28hpi
Q3TUQ7	6	3	18.1919	Prkaa1 protein OS=Mus musculus GN=Prkaa1 PE=2 SV=1 - [Q3TUQ7_MOUSE]	x		0.401222	1.0712	Mock MLN	Mock DMSO	0.00497346	1.61308	C3X MLN 4hpi	C3X DMSO 4hpi	0.0496593	1.22524	C3X MLN 28hpi	C3X DMSO 28hpi
Q5U458	4	3	6.7987	DnaJ homolog subfamily C member 11 OS=Mus musculus GN=Dnajc11 PE=2 SV=2 - [DJC11_MOUSE]	x		0.616499	1.05828	Mock DMSO	Mock MLN	0.272878	1.1804	C3X MLN 4hpi	C3X DMSO 4hpi	0.233125	1.22449	C3X DMSO 28hpi	C3X MLN 28hpi
Q8C605	7	3	20.318	6-phosphofructokinase OS=Mus musculus GN=Pfkp PE=2 SV=1 - [Q8C605_MOUSE]	x		0.771111	1.04696	Mock MLN	Mock DMSO	0.317736	1.23961	C3X MLN 4hpi	C3X DMSO 4hpi	0.271784	1.21656	C3X MLN 28hpi	C3X DMSO 28hpi
Q3U5H8	6	3	23.8698	Putative uncharacterized protein (Fragment) OS=Mus musculus GN=Hmox1 PE=2 SV=1 - [Q3U5H8_MOUSE]	x		0.156417	1.25935	Mock MLN	Mock DMSO	0.0322634	3.84751	C3X MLN 4hpi	C3X DMSO 4hpi	0.321361	1.21635	C3X DMSO 28hpi	C3X MLN 28hpi
Q3URU2	6	3	17.6851	Paternally-expressed gene 3 protein OS=Mus musculus GN=Peg3 PE=1 SV=1 - [PEG3_MOUSE]	x		0.00864145	1.49932	Mock DMSO	Mock MLN	0.0496619	1.52046	C3X DMSO 4hpi	C3X MLN 4hpi	0.302229	1.21398	C3X MLN 28hpi	C3X DMSO 28hpi
D3YU17	4	3	12.4787	Nicalin OS=Mus musculus GN=Ncln PE=2 SV=1 - [D3YU17_MOUSE]	x		0.00999104	1.38091	Mock MLN	Mock DMSO	0.0903845	1.20875	C3X MLN 4hpi	C3X DMSO 4hpi	0.152	1.21324	C3X MLN 28hpi	C3X DMSO 28hpi
Q925J9	6	3	10.9435	Mediator of RNA polymerase II transcription subunit 1 OS=Mus musculus GN=Med1 PE=1 SV=2 - [MED1_MOUSE]	x		0.892412	1.03775	Mock MLN	Mock DMSO	0.823405	1.0369	C3X DMSO 4hpi	C3X MLN 4hpi	0.282866	1.21159	C3X MLN 28hpi	C3X DMSO 28hpi
Q8C4N8	3	3	7.43013	Putative uncharacterized protein (Fragment) OS=Mus musculus GN=Rac1 PE=2 SV=1 - [Q8C4N8_MOUSE]	x		0.0410416	1.23878	Mock MLN	Mock DMSO	0.0760669	1.35463	C3X MLN 4hpi	C3X DMSO 4hpi	0.279871	1.20958	C3X DMSO 28hpi	C3X MLN 28hpi
Q80YD1	4	3	9.87424	ATP-dependent RNA helicase SUPV3L1, mitochondrial OS=Mus musculus GN=Supv3l1 PE=2 SV=1 - [SUV3_MOUSE]	x		0.162317	1.20352	Mock DMSO	Mock MLN	0.191574	1.5442	C3X MLN 4hpi	C3X DMSO 4hpi	0.225508	1.20751	C3X DMSO 28hpi	C3X MLN 28hpi
P43274	12	3	46.2573	Histone H1.4 OS=Mus musculus GN=Hist1h1e PE=1 SV=2 - [H14_MOUSE]	x		0.000707942	1.41686	Mock MLN	Mock DMSO	0.0938932	1.65355	C3X MLN 4hpi	C3X DMSO 4hpi	0.502721	1.20687	C3X DMSO 28hpi	C3X MLN 28hpi
Q9Z0E0	3	3	8.42612	Neurochondrin OS=Mus musculus GN=Ncdn PE=1 SV=1 - [NCDN_MOUSE]	x		0.366548	1.10101	Mock DMSO	Mock MLN	0.597313	1.05105	C3X MLN 4hpi	C3X DMSO 4hpi	0.508609	1.2065	C3X DMSO 28hpi	C3X MLN 28hpi
Q9JI10	7	3	20.412	Serine/threonine-protein kinase 3 OS=Mus musculus GN=Stk3 PE=1 SV=1 - [STK3_MOUSE]	x		0.194579	1.11903	Mock MLN	Mock DMSO	0.130552	1.13589	C3X MLN 4hpi	C3X DMSO 4hpi	0.000970142	1.20635	C3X MLN 28hpi	C3X DMSO 28hpi
Q91WG4	4	3	10.9803	Elongator complex protein 2 OS=Mus musculus GN=Elp2 PE=1 SV=1 - [ELP2_MOUSE]	x		0.269239	1.08144	Mock DMSO	Mock MLN	0.246635	1.20052	C3X MLN 4hpi	C3X DMSO 4hpi	0.18173	1.20426	C3X DMSO 28hpi	C3X MLN 28hpi
Q9CPT5	3	3	3.36089	Nucleolar protein 16 OS=Mus musculus GN=Nop16 PE=2 SV=1 - [NOP16_MOUSE]	x		5.29804e-05	2.33213	Mock MLN	Mock DMSO	0.0160259	2.03688	C3X MLN 4hpi	C3X DMSO 4hpi	0.326509	1.20243	C3X MLN 28hpi	C3X DMSO 28hpi
Q3UHX2	5	3	19.4998	28 kDa heat- and acid-stable phosphoprotein OS=Mus musculus GN=Pdap1 PE=1 SV=1 - [HAP28_MOUSE]	x		0.000500148	1.72705	Mock MLN	Mock DMSO	0.052293	1.52488	C3X MLN 4hpi	C3X DMSO 4hpi	0.886432	1.20196	C3X DMSO 28hpi	C3X MLN 28hpi
E9QKE4	14	3	26.6856	Rab3 GTPase-activating protein non-catalytic subunit OS=Mus musculus GN=Rab3gap2 PE=2 SV=1 - [E9QKE4_MOUSE]	x		0.22993	1.36079	Mock MLN	Mock DMSO	0.828363	1.16774	C3X DMSO 4hpi	C3X MLN 4hpi	0.356265	1.20145	C3X DMSO 28hpi	C3X MLN 28hpi
P04184	4	3	12.5855	Thymidine kinase, cytosolic OS=Mus musculus GN=Tk1 PE=2 SV=3 - [KITH_MOUSE]	x		0.00632074	3.5403	Mock MLN	Mock DMSO	0.263398	2.05636	C3X MLN 4hpi	C3X DMSO 4hpi	0.238632	1.1976	C3X DMSO 28hpi	C3X MLN 28hpi
Q80X98	11	3	27.0977	DEAH (Asp-Glu-Ala-His) box polypeptide 38 OS=Mus musculus GN=Dhx38 PE=2 SV=1 - [Q80X98_MOUSE]	x		0.00538659	1.33153	Mock DMSO	Mock MLN	0.124604	1.20067	C3X DMSO 4hpi	C3X MLN 4hpi	0.622949	1.19747	C3X DMSO 28hpi	C3X MLN 28hpi
Q3TSS9	3	3	5.32698	Putative uncharacterized protein (Fragment) OS=Mus musculus GN=Cdk5rap3 PE=2 SV=1 - [Q3TSS9_MOUSE]	x		0.203599	1.30403	Mock MLN	Mock DMSO	0.0208347	1.41049	C3X MLN 4hpi	C3X DMSO 4hpi	0.33378	1.19638	C3X MLN 28hpi	C3X DMSO 28hpi
Q6ZQJ2	3	3	7.00752	Methionine aminopeptidase (Fragment) OS=Mus musculus GN=mKIAA0094 PE=3 SV=1 - [Q6ZQJ2_MOUSE]	x		0.0135789	1.34182	Mock MLN	Mock DMSO	0.0498756	1.19579	C3X MLN 4hpi	C3X DMSO 4hpi	0.164472	1.19573	C3X MLN 28hpi	C3X DMSO 28hpi
Q60692	3	3	7.15817	Proteasome subunit beta type-6 OS=Mus musculus GN=Psmb6 PE=1 SV=3 - [PSB6_MOUSE]	x		0.00388947	1.70169	Mock MLN	Mock DMSO	0.0724416	1.63418	C3X MLN 4hpi	C3X DMSO 4hpi	0.872906	1.19027	C3X DMSO 28hpi	C3X MLN 28hpi
P28474	4	3	18.1813	Alcohol dehydrogenase class-3 OS=Mus musculus GN=Adh5 PE=1 SV=3 - [ADHX_MOUSE]	x		0.0301619	1.2794	Mock MLN	Mock DMSO	0.624681	1.05	C3X DMSO 4hpi	C3X MLN 4hpi	0.615299	1.18893	C3X DMSO 28hpi	C3X MLN 28hpi
A0AUM9	3	3	9.49566	Eif2b3 protein OS=Mus musculus GN=Eif2b3 PE=2 SV=2 - [A0AUM9_MOUSE]	x		0.281677	1.09845	Mock MLN	Mock DMSO	0.0568802	1.39491	C3X MLN 4hpi	C3X DMSO 4hpi	0.28514	1.18737	C3X MLN 28hpi	C3X DMSO 28hpi
Q5SXY1	5	3	14.776	Cytospin-B OS=Mus musculus GN=Specc1 PE=1 SV=2 - [CYTSB_MOUSE]	x		0.920524	1.00533	Mock MLN	Mock DMSO	0.141623	1.17539	C3X DMSO 4hpi	C3X MLN 4hpi	0.128976	1.1728	C3X MLN 28hpi	C3X DMSO 28hpi
Q3TCE7	6	3	21.3995	Putative uncharacterized protein OS=Mus musculus GN=Arpc1b PE=2 SV=1 - [Q3TCE7_MOUSE]	x		0.255459	1.09648	Mock MLN	Mock DMSO	0.0614727	1.22743	C3X MLN 4hpi	C3X DMSO 4hpi	0.292813	1.17144	C3X DMSO 28hpi	C3X MLN 28hpi
D3Z359	3	3	7.69563	Serine/threonine-protein kinase 25 (Fragment) OS=Mus musculus GN=Stk25 PE=2 SV=1 - [D3Z359_MOUSE]	x		0.808024	1.17457	Mock DMSO	Mock MLN	0.193112	1.23924	C3X MLN 4hpi	C3X DMSO 4hpi	0.330215	1.16939	C3X MLN 28hpi	C3X DMSO 28hpi
P58389	4	3	12.3369	Serine/threonine-protein phosphatase 2A activator OS=Mus musculus GN=Ppp2r4 PE=1 SV=1 - [PTPA_MOUSE]	x		0.483078	1.07973	Mock MLN	Mock DMSO	0.758702	1.03779	C3X DMSO 4hpi	C3X MLN 4hpi	0.363299	1.16775	C3X DMSO 28hpi	C3X MLN 28hpi
J3QNK5	3	3	8.51767	Histone deacetylase complex subunit SAP130 OS=Mus musculus GN=Sap130 PE=2 SV=1 - [J3QNK5_MOUSE]	x		0.00423343	1.70006	Mock DMSO	Mock MLN	0.905306	1.2942	C3X MLN 4hpi	C3X DMSO 4hpi	0.708157	1.16657	C3X DMSO 28hpi	C3X MLN 28hpi
Q14CH7	3	3	4.04536	Alanine--tRNA ligase, mitochondrial OS=Mus musculus GN=Aars2 PE=2 SV=1 - [SYAM_MOUSE]	x		0.446137	1.11461	Mock MLN	Mock DMSO	0.0695359	1.63203	C3X MLN 4hpi	C3X DMSO 4hpi	0.248386	1.16307	C3X MLN 28hpi	C3X DMSO 28hpi
Q99M74	3	3	5.95762	Keratin, type II cuticular Hb2 OS=Mus musculus GN=Krt82 PE=2 SV=2 - [KRT82_MOUSE]	x		0.00500085	1.5014	Mock MLN	Mock DMSO	0.417869	1.16691	C3X MLN 4hpi	C3X DMSO 4hpi	0.41916	1.1619	C3X MLN 28hpi	C3X DMSO 28hpi
Q3TST0	7	3	18.3338	Putative uncharacterized protein OS=Mus musculus GN=Pnpt1 PE=2 SV=1 - [Q3TST0_MOUSE]	x		0.27516	1.09213	Mock DMSO	Mock MLN	0.162861	1.76005	C3X MLN 4hpi	C3X DMSO 4hpi	0.256409	1.16107	C3X MLN 28hpi	C3X DMSO 28hpi
A1BN54	73	3	263.61	Alpha actinin 1a OS=Mus musculus GN=Actn1 PE=2 SV=1 - [A1BN54_MOUSE]	x		0.645202	1.0451	Mock DMSO	Mock MLN	0.154023	1.9212	C3X MLN 4hpi	C3X DMSO 4hpi	0.71763	1.16012	C3X MLN 28hpi	C3X DMSO 28hpi
Q5SWW4	3	3	4.14949	Mediator of RNA polymerase II transcription subunit 13 OS=Mus musculus GN=Med13 PE=2 SV=1 - [MED13_MOUSE]	x		0.00357229	1.41571	Mock DMSO	Mock MLN	0.563292	1.07188	C3X MLN 4hpi	C3X DMSO 4hpi	0.297783	1.15921	C3X MLN 28hpi	C3X DMSO 28hpi
Q3U9A8	3	3	10.2893	SH3 domain-binding glutamic acid-rich-like protein OS=Mus musculus GN=Sh3bgrl PE=3 SV=1 - [Q3U9A8_MOUSE]	x		0.0738242	1.2175	Mock MLN	Mock DMSO	0.458802	1.09077	C3X MLN 4hpi	C3X DMSO 4hpi	0.363003	1.15893	C3X DMSO 28hpi	C3X MLN 28hpi
Q5UE59	10	3	28.0482	Kinesin light chain 1 OS=Mus musculus GN=Klc1 PE=2 SV=1 - [Q5UE59_MOUSE]	x		0.294915	1.10335	Mock DMSO	Mock MLN	0.284176	1.13722	C3X MLN 4hpi	C3X DMSO 4hpi	0.0527144	1.15751	C3X MLN 28hpi	C3X DMSO 28hpi
Q9WVA3	3	3	8.14979	Mitotic checkpoint protein BUB3 OS=Mus musculus GN=Bub3 PE=2 SV=2 - [BUB3_MOUSE]	x		0.0825697	1.20175	Mock DMSO	Mock MLN	0.723698	1.09597	C3X MLN 4hpi	C3X DMSO 4hpi	0.369371	1.15678	C3X DMSO 28hpi	C3X MLN 28hpi
Q6NXI6	5	3	9.12004	Regulation of nuclear pre-mRNA domain-containing protein 2 OS=Mus musculus GN=Rprd2 PE=1 SV=1 - [RPRD2_MOUSE]	x		0.00935907	1.76574	Mock DMSO	Mock MLN	0.631448	1.14761	C3X MLN 4hpi	C3X DMSO 4hpi	0.957353	1.15514	C3X DMSO 28hpi	C3X MLN 28hpi
Q3UKP5	7	3	17.5089	Putative uncharacterized protein OS=Mus musculus GN=Xab2 PE=2 SV=1 - [Q3UKP5_MOUSE]	x		0.106561	1.22176	Mock DMSO	Mock MLN	0.519022	1.25703	C3X MLN 4hpi	C3X DMSO 4hpi	0.440668	1.15389	C3X MLN 28hpi	C3X DMSO 28hpi
Q69Z38	3	3	6.74304	Pseudopodium-enriched atypical kinase 1 OS=Mus musculus GN=Peak1 PE=1 SV=4 - [PEAK1_MOUSE]	x		7.16849e-06	1.45009	Mock DMSO	Mock MLN	0.10401	1.40333	C3X DMSO 4hpi	C3X MLN 4hpi	0.321014	1.15109	C3X MLN 28hpi	C3X DMSO 28hpi
P35293	4	3	12.2284	Ras-related protein Rab-18 OS=Mus musculus GN=Rab18 PE=2 SV=2 - [RAB18_MOUSE]	x		2.03358e-05	2.205	Mock MLN	Mock DMSO	0.0378385	1.59182	C3X MLN 4hpi	C3X DMSO 4hpi	0.814999	1.14818	C3X DMSO 28hpi	C3X MLN 28hpi
Q8CHI8	3	3	4.06492	E1A-binding protein p400 OS=Mus musculus GN=Ep400 PE=1 SV=3 - [EP400_MOUSE]	x		0.85778	1.00019	Mock MLN	Mock DMSO	0.409534	1.15683	C3X DMSO 4hpi	C3X MLN 4hpi	0.752773	1.14458	C3X DMSO 28hpi	C3X MLN 28hpi
Q8C2Q8	7	3	20.6649	ATP synthase subunit gamma OS=Mus musculus GN=Atp5c1 PE=2 SV=1 - [Q8C2Q8_MOUSE]	x		0.0078055	3.58015	Mock MLN	Mock DMSO	0.127019	2.17336	C3X MLN 4hpi	C3X DMSO 4hpi	0.271336	1.14438	C3X MLN 28hpi	C3X DMSO 28hpi
Q06138	3	3	7.13716	Calcium-binding protein 39 OS=Mus musculus GN=Cab39 PE=1 SV=2 - [CAB39_MOUSE]	x		0.00735661	1.80087	Mock MLN	Mock DMSO	0.572233	1.26303	C3X MLN 4hpi	C3X DMSO 4hpi	0.375221	1.14281	C3X MLN 28hpi	C3X DMSO 28hpi
D3Z3F8	3	3	8.77166	Spartin OS=Mus musculus GN=Spg20 PE=2 SV=1 - [D3Z3F8_MOUSE]	x		0.11914	1.12973	Mock DMSO	Mock MLN	0.0342094	1.41676	C3X MLN 4hpi	C3X DMSO 4hpi	0.119688	1.14223	C3X MLN 28hpi	C3X DMSO 28hpi
F8WGG3	4	3	11.4683	UPF0160 protein MYG1, mitochondrial (Fragment) OS=Mus musculus GN=Myg1 PE=2 SV=1 - [F8WGG3_MOUSE]	x		0.0409718	1.21908	Mock MLN	Mock DMSO	0.0670509	1.64531	C3X MLN 4hpi	C3X DMSO 4hpi	0.263976	1.14148	C3X DMSO 28hpi	C3X MLN 28hpi
A2AGH8	4	3	7.13049	Mediator of RNA polymerase II transcription subunit 12 OS=Mus musculus GN=Med12 PE=2 SV=1 - [A2AGH8_MOUSE]	x		0.169513	1.19365	Mock DMSO	Mock MLN	0.241958	1.21114	C3X DMSO 4hpi	C3X MLN 4hpi	0.366126	1.14075	C3X MLN 28hpi	C3X DMSO 28hpi
Q3UNN1	15	3	51.2405	Putative uncharacterized protein OS=Mus musculus GN=Sept7 PE=2 SV=1 - [Q3UNN1_MOUSE]	x		0.307011	1.16408	Mock MLN	Mock DMSO	0.0500917	1.3277	C3X MLN 4hpi	C3X DMSO 4hpi	0.994944	1.13999	C3X DMSO 28hpi	C3X MLN 28hpi
Q9CS42	9	3	22.3737	Ribose-phosphate pyrophosphokinase 2 OS=Mus musculus GN=Prps2 PE=1 SV=4 - [PRPS2_MOUSE]	x		0.000410042	2.61792	Mock MLN	Mock DMSO	0.728074	1.12273	C3X MLN 4hpi	C3X DMSO 4hpi	0.319679	1.13871	C3X MLN 28hpi	C3X DMSO 28hpi
Q91ZA3	5	3	10.949	Propionyl-CoA carboxylase alpha chain, mitochondrial OS=Mus musculus GN=Pcca PE=1 SV=2 - [PCCA_MOUSE]	x		0.378692	1.08588	Mock MLN	Mock DMSO	0.0803927	1.96105	C3X MLN 4hpi	C3X DMSO 4hpi	0.335987	1.13699	C3X DMSO 28hpi	C3X MLN 28hpi
Q8BTJ0	6	3	18.7235	Putative uncharacterized protein OS=Mus musculus GN=Prpf4 PE=2 SV=1 - [Q8BTJ0_MOUSE]	x		0.162653	1.19622	Mock MLN	Mock DMSO	0.0160704	1.44834	C3X MLN 4hpi	C3X DMSO 4hpi	0.286267	1.13681	C3X MLN 28hpi	C3X DMSO 28hpi
F6ZHD8	7	3	16.8839	1,4-alpha-glucan-branching enzyme OS=Mus musculus GN=Gbe1 PE=4 SV=2 - [F6ZHD8_MOUSE]	x		0.248306	1.18088	Mock DMSO	Mock MLN	0.781227	1.0055	C3X DMSO 4hpi	C3X MLN 4hpi	0.499596	1.1366	C3X DMSO 28hpi	C3X MLN 28hpi
Q3TJW1	4	3	11.535	Putative uncharacterized protein (Fragment) OS=Mus musculus GN=Acbd3 PE=2 SV=1 - [Q3TJW1_MOUSE]	x		0.460827	1.10016	Mock DMSO	Mock MLN	0.37551	1.25548	C3X MLN 4hpi	C3X DMSO 4hpi	0.156841	1.13646	C3X MLN 28hpi	C3X DMSO 28hpi
S4R2J9	20	3	51.3808	Protein PRRC2C OS=Mus musculus GN=Prrc2c PE=4 SV=1 - [S4R2J9_MOUSE]	x		0.000956075	1.77585	Mock DMSO	Mock MLN	0.333757	2.89485	C3X MLN 4hpi	C3X DMSO 4hpi	0.681417	1.1358	C3X DMSO 28hpi	C3X MLN 28hpi
F6QL70	4	3	11.9536	Protein Gm17669 OS=Mus musculus GN=Gm17669 PE=4 SV=1 - [F6QL70_MOUSE]	x		0.00383412	2.61162	Mock MLN	Mock DMSO	0.0428608	2.78622	C3X MLN 4hpi	C3X DMSO 4hpi	0.313199	1.13456	C3X MLN 28hpi	C3X DMSO 28hpi
P61164	7	3	23.7213	Alpha-centractin OS=Mus musculus GN=Actr1a PE=2 SV=1 - [ACTZ_MOUSE]	x		0.0153619	1.34232	Mock MLN	Mock DMSO	0.694222	1.13403	C3X MLN 4hpi	C3X DMSO 4hpi	0.363843	1.13382	C3X MLN 28hpi	C3X DMSO 28hpi
Q8N7N5	3	3	7.27575	DDB1- and CUL4-associated factor 8 OS=Mus musculus GN=Dcaf8 PE=1 SV=1 - [DCAF8_MOUSE]	x		0.0209329	1.20127	Mock DMSO	Mock MLN	0.0676169	1.15692	C3X MLN 4hpi	C3X DMSO 4hpi	0.497493	1.13089	C3X MLN 28hpi	C3X DMSO 28hpi
Q6PCN6	4	3	9.10963	Microrchidia 2A OS=Mus musculus GN=Morc2a PE=2 SV=1 - [Q6PCN6_MOUSE]	x		0.186219	1.22921	Mock DMSO	Mock MLN	0.576524	1.39912	C3X MLN 4hpi	C3X DMSO 4hpi	0.375019	1.1291	C3X MLN 28hpi	C3X DMSO 28hpi
Q8K4P0	6	3	9.50535	pre-mRNA 3' end processing protein WDR33 OS=Mus musculus GN=Wdr33 PE=2 SV=1 - [WDR33_MOUSE]	x		0.584331	1.12522	Mock DMSO	Mock MLN	0.137369	2.16894	C3X MLN 4hpi	C3X DMSO 4hpi	0.592302	1.12871	C3X DMSO 28hpi	C3X MLN 28hpi
E9Q1S3	15	3	46.9989	Protein transport protein Sec23A OS=Mus musculus GN=Sec23a PE=2 SV=1 - [E9Q1S3_MOUSE]	x		0.561949	1.03897	Mock DMSO	Mock MLN	0.0872566	1.25366	C3X MLN 4hpi	C3X DMSO 4hpi	0.709429	1.12816	C3X MLN 28hpi	C3X DMSO 28hpi
Q99KU0	3	3	11.9971	Vacuole membrane protein 1 OS=Mus musculus GN=Vmp1 PE=2 SV=2 - [VMP1_MOUSE]	x		0.560657	1.07627	Mock MLN	Mock DMSO	0.701502	1.11687	C3X MLN 4hpi	C3X DMSO 4hpi	0.390238	1.12535	C3X MLN 28hpi	C3X DMSO 28hpi
Q3U931	7	3	25.8754	Putative uncharacterized protein OS=Mus musculus GN=G3bp2 PE=2 SV=1 - [Q3U931_MOUSE]	x		0.0971314	1.21693	Mock DMSO	Mock MLN	0.40885	1.4246	C3X MLN 4hpi	C3X DMSO 4hpi	0.228104	1.12398	C3X DMSO 28hpi	C3X MLN 28hpi
Q3UVL4	3	3	4.2154	Vacuolar protein sorting-associated protein 51 homolog OS=Mus musculus GN=Vps51 PE=2 SV=2 - [VPS51_MOUSE]	x		0.242168	1.15185	Mock MLN	Mock DMSO	0.681218	1.03357	C3X DMSO 4hpi	C3X MLN 4hpi	0.302985	1.12362	C3X MLN 28hpi	C3X DMSO 28hpi
P34022	6	3	20.0886	Ran-specific GTPase-activating protein OS=Mus musculus GN=Ranbp1 PE=1 SV=2 - [RANG_MOUSE]	x		0.0276944	1.36755	Mock MLN	Mock DMSO	0.0824702	1.60953	C3X MLN 4hpi	C3X DMSO 4hpi	0.842271	1.12193	C3X DMSO 28hpi	C3X MLN 28hpi
Q8BY26	4	3	11.7295	Putative uncharacterized protein OS=Mus musculus GN=Rfc3 PE=2 SV=1 - [Q8BY26_MOUSE]	x		0.570392	1.11774	Mock MLN	Mock DMSO	0.52216	1.31298	C3X MLN 4hpi	C3X DMSO 4hpi	0.692113	1.12154	C3X DMSO 28hpi	C3X MLN 28hpi
O35737	13	3	54.9756	Heterogeneous nuclear ribonucleoprotein H OS=Mus musculus GN=Hnrnph1 PE=1 SV=3 - [HNRH1_MOUSE]	x		0.0464569	1.18946	Mock MLN	Mock DMSO	0.54693	1.0951	C3X MLN 4hpi	C3X DMSO 4hpi	0.759296	1.12139	C3X MLN 28hpi	C3X DMSO 28hpi
Q3U430	5	3	9.49317	Anaphase promoting complex subunit 2 OS=Mus musculus GN=Anapc2 PE=2 SV=1 - [Q3U430_MOUSE]	x		0.361257	1.10038	Mock DMSO	Mock MLN	0.636795	1.09818	C3X MLN 4hpi	C3X DMSO 4hpi	0.760255	1.12135	C3X DMSO 28hpi	C3X MLN 28hpi
[truncated: 2,492 more rows]
