# Supplementary material for: Broad and potent antiviral activity of the NAE inhibitor MLN4924
Source: Sci Rep. 2016 Feb 1;6:19977. doi: 10.1038/srep19977 (PMC4734293; doi:10.1038/srep19977)
Supplement: Supplementary Table 2 [file srep19977-s3.xls]

## Sheet: Overview HCMV MLN vs DMSO
Broad and potent antiviral activity of the NAE inhibitor MLN4924
Vu Thuy Khanh Le-Trilling, Dominik A. Megger, Benjamin Katschinski, Christine D. Landsberg, Meike U. Rückborn, Sha Tao, Adalbert Krawczyk, Wibke Bayer, Ingo Drexler, Matthias Tenbusch, Barbara Sitek and Mirko Trilling
Supplementary Table 2: MLN4924-induced changes in the proteome of HCMV-infected cells.
Excel file providing information concerning accession number, number of identified peptides, number of quantified peptides, confidence score, brief description, origin of protein (host or virus), fold change, significance of change (ANOVA p value), the experimental conditions with the highest and the lowest abundance for all quantified proteins. The experimental conditions are described in the le…
						Mock 6hpi				Mock 24hpi				Mock 72hpi				Bac2 6hpi				Bac2 24hpi				Bac2 72hpi
Accession	Description	HCMV Protein	Peptide count	Peptides used for quantitation	Confidence score	Anova (p) (Mock 6hpi)	Fold change (Mock 6hpi)	Ratio MLN/DMSO (Mock 6hpi)	Log 2 Ratio MLN/DMSO (Mock 6hpi)	Anova (p) (Mock 24hpi)	Fold change (Mock 24hpi)	Ratio MLN/DMSO (Mock 24hpi)	Log 2 Ratio MLN/DMSO (Mock 24hpi)	Anova (p) (Mock 72hpi)	Fold change (Mock 72hpi)	Ratio MLN/DMSO (Mock 72hpi)	Log 2 Ratio MLN/DMSO (Mock 72hpi)	Anova (p) (Bac2 6hpi)	Fold change (Bac2 6hpi)	Ratio MLN/DMSO (Bac2 6hpi)	Log 2 Ratio MLN/DMSO (Bac2 6hpi)	Anova (p) (Bac2 24hpi)	Fold change (Bac2 24hpi)	Ratio MLN/DMSO (Bac2 24hpi)	Log 2 Ratio MLN/DMSO (Bac2 24hpi)	Anova (p) (Bac2 72hpi)	Fold change (Bac2 72hpi)	Ratio MLN/DMSO (Bac2 72hpi)	Log 2 Ratio MLN/DMSO (Bac2 72hpi)
ORFL112C.iORF1_(UL44)	- NC_006273.2[56501,57802]- <unknown description>	x	35	35	134.378	0.266616	3.04023	3.04023	1.60418	0.386393	1.06521	1.06521	0.0911332	0.188904	1.15097	0.868834	-0.202848	0.806859	1.03978	1.03978	0.056278	7.50318e-06	1.46423	1.46423	0.550138	8.68194e-14	11.9977	0.0833491	-3.58469
ORFL70W_(UL25)	+ NC_006273.2[30402,32372]+ <unknown description>	x	29	28	119.33	0.267025	1.2363	1.2363	0.306031	0.434931	1.10051	1.10051	0.138179	0.552313	1.0747	1.0747	0.103928	0.24872	1.489	1.489	0.574344	0.019894	1.18321	1.18321	0.24271	3.15328e-10	3.83604	0.260686	-1.93962
ORFL212C_(UL86)	- NC_006273.2[125490,129602]- <unknown description>	x	27	25	100.41	0.89516	1.00389	1.00389	0.00560744	0.249234	1.43016	1.43016	0.516176	0.827485	1.01008	1.01008	0.0144711	0.441021	1.34154	1.34154	0.423892	0.856143	1.01178	0.988358	-0.016894	5.86199e-10	25.4437	0.0393025	-4.66924
ORFL120W_(UL48)	+ NC_006273.2[64625,71350]+ <unknown description>	x	22	22	79.5461	0.156778	1.84655	1.84655	0.884832	0.209701	1.50913	1.50913	0.593719	0.83195	1.07495	0.93028	-0.104263	0.10961	1.34655	1.34655	0.429268	0.541957	1.13249	0.883012	-0.179495	2.62357e-12	18.1733	0.0550257	-4.18375
ORFL202C_(UL82)	- NC_006273.2[118788,120467]- <unknown description>	x	22	22	76.1901	0.0925506	1.23039	1.23039	0.299116	0.260195	1.2897	1.2897	0.367032	0.531222	1.04201	0.959688	-0.0593624	0.0644312	1.1293	1.1293	0.175435	0.000317572	1.2768	0.783209	-0.352531	2.96618e-12	7.49567	0.13341	-2.90606
ORFL205C_(UL83)	- NC_006273.2[120656,122341]- <unknown description>	x	63	19	242.166	0.317424	1.21892	1.21892	0.285606	0.0200972	1.13803	1.13803	0.186538	0.0199278	1.3617	1.3617	0.445409	0.393789	1.36264	1.36264	0.4464	2.36587e-05	1.79252	1.79252	0.841992	7.19501e-08	8.09237	0.123573	-3.01656
ORFL168W.iORF1_(UL71)	+ NC_006273.2[104703,105788]+ <unknown description>	x	18	18	65.6839	0.742818	1.02737	0.973362	-0.0389523	0.0324552	1.19943	1.19943	0.262351	0.626117	1.08319	0.923201	-0.115283	0.205842	1.11539	0.89655	-0.157544	0.662869	1.02678	0.973922	-0.0381222	5.74024e-08	2.64898	0.377504	-1.40544
ORFS352C_(US22)	- NC_006273.2[216099,217829]- <unknown description>	x	18	18	60.7919	0.758754	1.06744	0.936821	-0.0941542	0.457357	1.35928	1.35928	0.442838	0.112521	1.23725	0.808245	-0.307135	0.0813343	1.1846	0.844166	-0.244402	0.00276619	1.23085	0.812448	-0.299653	2.52802e-07	2.43564	0.41057	-1.2843
ORFL115C_(UL45)	- NC_006273.2[57943,60663]- <unknown description>	x	18	17	53.0138	0.172671	1.14582	1.14582	0.196378	0.00279795	1.79873	0.555949	-0.846976	0.000240539	2.43877	0.410043	-1.28615	0.779099	1.04762	0.954545	-0.0671155	0.408709	1.07061	0.934047	-0.0984329	5.17175e-12	8.70293	0.114904	-3.1215
ORFL134C_(UL50)	- NC_006273.2[73358,74554]- <unknown description>	x	17	17	67.7181	0.587417	1.31378	0.761164	-0.39372	0.352186	1.24173	1.24173	0.312352	0.158622	1.31267	1.31267	0.392503	0.526052	1.17326	1.17326	0.230523	0.195847	1.22657	1.22657	0.294627	6.28053e-13	12.2375	0.0817159	-3.61324
ORFL92C_(UL32)	- NC_006273.2[40195,43344]- <unknown description>	x	16	16	59.3724	0.394326	1.17651	1.17651	0.234509	0.0961665	2.66885	2.66885	1.41622	0.0917502	2.52513	0.396019	-1.33636	0.20975	1.79414	1.79414	0.843295	0.320458	1.09861	1.09861	0.135675	5.42277e-12	23.2846	0.0429468	-4.54131
ORFL149C_(UL57)	- NC_006273.2[87871,91578]- <unknown description>	x	16	15	56.6815	0.274286	1.2416	1.2416	0.312204	0.86836	1.02151	1.02151	0.0307037	0.00427265	2.06038	0.485348	-1.04291	0.359208	1.18954	0.840659	-0.250408	0.254553	1.15104	1.15104	0.202937	7.22736e-10	6.92923	0.144316	-2.7927
ORFL208C_(UL84)	- NC_006273.2[122613,124376]- <unknown description>	x	15	15	44.46	0.309534	1.23995	1.23995	0.310281	0.798567	1.02165	1.02165	0.0308978	0.0163965	1.37442	0.72758	-0.458823	0.0600611	2.44571	0.408879	-1.29025	0.642885	1.08269	0.923626	-0.114619	3.81335e-10	5.5251	0.180992	-2.466
ORFL137W_(UL52)	+ NC_006273.2[75087,77093]+ <unknown description>	x	14	14	44.6151	0.377838	2.26106	2.26106	1.177	0.695102	1.06765	1.06765	0.094434	0.21192	1.12836	0.886245	-0.174222	0.711345	1.20276	0.831418	-0.266353	0.0128711	1.42354	1.42354	0.509481	1.49927e-10	9.35195	0.10693	-3.22527
ORFL161C_(UL69)	- NC_006273.2[99519,101747]- <unknown description>	x	17	14	56.4454	0.609952	1.22026	1.22026	0.287194	0.18481	1.40349	1.40349	0.489022	0.420478	1.14498	1.14498	0.195319	0.237604	1.23363	0.810614	-0.302914	0.0127139	1.2987	1.2987	0.377066	7.78864e-10	4.09207	0.244375	-2.03283
ORFL228W_(UL97)	+ NC_006273.2[141798,143921]+ <unknown description>	x	15	14	60.7358	0.425855	1.10834	1.10834	0.148401	0.258276	1.18764	0.842003	-0.248103	0.00393796	1.31194	1.31194	0.391701	0.935208	1.0325	1.0325	0.0461448	2.92818e-05	1.63486	1.63486	0.709169	2.03052e-09	2.06361	0.484588	-1.04517
ORFL229W_(UL98)	+ NC_006273.2[144015,145769]+ <unknown description>	x	15	14	53.9859	0.570804	1.01026	0.989847	-0.0147221	0.660811	1.11951	1.11951	0.162868	0.674388	1.06585	0.938216	-0.092008	0.268799	1.32226	1.32226	0.403001	0.40161	1.07352	1.07352	0.102352	1.21813e-09	4.38188	0.228212	-2.13155
ORFL143C_(UL54)	- NC_006273.2[78194,81922]- <unknown description>	x	14	13	48.8173	0.258267	1.13957	1.13957	0.188489	0.101478	1.23616	0.808955	-0.305869	0.00188064	1.82553	0.547786	-0.868316	0.718412	1.05926	1.05926	0.0830596	0.598907	1.02291	1.02291	0.032686	4.92246e-07	1.95294	0.512048	-0.965648
ORFL116W_(UL47)	+ NC_006273.2[61677,64628]+ <unknown description>	x	12	12	42.7329	0.273788	1.09082	1.09082	0.125413	0.0715645	1.15953	1.15953	0.213537	0.00506872	1.42985	1.42985	0.515866	0.062394	1.26101	1.26101	0.334585	0.0225217	1.2434	1.2434	0.314292	2.33369e-13	10.856	0.0921153	-3.44041
ORFL145C_(UL55)	- NC_006273.2[82066,84789]- <unknown description>	x	12	12	39.7866	0.90626	1.12285	1.12285	0.167164	0.357958	1.35253	1.35253	0.435662	0.849536	1.05471	0.948124	-0.076853	0.0973528	1.18298	1.18298	0.242423	0.00510526	1.23364	1.23364	0.302925	1.89737e-13	6.53997	0.152906	-2.70929
ORFL262C	- NC_006273.2[170689,173905]- <unknown description>	x	15	11	51.6067	0.694463	1.02939	1.02939	0.041791	0.845369	1.04551	1.04551	0.0642062	0.826954	1.01253	0.987628	-0.0179607	0.218512	1.08459	1.08459	0.117146	0.204043	1.06759	0.936685	-0.0943643	4.52849e-12	11.4427	0.0873918	-3.51636
ORFL222W_(UL94)	+ NC_006273.2[137660,138697]+ <unknown description>	x	10	10	34.639	0.667339	1.11125	0.899889	-0.152181	0.984617	1.0256	1.0256	0.0364646	0.148351	1.18708	0.842406	-0.247412	0.104757	1.53305	1.53305	0.616408	0.731766	1.03098	0.969949	-0.0440198	2.17189e-10	9.88382	0.101175	-3.30507
ORFL98W_(UL35)	+ NC_006273.2[46443,48368]+ <unknown description>	x	11	10	32.0869	0.813338	1.09201	0.915739	-0.126992	0.471939	1.35553	1.35553	0.43886	0.0993497	1.8269	0.547375	-0.869398	0.459755	1.29755	1.29755	0.375793	0.82899	1.0271	0.973612	-0.0385814	3.65745e-10	20.3122	0.0492315	-4.34428
ORFL78C.iORF1_(UL26)	- NC_006273.2[32560,33126]- <unknown description>	x	9	9	31.9015	0.287108	1.32942	1.32942	0.410796	0.383534	1.41664	1.41664	0.502474	0.604539	1.81694	0.550377	-0.861507	0.412566	1.44813	1.44813	0.534195	0.00782192	1.73482	1.73482	0.794785	2.22573e-10	11.9141	0.083934	-3.5746
ORFL253W_(UL112)	+ NC_006273.2[161917,164128]+ <unknown description>	x	9	8	33.0639	0.560321	1.07942	0.926425	-0.110254	0.171057	1.4832	1.4832	0.568713	0.0223566	1.42264	0.702919	-0.50857	0.00144424	1.62122	0.616819	-0.697082	0.415047	1.07989	0.92602	-0.110885	1.22218e-08	4.0984	0.243998	-2.03506
ORFL141W_(UL53)	+ NC_006273.2[77086,78216]+ <unknown description>	x	7	7	27.8257	0.472786	1.39275	0.718002	-0.47794	0.575931	1.10574	0.904373	-0.14501	0.00639187	1.57688	0.634165	-0.65707	0.187164	2.76597	0.361537	-1.46779	0.822056	1.00588	0.99415	-0.00846421	1.23962e-10	59.3681	0.0168441	-5.89162
ORFL83C_(UL29)	- NC_006273.2[35105,37353]- <unknown description>	x	7	7	22.1296	0.237025	1.13565	0.880554	-0.183516	0.297717	1.40761	1.40761	0.493245	0.00587745	1.68092	0.594913	-0.749249	0.00792928	1.50486	0.664514	-0.589629	6.776e-05	1.48183	1.48183	0.567379	0.045856	1.23474	1.23474	0.304203
ORFL105C_(UL40)	- NC_006273.2[53574,54239]- <unknown description>	x	6	6	21.7778	0.83624	1.28701	1.28701	0.364026	0.720447	1.3478	1.3478	0.430609	0.0979152	1.65119	0.605625	-0.723503	0.021629	1.88867	0.529472	-0.917374	0.884811	1.01949	1.01949	0.0278431	8.17669e-08	2.59034	0.38605	-1.37314
ORFL146C_(UL56)	- NC_006273.2[84752,87304]- <unknown description>	x	6	6	22.335	0.535487	1.78394	1.78394	0.835067	0.199884	1.25273	0.798258	-0.325074	0.107917	1.29225	1.29225	0.369886	0.485541	1.11181	0.899434	-0.152911	0.0498268	1.35575	0.7376	-0.439089	2.30459e-08	8.28998	0.120628	-3.05137
ORFL196W.iORF1	+ NC_006273.2[114271,115521]+ <unknown description>	x	6	6	24.0801	0.304447	1.84403	0.542289	-0.882866	0.286623	1.34188	1.34188	0.42426	0.74556	1.06208	1.06208	0.0868857	0.0766174	1.55805	0.641829	-0.639738	0.0135181	1.54271	0.648209	-0.625469	0.0898876	1.56335	0.63965	-0.644645
ORFL199W_(UL80)	+ NC_006273.2[116500,118626]+ <unknown description>	x	7	6	24.3572	0.612079	1.09907	0.909858	-0.136287	0.29667	1.33186	1.33186	0.413438	0.0463148	1.20237	1.20237	0.265883	0.136826	1.18549	0.843534	-0.245482	0.485368	1.05301	1.05301	0.0745197	8.80387e-10	12.4829	0.0801097	-3.64188
ORFL215W_(UL88)	+ NC_006273.2[132484,133773]+ <unknown description>	x	7	6	24.789	0.933159	1.0112	1.0112	0.016068	0.212452	1.58091	1.58091	0.660755	0.0288692	2.50268	2.50268	1.32347	0.745496	1.05192	1.05192	0.0730296	0.519661	1.22717	1.22717	0.295334	2.35163e-06	25.4656	0.0392686	-4.67048
ORFL224C.iORF2_(UL89)	- NC_006273.2[133770,139697]- <unknown description>	x	6	6	26.71	0.426227	1.52815	0.654386	-0.611787	0.137674	1.57772	0.633826	-0.657841	0.584352	1.00895	1.00895	0.0128605	0.99223	1.2477	1.2477	0.319266	0.285557	1.15983	0.862197	-0.21391	6.24267e-10	5.77677	0.173107	-2.53026
ORFL276C.iORF1	- NC_006273.2[178252,178881]- <unknown description>	x	6	6	27.8342	0.791064	1.09214	0.915637	-0.127152	0.297151	3.47399	3.47399	1.79659	0.127386	1.2983	0.770238	-0.376623	0.896276	1.09141	1.09141	0.126194	0.000582442	1.73486	1.73486	0.794821	9.19165e-12	12.1815	0.0820918	-3.60662
ORFL71C.iORF1	- NC_006273.2[29278,30354]- <unknown description>	x	6	6	16.1547	0.968719	1.06045	1.06045	0.0846758	0.874886	1.02572	0.974928	-0.0366318	0.000729766	2.11938	0.471836	-1.08364	0.416132	1.1767	1.1767	0.234745	0.0490011	1.17183	1.17183	0.228764	1.66766e-06	4.00733	0.249542	-2.00264
ORFS339C_(US12)	- NC_006273.2[206762,207607]- <unknown description>	x	6	6	17.4269	0.653648	1.09196	0.91578	-0.126926	0.168545	1.33372	0.749782	-0.415458	0.660883	1.17745	0.849294	-0.235665	0.137214	1.28628	0.777437	-0.363202	0.000169693	1.23323	1.23323	0.302445	0.206137	1.06989	1.06989	0.0974579
ORFL209C_(UL85)	- NC_006273.2[124408,125328]- <unknown description>	x	5	5	16.2433	0.733899	1.02033	0.980077	-0.0290326	0.805095	1.01185	1.01185	0.0170015	0.12068	1.36408	0.733095	-0.447928	0.132267	1.27493	1.27493	0.350415	0.0603133	1.44705	0.691063	-0.53311	1.48343e-06	23.4906	0.0425702	-4.55401
ORFL255C_(UL115)	- NC_006273.2[165022,165858]- <unknown description>	x	5	5	17.3573	0.509082	1.35952	1.35952	0.443098	0.024887	3.19005	0.313475	-1.67358	0.548638	1.07895	0.92683	-0.109624	0.161239	1.28631	1.28631	0.363243	0.76724	1.06406	0.939796	-0.0895802	1.14512e-09	14.9823	0.0667455	-3.90519
ORFL184C_(UL75)	- NC_006273.2[109224,111452]- <unknown description>	x	4	4	15.1316	0.231943	1.18929	1.18929	0.250097	0.513639	1.08255	0.923744	-0.114436	0.515294	1.16799	0.856172	-0.224028	0.0078001	1.41665	1.41665	0.502487	0.0390725	1.17499	1.17499	0.232652	2.03808e-11	8.90037	0.112355	-3.15386
ORFL263C	- NC_006273.2[172329,173905]- <unknown description>	x	8	4	24.0477	0.924615	1.05928	0.944037	-0.0830841	0.540043	1.13203	0.883368	-0.178914	0.117688	1.87565	1.87565	0.907389	0.651963	1.0274	0.97333	-0.0389995	0.00519607	1.35433	1.35433	0.437575	1.73886e-06	2.50918	2.50918	1.32722
ORFL315C_(UL135)	- NC_006273.2[188846,189772]- <unknown description>	x	4	4	9.02083	0.348506	1.39229	1.39229	0.477458	0.26286	1.10672	0.903571	-0.14629	0.683632	1.05615	0.946832	-0.0788203	0.135716	1.16602	0.857618	-0.221593	9.44719e-08	2.12248	2.12248	1.08575	8.68255e-05	2.13162	2.13162	1.09195
ORFL103C	- NC_006273.2[52569,53060]- <unknown description>	x	3	3	7.27591	0.368451	1.33169	1.33169	0.413261	0.10315	1.40082	0.713868	-0.486271	0.00109332	2.17318	0.460155	-1.11981	0.0125775	1.40824	0.710106	-0.493894	0.0041076	1.23903	1.23903	0.309211	3.10734e-09	3.52626	3.52626	1.81814
ORFL117C_(UL46)	- NC_006273.2[60806,61678]- <unknown description>	x	3	3	12.8395	0.339527	1.07165	0.933144	-0.0998287	0.428015	4.25183	4.25183	2.08808	0.987994	1.07624	0.92916	-0.106	0.755626	1.0747	0.930489	-0.103938	0.000244582	3.35912	0.297697	-1.74808	1.30336e-06	20.5353	0.0486966	-4.36004
ORFL136C_(UL51)	- NC_006273.2[74576,75049]- <unknown description>	x	3	3	9.72609	0.883603	1.37903	0.725146	-0.463656	0.101915	2.83097	2.83097	1.5013	0.0176194	13.7396	13.7396	3.78026	0.732798	1.62001	0.617279	-0.696006	0.827436	1.27596	1.27596	0.351585	1.79285e-10	165.083	0.00605754	-7.36705
ORFL166C	- NC_006273.2[101847,104207]- <unknown description>	x	4	3	14.8126	0.0619492	2.71663	2.71663	1.44182	0.676968	1.16216	1.16216	0.216812	0.324695	1.83594	1.83594	0.876516	0.800495	1.33193	1.33193	0.413523	0.201126	1.77884	0.562164	-0.830937	2.94403e-07	4.22391	0.236747	-2.07858
ORFL241C_(UL103)	- NC_006273.2[150615,151364]- <unknown description>	x	3	3	8.17315	0.48049	1.10548	0.904581	-0.144678	0.61181	1.0515	0.951022	-0.0724495	0.0964563	1.22985	1.22985	0.298478	0.527936	1.07051	0.934136	-0.0982961	0.0163377	1.21047	1.21047	0.275571	1.1972e-06	1.79808	0.556149	-0.846456
ORFL244C_(UL104)	- NC_006273.2[151312,153405]- <unknown description>	x	3	3	9.90143	0.528114	1.5157	0.65976	-0.599987	0.306462	1.35944	0.735599	-0.443008	0.395558	1.11423	1.11423	0.156053	0.902717	1.00149	1.00149	0.00215104	0.0554589	1.57246	0.635945	-0.653027	2.88243e-08	16.7025	0.0598712	-4.06199
ORFL46W.iORF2	+ NC_006273.2[19844,21079]+ <unknown description>	x	3	3	7.2804	0.921561	1.098	1.098	0.134884	0.0817688	1.74822	1.74822	0.80589	0.24511	1.23927	0.806928	-0.309488	0.0262509	1.52823	0.654353	-0.611858	0.0022409	1.33707	0.747903	-0.419077	0.0371471	1.68959	0.591858	-0.756677
ORFL49W_(UL16)	+ NC_006273.2[22754,23446]+ <unknown description>	x	3	3	9.55227	0.532699	1.45918	0.685315	-0.54516	0.173226	2.33272	2.33272	1.22201	0.0807017	2.22247	0.44995	-1.15216	0.0919093	2.22105	0.450238	-1.15124	0.00127386	1.39576	0.716458	-0.481047	0.00705229	1.61133	0.620607	-0.688248
ORFS333C_(US8)	- NC_006273.2[203469,204152]- <unknown description>	x	3	3	10.3453	0.0371388	2.31248	2.31248	1.20944	0.33054	1.2706	1.2706	0.345506	0.0319357	2.28259	2.28259	1.19067	0.513934	1.17041	1.17041	0.22701	0.839474	1.01571	1.01571	0.022484	0.00564518	1.50196	1.50196	0.586849
ORFS355C_(US24)	- NC_006273.2[219817,221322]- <unknown description>	x	3	3	9.86993	0.932055	1.55226	1.55226	0.634371	0.543149	1.10541	0.904642	-0.144581	0.980015	2.88447	0.346685	-1.5283	0.00265864	2.35967	0.423789	-1.23858	3.48355e-06	2.03614	2.03614	1.02584	0.0542173	1.26873	1.26873	0.343382
ORFL147C	- NC_006273.2[85932,87362]- <unknown description>	x	2	2	6.09829	0.299731	1.36533	0.732421	-0.449255	0.378542	1.23637	1.23637	0.306107	0.11419	1.53339	1.53339	0.616724	0.085287	1.4295	0.699547	-0.515506	0.532098	1.10187	0.907552	-0.139949	6.16942e-07	4.58177	0.218256	-2.1959
ORFL230W_(UL99)	+ NC_006273.2[145706,146278]+ <unknown description>	x	2	2	5.22247	0.555159	1.23511	1.23511	0.304635	0.018097	5.79594	0.172535	-2.53504	0.190034	1.33474	0.74921	-0.416557	0.881888	11.1811	0.0894363	-3.483	0.0146338	3.90279	0.256227	-1.96451	0.56818	170.901	0.00585133	-7.41702
ORFL254C_(UL114)	- NC_006273.2[164298,165050]- <unknown description>	x	3	2	6.87581	0.573518	3.5665	3.5665	1.83451	0.925177	1.00455	1.00455	0.00654556	0.107334	1.49126	0.670575	-0.576529	0.060616	1.63732	0.610753	-0.71134	0.364952	1.07923	0.926588	-0.110001	0.000332361	1.826	0.547647	-0.868683
ORFL271C_(UL128)	- NC_006273.2[176309,176944]- <unknown description>	x	2	2	6.73085	0.411173	2.29907	2.29907	1.20105	0.134986	1.03585	0.965395	-0.0508084	0.0722706	6.84256	0.146144	-2.77454	0.364918	1.37059	0.729615	-0.454793	0.437939	1.07817	1.07817	0.108582	3.82882e-08	26.1304	0.0382695	-4.70766
ORFL278C_(UL148)	- NC_006273.2[179141,180091]- <unknown description>	x	2	2	5.59258	0.574169	1.25325	1.25325	0.325676	0.194457	1.33053	0.751578	-0.412005	0.0185405	2.89464	0.345466	-1.53338	0.210528	2.20101	0.454337	-1.13817	0.410447	2.38611	0.419092	-1.25466	0.00426141	8.58345	0.116503	-3.10156
ORFL47W_(UL14)	+ NC_006273.2[21229,22212]+ <unknown description>	x	2	2	8.6202	0.044687	1.39898	1.39898	0.484372	0.0284341	1.88945	1.88945	0.917967	0.775687	1.10024	1.10024	0.137815	0.797253	1.18359	0.844886	-0.243172	0.00593373	1.37003	1.37003	0.454206	0.000276758	1.74327	0.573636	-0.801794
ORFS338C_(US11)	- NC_006273.2[205929,206576]- <unknown description>	x	2	2	5.05785	0.0738574	1.8143	1.8143	0.859412	0.076513	1.70548	0.586345	-0.770179	0.919693	1.03533	0.965876	-0.0500897	0.025374	1.47319	0.678798	-0.558947	0.301151	1.10236	0.907145	-0.140595	0.509724	1.10748	1.10748	0.147283
ORFS353C_(US23)	- NC_006273.2[217943,219721]- <unknown description>	x	2	2	7.88951	0.340193	1.43506	0.696836	-0.521109	0.0337682	2.67101	0.37439	-1.41739	0.593209	1.15415	1.15415	0.206825	0.162971	1.89557	0.527545	-0.922633	1.67899e-06	1.66864	1.66864	0.738677	0.834529	1.02833	0.972448	-0.0403069
ORFL107C_(UL41A)	- NC_006273.2[54401,54637]- <unknown description>	x	1	1	4.12427	0.699036	1.06934	1.06934	0.0967176	0.274952	2.67661	0.373607	-1.42041	2.15065e-07	Infinity	#VALUE!	#VALUE!	0.0602977	1.69778	0.589003	-0.763653	0.397235	2.29341	2.29341	1.1975	3.67558e-10	23.4871	0.0425765	-4.5538
ORFL110C_(UL43)	- NC_006273.2[55183,56454]- <unknown description>	x	3	1	9.00242	0.407274	1.70273	1.70273	0.767849	0.022965	20.7197	20.7197	4.37293	0.294061	2.42754	2.42754	1.27949	0.494812	1.28147	1.28147	0.357799	0.551584	1.92909	0.51838	-0.947917	0.0174954	10.4601	0.0956011	-3.38683
ORFL127C_(UL48A)	- NC_006273.2[71469,71696]- <unknown description>	x	1	1	2.91217	0.0138673	Infinity	#VALUE!	#VALUE!	0.60979	2.24147	0.446137	-1.16444	0.0784546	Infinity	#VALUE!	#VALUE!	0.391853	2.93536	2.93536	1.55354	0.128365	3.33818	0.299564	-1.73906	0.000315472	84.9175	0.0117761	-6.40799
ORFL175W_(UL73)	+ NC_006273.2[107051,107458]+ <unknown description>	x	1	1	3.74305	0.340893	Infinity	Infinity	#VALUE!	0.437011	8.94656	8.94656	3.16133	0.316902	Infinity	#VALUE!	#VALUE!	0.0226478	4.55843	4.55843	2.18854	0.6616	1.3421	0.745099	-0.424496	0.00174047	19.7978	0.0505105	-4.30727
ORFL181C.iORF1	- NC_006273.2[107430,108143]- <unknown description>	x	1	1	1.78606	0.980912	2.1591	2.1591	1.11043	0.234425	1.0549	0.947953	-0.0771125	0.900401	1.82794	1.82794	0.870222	0.856363	1.49617	1.49617	0.581274	0.590855	1.5335	1.5335	0.616824	0.00117573	34.4032	0.0290671	-5.10447
ORFL181C_(UL74)	- NC_006273.2[107430,108848]- <unknown description>	x	1	1	2.45234	0.874409	1.00078	0.999221	-0.00112386	0.0148393	1.38545	0.721789	-0.470351	0.67826	1.061	0.94251	-0.0854195	0.641718	1.02946	0.971383	-0.0418875	0.00290769	2.09528	0.477264	-1.06714	0.185529	1.48559	1.48559	0.57104
ORFL205C.iORF1	- NC_006273.2[120656,122311]- <unknown description>	x	45	1	151.281	1	1			0.340893	Infinity	Infinity	#VALUE!	1	1	---	---	0.399369	5.89615	5.89615	2.55977	0.307244	1.28556	1.28556	0.362393	0.120466	27.1992	0.0367657	-4.76549
ORFL22W_(RL11)	+ NC_006273.2[9142,9846]+ <unknown description>	x	1	1	2.33113	0.179115	1.22906	0.813633	-0.29755	0.865062	1.22875	0.813836	-0.297189	0.717049	1.21144	0.825466	-0.27672	0.328228	1.84377	1.84377	0.882662	0.0600978	1.3746	1.3746	0.45901	9.76257e-05	2.5637	0.390061	-1.35823
ORFL232C_(UL100)	- NC_006273.2[146538,147653]- <unknown description>	x	1	1	2.08523	1	1			1	1	---	---	1	1	---	---	0.0773037	1.4412	1.4412	0.527273	0.000682888	1.83337	1.83337	0.8745	5.1906e-07	4.46687	0.22387	-2.15927
ORFL243W_(UL105)	+ NC_006273.2[153233,156103]+ <unknown description>	x	3	1	8.63349	0.529262	2.23495	2.23495	1.16025	0.476279	3.71997	3.71997	1.89529	0.333062	1.36988	0.729991	-0.454049	0.0688466	1.32382	0.755391	-0.404704	0.0137532	2.00576	2.00576	1.00415	0.00688084	1.72867	0.578478	-0.789665
ORFL256C_(UL116)	- NC_006273.2[165858,166799]- <unknown description>	x	1	1	1.47944	0.693334	1.05772	0.945434	-0.0809514	0.415202	1.15036	0.869294	-0.202084	0.0338813	1.43121	1.43121	0.517238	0.0396484	1.79335	1.79335	0.842653	0.00366851	1.93998	0.51547	-0.956039	0.0065145	2.34672	0.426127	-1.23064
ORFL258C_(UL119)	- NC_006273.2[168186,169311]- <unknown description>	x	1	1	1.37738	0.55012	1.06303	1.06303	0.0881783	0.321891	1.8394	0.543654	-0.879239	0.00943446	5.23298	0.191096	-2.38763	0.656656	2.2455	0.445335	-1.16704	3.37053e-05	2.44365	2.44365	1.28903	2.62407e-07	5.6204	0.177923	-2.49067
ORFL294W.iORF1	+ NC_006273.2[183230,193441]+ <unknown description>	x	1	1	1.14648	0.694441	1.12709	1.12709	0.172597	0.608076	1.58519	0.630839	-0.664656	0.780171	1.06201	0.941607	-0.0868026	0.849188	1.5105	1.5105	0.595024	1.73943e-06	2.69709	2.69709	1.4314	0.30284	1.17198	1.17198	0.228951
ORFL313C_(UL138)	- NC_006273.2[187441,187950]- <unknown description>	x	1	1	2.21454	0.404348	1.11463	0.897162	-0.156559	0.17707	1.25739	1.25739	0.330434	0.915769	1.03494	1.03494	0.0495449	0.642484	1.05943	0.943907	-0.0832835	9.13571e-07	1.99074	1.99074	0.993307	0.000463259	1.94299	1.94299	0.958276
ORFL34W.iORF1_(UL4)	+ NC_006273.2[13821,14270]+ <unknown description>	x	1	1	1.9608	0.915403	1.87099	0.534476	-0.903804	0.333748	1.59159	0.628304	-0.670466	0.270581	3.60607	0.27731	-1.85043	0.24783	7.26592	7.26592	2.86115	0.855935	1.24568	0.802774	-0.316934	0.000326358	42.8432	0.0233409	-5.42099
ORFL87W	+ NC_006273.2[38099,40114]+ <unknown description>	x	1	1	4.68962	0.191972	1.48132	0.675072	-0.566886	0.244475	1.56846	1.56846	0.649346	0.0572024	5.37423	0.186073	-2.42606	0.235427	1.49676	0.668108	-0.581846	0.0137679	1.57184	0.636197	-0.652453	1.70726e-05	7.62047	0.131225	-2.92988
ORFL93W_(UL33)	+ NC_006273.2[43415,44773]+ <unknown description>	x	1	1	2.71372	0.153024	1.21251	0.824734	-0.277998	0.319954	1.11065	0.900371	-0.151408	0.166577	1.2293	0.813472	-0.297836	0.0485268	1.32931	1.32931	0.410674	0.128877	1.59019	0.628856	-0.669197	6.1648e-07	5.63869	0.177346	-2.49536
ORFL96W.iORF1_(UL34)	+ NC_006273.2[45141,46364]+ <unknown description>	x	14	1	44.9455	0.752906	1.60981	1.60981	0.686887	0.38314	1.77212	0.564295	-0.825479	0.293129	1.58461	1.58461	0.664126	0.670359	1.21177	1.21177	0.277117	0.711063	1.45692	1.45692	0.54292	0.000538328	21.0014	0.0476158	-4.39242
ORFS325W	+ NC_006273.2[198064,198519]+ <unknown description>	x	2	1	6.16942	0.837354	1.58206	1.58206	0.661803	0.61889	1.49687	1.49687	0.581952	0.384028	1.8862	1.8862	0.91548	0.570309	1.16763	1.16763	0.223579	0.854169	1.1043	0.905553	-0.143129	0.00119083	2.5096	0.398471	-1.32745
ORFS335C_(US9)	- NC_006273.2[204167,204910]- <unknown description>	x	1	1	3.79917	0.172277	1.60171	1.60171	0.679609	6.53657e-05	3.43002	0.291543	-1.77822	0.000290701	5.76678	0.173407	-2.52777	0.498004	1.29854	1.29854	0.376891	0.316417	1.10152	1.10152	0.139499	0.0293284	1.41596	1.41596	0.501782
ORFS337C_(US10)	- NC_006273.2[205296,205853]- <unknown description>	x	1	1	3.14995	0.71144	1.19636	0.835866	-0.258657	0.988828	1.09795	0.910786	-0.134816	0.192249	1.7798	1.7798	0.831718	0.598646	1.0973	1.0973	0.133954	0.000158121	1.62723	1.62723	0.702419	0.980727	1.00403	1.00403	0.00579796
ORFS348C_(US20)	- NC_006273.2[214320,215084]- <unknown description>	x	1	1	5.4798	1	1			0.340893	Infinity	Infinity	#VALUE!	1	1	---	---	0.340893	Infinity	#VALUE!	#VALUE!	0.0190455	1.3191	0.758091	-0.399556	0.302198	1.41831	0.705065	-0.504172
P35579	Myosin-9 OS=Homo sapiens GN=MYH9 PE=1 SV=4 - [MYH9_HUMAN]		239	204	952.965	0.142591	1.08258	0.923719	-0.114475	0.0379107	1.14874	1.14874	0.200054	6.567e-08	2.97493	2.97493	1.57285	0.557992	1.03464	1.03464	0.0491258	0.00213192	1.1401	1.1401	0.189165	2.13209e-06	1.44063	1.44063	0.526705
Q09666	Neuroblast differentiation-associated protein AHNAK OS=Homo sapiens GN=AHNAK PE=1 SV=2 - [AHNK_HUMAN]		166	163	570.575	0.0905221	1.10746	0.902968	-0.147254	0.408256	1.04945	0.952883	-0.0696284	0.00115605	1.31853	0.758422	-0.398927	0.315011	1.07925	1.07925	0.110023	0.00681465	1.20201	1.20201	0.265454	0.0940084	1.04374	1.04374	0.0617642
P12111	Collagen alpha-3(VI) chain OS=Homo sapiens GN=COL6A3 PE=1 SV=5 - [CO6A3_HUMAN]		160	158	603.968	0.000689015	1.26752	0.788944	-0.342005	0.0133481	1.15837	1.15837	0.212094	9.27772e-05	1.50463	1.50463	0.589407	0.852872	1.00626	0.993778	-0.00900431	0.0205519	1.12112	1.12112	0.164946	4.14432e-08	1.71165	1.71165	0.775392
Q5HY54	Filamin-A OS=Homo sapiens GN=FLNA PE=2 SV=1 - [Q5HY54_HUMAN]		110	106	401.047	0.124561	1.176	1.176	0.23389	0.0027641	1.49499	0.668899	-0.580141	0.0527925	1.21288	0.824485	-0.278435	0.795593	1.02249	1.02249	0.032086	4.70182e-05	1.41177	0.708332	-0.497503	0.283416	1.04176	0.95991	-0.0590285
P08670	Vimentin OS=Homo sapiens GN=VIM PE=1 SV=4 - [VIME_HUMAN]		98	96	365.377	0.221294	1.205	1.205	0.269035	0.00380099	1.6413	0.609275	-0.714835	0.762447	1.03949	1.03949	0.0558754	0.359955	1.08331	0.923097	-0.115446	4.95884e-05	1.68835	0.592294	-0.755615	0.00525095	1.38226	0.723454	-0.467027
Q15149	Plectin OS=Homo sapiens GN=PLEC PE=1 SV=3 - [PLEC_HUMAN]		94	93	337.375	0.0321429	1.23713	1.23713	0.307002	0.000624961	1.58723	0.630029	-0.666511	0.013184	1.31093	0.76282	-0.390586	0.829979	1.01306	0.987108	-0.0187205	2.70227e-07	1.48642	0.672755	-0.571847	4.52427e-08	1.64787	0.606843	-0.720605
P14625	Endoplasmin OS=Homo sapiens GN=HSP90B1 PE=1 SV=1 - [ENPL_HUMAN]		82	78	296.294	0.0400264	1.14723	0.871664	-0.198156	0.339778	1.06167	1.06167	0.0863405	0.11355	1.10703	0.903316	-0.146697	0.598153	1.03369	0.967407	-0.047805	0.000580422	1.13196	1.13196	0.178825	1.79175e-05	1.25608	1.25608	0.328934
Q00610	Clathrin heavy chain 1 OS=Homo sapiens GN=CLTC PE=1 SV=5 - [CLH1_HUMAN]		80	78	319.453	0.0309202	1.11687	1.11687	0.159464	0.00447976	1.29416	0.772703	-0.372013	0.0462451	1.12213	0.891165	-0.166236	0.777121	1.01744	0.982858	-0.0249444	2.83824e-05	1.42327	0.702608	-0.509209	0.00251012	1.21634	0.822138	-0.282547
P10809	60 kDa heat shock protein, mitochondrial OS=Homo sapiens GN=HSPD1 PE=1 SV=2 - [CH60_HUMAN]		73	73	296.996	0.0815341	1.10539	0.904659	-0.144554	0.721395	1.02391	0.976652	-0.0340838	2.57477e-08	2.95817	0.338047	-1.56471	0.35745	1.05158	0.950952	-0.0725562	0.532725	1.02391	0.976648	-0.0340888	0.14004	1.07032	0.934299	-0.0980433
P11021	78 kDa glucose-regulated protein OS=Homo sapiens GN=HSPA5 PE=1 SV=2 - [GRP78_HUMAN]		77	73	312.955	0.193941	1.13534	0.880794	-0.183124	0.0160545	1.19034	1.19034	0.251377	0.189841	1.16386	1.16386	0.218918	0.649788	1.07469	1.07469	0.103926	1.10796e-05	1.3141	1.3141	0.394079	0.00241719	1.28817	1.28817	0.365326
P13639	Elongation factor 2 OS=Homo sapiens GN=EEF2 PE=1 SV=4 - [EF2_HUMAN]		72	71	258.5	0.0109998	1.35211	1.35211	0.435212	0.0753118	1.29294	0.773433	-0.370651	0.863582	1.03332	0.967754	-0.0472874	0.070853	1.12531	0.888645	-0.170321	0.000175327	1.71692	0.582437	-0.779826	0.0123895	1.30343	0.767204	-0.382317
Q9Y490	Talin-1 OS=Homo sapiens GN=TLN1 PE=1 SV=3 - [TLN1_HUMAN]		71	71	274.123	0.268002	1.08871	1.08871	0.122617	3.76935e-05	1.76516	0.566522	-0.819796	1.37002e-06	1.94787	0.513382	-0.961895	0.678906	1.02922	0.971609	-0.0415518	1.59176e-05	1.49769	0.667696	-0.582738	0.0212588	1.12046	0.892493	-0.164088
Q14204	Cytoplasmic dynein 1 heavy chain 1 OS=Homo sapiens GN=DYNC1H1 PE=1 SV=5 - [DYHC1_HUMAN]		67	66	237.932	0.0099784	1.21927	1.21927	0.286013	0.0182959	1.31356	0.761287	-0.393487	0.25605	1.08462	0.921984	-0.117186	0.239252	1.11713	1.11713	0.1598	4.82801e-05	1.35572	0.737617	-0.439056	0.00356098	1.20276	0.831423	-0.266345
P07237	Protein disulfide-isomerase OS=Homo sapiens GN=P4HB PE=1 SV=3 - [PDIA1_HUMAN]		64	63	236.324	0.218962	1.11986	0.892972	-0.163313	0.671458	1.01918	1.01918	0.027409	0.644251	1.02175	0.978712	-0.0310434	0.765919	1.04037	1.04037	0.0570999	0.00273057	1.11312	1.11312	0.154607	0.00536493	1.1483	1.1483	0.199498
P07942	Laminin subunit beta-1 OS=Homo sapiens GN=LAMB1 PE=1 SV=2 - [LAMB1_HUMAN]		64	60	234.848	0.0468544	1.1648	0.858518	-0.22008	0.438644	1.05711	1.05711	0.0801239	0.0188864	1.27162	0.786397	-0.34667	0.960461	1.00655	1.00655	0.00942155	1.18358e-05	1.25247	1.25247	0.324782	3.22854e-07	1.673	1.673	0.742436
P11717	Cation-independent mannose-6-phosphate receptor OS=Homo sapiens GN=IGF2R PE=1 SV=3 - [MPRI_HUMAN]		59	59	208.049	0.0612156	1.11751	0.894847	-0.160287	0.0183061	1.28188	1.28188	0.358257	0.497175	1.02515	1.02515	0.0358323	0.291934	1.10668	1.10668	0.146236	3.61942e-05	1.21924	1.21924	0.28598	3.12509e-07	1.57932	1.57932	0.659308
Q07065	Cytoskeleton-associated protein 4 OS=Homo sapiens GN=CKAP4 PE=1 SV=2 - [CKAP4_HUMAN]		61	59	237.473	0.114053	1.16912	0.855343	-0.225425	0.00137243	1.48829	1.48829	0.573655	0.0281139	1.30051	1.30051	0.379075	0.619605	1.06372	1.06372	0.0891241	2.18855e-05	1.31277	1.31277	0.392619	7.14886e-06	1.70974	1.70974	0.773775
Q07954	Prolow-density lipoprotein receptor-related protein 1 OS=Homo sapiens GN=LRP1 PE=1 SV=2 - [LRP1_HUMAN]		59	58	188.83	0.00308584	1.18721	0.842311	-0.247575	0.102953	1.1477	1.1477	0.198742	0.0396069	1.18086	0.846839	-0.23984	0.44517	1.0586	1.0586	0.082156	0.0086803	1.09944	1.09944	0.136772	7.65271e-08	1.52752	1.52752	0.611189
Q14315	Filamin-C OS=Homo sapiens GN=FLNC PE=1 SV=3 - [FLNC_HUMAN]		61	56	238.706	0.16483	1.10909	1.10909	0.149372	0.00706385	1.40591	0.711283	-0.491504	0.0438946	1.25558	1.25558	0.328349	0.232584	1.05733	0.945781	-0.0804219	2.03181e-05	1.49604	0.668431	-0.58115	0.151978	1.0594	1.0594	0.0832432
P38646	Stress-70 protein, mitochondrial OS=Homo sapiens GN=HSPA9 PE=1 SV=2 - [GRP75_HUMAN]		55	55	229.094	0.333034	1.08339	0.923028	-0.115553	0.102091	1.09288	1.09288	0.128135	6.8345e-05	1.86936	0.534943	-0.902543	0.557961	1.06164	1.06164	0.0862952	0.518845	1.02908	1.02908	0.0413566	4.52959e-09	2.03167	0.492207	-1.02266
Q9NYU2	UDP-glucose:glycoprotein glucosyltransferase 1 OS=Homo sapiens GN=UGGT1 PE=1 SV=3 - [UGGG1_HUMAN]		58	55	213.98	0.0087056	1.16141	0.861022	-0.215879	0.38647	1.07201	1.07201	0.100317	2.94648e-07	1.35607	0.737424	-0.439433	0.298516	1.04424	0.957638	-0.062448	0.221701	1.05555	1.05555	0.0779955	5.31045e-07	1.33545	1.33545	0.417323
P55072	Transitional endoplasmic reticulum ATPase OS=Homo sapiens GN=VCP PE=1 SV=4 - [TERA_HUMAN]		53	53	193.44	0.143876	1.07437	1.07437	0.103497	0.350354	1.0515	1.0515	0.0724555	0.00338371	1.15591	1.15591	0.209034	0.855038	1.01661	1.01661	0.0237718	0.00143133	1.15631	0.864818	-0.209531	1.99986e-05	1.26951	0.787703	-0.344275
P04844	Dolichyl-diphosphooligosaccharide--protein glycosyltransferase subunit 2 OS=Homo sapiens GN=RPN2 PE=1 SV=3 - [RPN2_HUMAN]		51	51	206.063	0.0860426	1.1876	0.842038	-0.248044	0.0143957	1.16609	1.16609	0.221682	0.000937161	1.27167	1.27167	0.346728	0.66872	1.02005	0.980341	-0.0286452	0.660299	1.0228	1.0228	0.0325283	1.67962e-05	1.41749	1.41749	0.503343
P27797	Calreticulin OS=Homo sapiens GN=CALR PE=1 SV=1 - [CALR_HUMAN]		52	51	196.375	0.222102	1.14083	0.876555	-0.190084	0.192118	1.11941	1.11941	0.162737	0.00384096	1.2765	0.783394	-0.35219	0.367138	1.05	0.952382	-0.0703872	0.668599	1.0238	1.0238	0.0339292	0.0149379	1.25553	1.25553	0.328295
P50454	Serpin H1 OS=Homo sapiens GN=SERPINH1 PE=1 SV=2 - [SERPH_HUMAN]		49	49	182.012	0.0465975	1.14965	0.869827	-0.201199	0.0151693	1.15016	0.869446	-0.201832	3.62112e-06	1.75758	0.568965	-0.813587	0.66342	1.01854	0.981798	-0.0265014	0.381309	1.02337	1.02337	0.0333322	0.000277017	1.23577	1.23577	0.305405
P13667	Protein disulfide-isomerase A4 OS=Homo sapiens GN=PDIA4 PE=1 SV=2 - [PDIA4_HUMAN]		47	47	158.143	0.207303	1.13744	0.879167	-0.185791	0.288297	1.0983	0.910498	-0.135273	0.23562	1.15262	0.867585	-0.204923	0.422113	1.11311	1.11311	0.154594	0.0014617	1.20387	1.20387	0.267681	0.0576916	1.13605	1.13605	0.184023
P25705	ATP synthase subunit alpha, mitochondrial OS=Homo sapiens GN=ATP5A1 PE=1 SV=1 - [ATPA_HUMAN]		48	47	191.26	0.307954	1.09568	0.912674	-0.131829	0.462035	1.06596	1.06596	0.0921508	1.65417e-06	2.57166	0.388854	-1.3627	0.92407	1.00322	0.996791	-0.00463657	0.244545	1.06401	1.06401	0.0895065	0.156968	1.06612	0.93798	-0.0923712
P04406	Glyceraldehyde-3-phosphate dehydrogenase OS=Homo sapiens GN=GAPDH PE=1 SV=3 - [G3P_HUMAN]		47	46	186.822	0.0810133	1.22665	1.22665	0.294729	0.0104032	1.48683	0.672571	-0.572242	0.381666	1.10208	1.10208	0.140226	0.949977	1.00594	1.00594	0.00853756	1.86173e-05	1.53981	0.649432	-0.62275	0.729058	1.02277	0.977737	-0.032481
P16615	Sarcoplasmic/endoplasmic reticulum calcium ATPase 2 OS=Homo sapiens GN=ATP2A2 PE=1 SV=1 - [AT2A2_HUMAN]		48	46	175.104	0.525644	1.04334	1.04334	0.0612147	0.000114081	1.59679	1.59679	0.675173	0.0021415	1.39789	1.39789	0.483249	0.00288478	1.35577	1.35577	0.43911	1.89911e-07	1.5697	1.5697	0.650485	7.15064e-09	1.67755	1.67755	0.746353
P04843	Dolichyl-diphosphooligosaccharide--protein glycosyltransferase subunit 1 OS=Homo sapiens GN=RPN1 PE=1 SV=1 - [RPN1_HUMAN]		45	45	165.824	0.0129335	1.20445	0.830251	-0.26838	0.010764	1.27467	1.27467	0.350128	0.00920393	1.1526	1.1526	0.204898	0.95455	1.00384	1.00384	0.00553296	0.226816	1.04436	1.04436	0.0626217	5.44295e-05	1.31408	1.31408	0.394051
P06576	ATP synthase subunit beta, mitochondrial OS=Homo sapiens GN=ATP5B PE=1 SV=3 - [ATPB_HUMAN]		67	45	263.685	0.041882	1.1577	0.863784	-0.211258	0.123591	1.19169	1.19169	0.253003	4.15816e-08	2.1503	0.465051	-1.10454	0.376807	1.05701	0.946063	-0.0799922	0.828892	1.01093	1.01093	0.0156824	0.163021	1.05776	0.945391	-0.0810173
Q08211	ATP-dependent RNA helicase A OS=Homo sapiens GN=DHX9 PE=1 SV=4 - [DHX9_HUMAN]		45	45	155.185	0.527151	1.05653	1.05653	0.0793328	0.000114211	1.29898	1.29898	0.377378	0.018309	1.29783	1.29783	0.376097	0.955663	1.01568	1.01568	0.0224406	0.168689	1.05454	1.05454	0.0766081	4.37131e-07	1.51791	0.658798	-0.602091
E9PL22	Hypoxia up-regulated protein 1 OS=Homo sapiens GN=HYOU1 PE=3 SV=1 - [E9PL22_HUMAN]		45	43	170.014	0.140231	1.16082	0.861458	-0.215147	0.334072	1.06735	0.936899	-0.0940348	0.492725	1.04624	0.955802	-0.0652166	0.748944	1.03056	1.03056	0.0434283	0.295821	1.04409	1.04409	0.0622478	0.216399	1.07797	1.07797	0.10831
P42704	Leucine-rich PPR motif-containing protein, mitochondrial OS=Homo sapiens GN=LRPPRC PE=1 SV=3 - [LPPRC_HUMAN]		44	43	154.866	0.298454	1.05499	0.94788	-0.0772241	0.0507578	1.19338	0.837953	-0.255059	2.57509e-07	2.96499	0.33727	-1.56803	0.161363	1.10126	1.10126	0.139156	0.000297842	1.2621	0.792329	-0.335828	2.01783e-09	2.35089	0.42537	-1.23321
P04083	Annexin A1 OS=Homo sapiens GN=ANXA1 PE=1 SV=2 - [ANXA1_HUMAN]		42	42	156.693	0.0384649	1.18337	0.845046	-0.242899	9.90549e-05	2.07556	2.07556	1.0535	8.05217e-07	5.91583	5.91583	2.56458	0.0149032	1.22535	1.22535	0.293199	0.00488593	1.23058	1.23058	0.299338	5.69671e-06	1.5598	1.5598	0.64136
P11047	Laminin subunit gamma-1 OS=Homo sapiens GN=LAMC1 PE=1 SV=3 - [LAMC1_HUMAN]		44	42	173.86	0.151042	1.14084	0.876547	-0.190097	0.0949064	1.18979	1.18979	0.250708	0.466488	1.08554	0.921198	-0.118417	0.620811	1.0844	1.0844	0.1169	6.56753e-06	1.40371	1.40371	0.489248	1.08521e-05	1.68199	1.68199	0.750167
P40939	Trifunctional enzyme subunit alpha, mitochondrial OS=Homo sapiens GN=HADHA PE=1 SV=2 - [ECHA_HUMAN]		44	42	166.25	0.0103772	1.17613	0.850248	-0.234045	0.15219	1.08725	0.91975	-0.120686	4.62973e-08	2.73541	0.365576	-1.45176	0.377367	1.07789	1.07789	0.108205	0.043858	1.07518	0.930077	-0.104577	2.29199e-09	1.85063	0.540355	-0.888019
P07355	Annexin A2 OS=Homo sapiens GN=ANXA2 PE=1 SV=2 - [ANXA2_HUMAN]		40	39	159.068	0.0225215	1.55428	0.643383	-0.636251	1.06677e-05	5.44753	5.44753	2.4456	1.14069e-06	11.3548	11.3548	3.50524	0.531055	1.09855	1.09855	0.135606	6.15419e-05	2.3556	2.3556	1.2361	4.37536e-06	2.93417	2.93417	1.55295
P08758	Annexin A5 OS=Homo sapiens GN=ANXA5 PE=1 SV=2 - [ANXA5_HUMAN]		41	39	159.547	0.054194	2.09609	0.477079	-1.0677	1.75591e-05	6.16879	6.16879	2.62499	6.42369e-09	27.6292	27.6292	4.78812	0.485083	1.12808	1.12808	0.173871	0.00377731	1.28373	1.28373	0.360343	1.79791e-06	2.2772	2.2772	1.18726
P46940	Ras GTPase-activating-like protein IQGAP1 OS=Homo sapiens GN=IQGAP1 PE=1 SV=1 - [IQGA1_HUMAN]		41	39	159.659	0.0982416	1.14355	1.14355	0.193514	0.000305959	1.56482	0.63905	-0.645998	0.00128654	1.32559	0.754381	-0.406636	0.562829	1.03806	1.03806	0.0538847	1.94433e-05	1.30695	0.76514	-0.386205	0.00252377	1.30863	0.764161	-0.388052
Q12906	Interleukin enhancer-binding factor 3 OS=Homo sapiens GN=ILF3 PE=1 SV=3 - [ILF3_HUMAN]		38	38	136.31	0.407689	1.06666	1.06666	0.093106	0.259567	1.0583	1.0583	0.0817529	0.107344	1.18985	1.18985	0.250776	0.451864	1.05897	0.944311	-0.0826658	0.598559	1.02813	0.972635	-0.0400292	0.00559866	1.21016	0.826337	-0.275197
Q96AY3	Peptidyl-prolyl cis-trans isomerase FKBP10 OS=Homo sapiens GN=FKBP10 PE=1 SV=1 - [FKB10_HUMAN]		39	38	125.333	0.451672	1.0827	0.923616	-0.114635	0.196789	1.09685	0.911701	-0.133368	0.351225	1.09975	0.909298	-0.137174	0.562206	1.0946	1.0946	0.130398	0.00039734	1.24723	1.24723	0.318723	0.0011933	1.29995	1.29995	0.378461
P05556	Integrin beta-1 OS=Homo sapiens GN=ITGB1 PE=1 SV=2 - [ITB1_HUMAN]		37	37	140.011	0.0571621	1.13018	0.884816	-0.17655	0.0524316	1.10629	1.10629	0.145729	0.00717081	1.30888	1.30888	0.388337	0.584556	1.04674	1.04674	0.0658968	0.000255285	1.20206	1.20206	0.265505	3.16426e-09	1.6377	1.6377	0.711673
Q14764	Major vault protein OS=Homo sapiens GN=MVP PE=1 SV=4 - [MVP_HUMAN]		38	37	136.725	0.227001	1.06139	0.94216	-0.0859564	0.0763905	1.25341	1.25341	0.325855	0.00125697	1.59437	1.59437	0.672987	0.646805	1.01799	1.01799	0.0257257	0.00463219	1.1715	0.853608	-0.228354	3.07988e-05	1.54865	1.54865	0.63101
P00367	Glutamate dehydrogenase 1, mitochondrial OS=Homo sapiens GN=GLUD1 PE=1 SV=2 - [DHE3_HUMAN]		36	36	132.061	0.195724	1.12582	0.888238	-0.170982	0.731563	1.02254	0.977958	-0.0321558	1.42094e-06	3.20002	0.312499	-1.67808	0.878033	1.01814	1.01814	0.0259332	6.9309e-05	1.22207	1.22207	0.289325	0.05514	1.15601	1.15601	0.209154
Q02809	Procollagen-lysine,2-oxoglutarate 5-dioxygenase 1 OS=Homo sapiens GN=PLOD1 PE=1 SV=2 - [PLOD1_HUMAN]		38	36	148.692	0.00592669	1.14068	0.876673	-0.189889	0.0751511	1.0638	1.0638	0.0892307	0.0109857	1.17989	0.847534	-0.238656	0.553024	1.02923	1.02923	0.0415662	2.08155e-05	1.09074	1.09074	0.125308	2.49165e-05	1.32827	1.32827	0.409546
P18206	Vinculin OS=Homo sapiens GN=VCL PE=1 SV=4 - [VINC_HUMAN]		37	35	122.115	0.273799	1.10534	1.10534	0.144493	0.00486491	1.36222	0.734093	-0.445964	0.470678	1.05119	1.05119	0.0720172	0.864425	1.00534	0.994685	-0.00768859	0.000125027	1.50711	0.663521	-0.591786	0.000245331	1.25018	1.25018	0.322131
P08238	Heat shock protein HSP 90-beta OS=Homo sapiens GN=HSP90AB1 PE=1 SV=4 - [HS90B_HUMAN]		57	34	217.09	0.171321	1.2002	1.2002	0.263279	0.00772134	1.47987	0.675734	-0.565473	0.159219	1.12456	0.889238	-0.169358	0.694575	1.06375	1.06375	0.0891552	9.37791e-05	1.55461	0.643247	-0.636556	2.93105e-07	1.85318	0.539614	-0.889999
P06733	Alpha-enolase OS=Homo sapiens GN=ENO1 PE=1 SV=2 - [ENOA_HUMAN]		43	33	167.416	0.07643	1.2753	1.2753	0.350837	0.0131817	1.4799	0.675721	-0.5655	0.747199	1.02923	1.02923	0.0415696	0.444089	1.04762	0.954546	-0.0671141	8.50123e-05	1.65945	0.60261	-0.730703	0.606685	1.02132	1.02132	0.0304375
P40926	Malate dehydrogenase, mitochondrial OS=Homo sapiens GN=MDH2 PE=1 SV=3 - [MDHM_HUMAN]		33	33	126.81	0.450468	1.07056	0.934089	-0.098368	0.151333	1.0903	0.917181	-0.124722	4.5703e-07	4.07485	0.245408	-2.02675	0.577317	1.05109	1.05109	0.0718835	0.03887	1.08171	1.08171	0.11331	0.125801	1.0911	0.916504	-0.125786
Q12797	Aspartyl/asparaginyl beta-hydroxylase OS=Homo sapiens GN=ASPH PE=1 SV=3 - [ASPH_HUMAN]		33	33	114.325	0.55475	1.0708	0.933877	-0.0986948	0.810178	1.02375	0.976802	-0.0338619	0.205594	1.19567	1.19567	0.257814	0.316381	1.10231	1.10231	0.140533	0.00293145	1.20506	1.20506	0.2691	2.84958e-06	1.65564	1.65564	0.727385
Q7KZF4	Staphylococcal nuclease domain-containing protein 1 OS=Homo sapiens GN=SND1 PE=1 SV=1 - [SND1_HUMAN]		33	33	127.662	0.464152	1.06144	0.942117	-0.0860213	3.96598e-05	1.42957	0.699509	-0.515585	0.000423286	1.22404	1.22404	0.291646	0.876837	1.0017	0.998304	-0.00244952	2.29003e-05	1.39982	0.714378	-0.485241	7.07189e-07	2.02299	0.494317	-1.01649
O43707	Alpha-actinin-4 OS=Homo sapiens GN=ACTN4 PE=1 SV=2 - [ACTN4_HUMAN]		55	32	199.497	0.345597	1.08737	1.08737	0.120845	5.54028e-05	1.695	0.589972	-0.761283	2.7808e-06	1.82665	0.547451	-0.869199	0.39567	1.06361	0.940197	-0.0889645	4.20563e-05	1.42138	0.70354	-0.507295	0.277684	1.06152	1.06152	0.0861281
P02751	Fibronectin OS=Homo sapiens GN=FN1 PE=1 SV=4 - [FINC_HUMAN]		45	32	164.023	0.0863962	2.00003	0.499991	-1.00002	8.94989e-05	1.97003	1.97003	0.97822	1.62752e-06	2.78676	2.78676	1.47859	1.1822e-05	1.40045	1.40045	0.485893	0.0551793	1.26375	1.26375	0.337714	4.66186e-08	1.77119	1.77119	0.824719
P07339	Cathepsin D OS=Homo sapiens GN=CTSD PE=1 SV=1 - [CATD_HUMAN]		32	32	121.261	0.706094	1.03624	1.03624	0.0513535	0.978856	1.01269	0.987466	-0.0181967	5.14649e-06	1.68465	1.68465	0.752446	0.771466	1.01667	0.9836	-0.0238564	0.00140111	1.15794	1.15794	0.211564	2.77547e-06	1.37739	1.37739	0.461932
P11142	Heat shock cognate 71 kDa protein OS=Homo sapiens GN=HSPA8 PE=1 SV=1 - [HSP7C_HUMAN]		48	32	187.72	0.153215	1.23436	1.23436	0.303761	0.0600811	1.25641	0.79592	-0.329306	0.897366	1.00355	0.996464	-0.00511099	0.465133	1.12401	1.12401	0.16865	0.0182177	1.22898	0.813684	-0.297459	1.1811e-06	2.19406	0.455777	-1.1336
P60709	Actin, cytoplasmic 1 OS=Homo sapiens GN=ACTB PE=1 SV=1 - [ACTB_HUMAN]		81	32	331.77	0.991702	1.00715	1.00715	0.0102732	0.986311	1.0174	1.0174	0.0248932	0.846914	1.02636	1.02636	0.0375372	0.149808	1.19032	0.840108	-0.251354	0.00158031	1.38099	0.724119	-0.465702	0.0357527	1.27846	1.27846	0.354404
Q92626	Peroxidasin homolog OS=Homo sapiens GN=PXDN PE=1 SV=2 - [PXDN_HUMAN]		32	32	117.516	0.00202529	1.21011	0.826373	-0.275135	0.356452	1.07029	1.07029	0.0980079	0.00526915	1.29862	0.770051	-0.376975	0.617858	1.03241	1.03241	0.0460104	1.5717e-07	1.3111	1.3111	0.390782	4.45913e-07	1.73935	1.73935	0.798551
P07996	Thrombospondin-1 OS=Homo sapiens GN=THBS1 PE=1 SV=2 - [TSP1_HUMAN]		31	31	117.652	0.0109953	1.26011	0.793581	-0.33355	0.71189	1.01441	1.01441	0.0206386	0.255944	1.10239	1.10239	0.140636	0.193996	1.16765	1.16765	0.223603	0.00104398	1.18048	1.18048	0.239379	1.56155e-05	1.41905	1.41905	0.504926
P35580	Myosin-10 OS=Homo sapiens GN=MYH10 PE=1 SV=3 - [MYH10_HUMAN]		65	31	243.492	0.0068681	1.18269	0.845529	-0.242075	0.102899	1.09505	1.09505	0.130994	1.12479e-05	1.8223	1.8223	0.865762	0.617631	1.02636	1.02636	0.0375299	0.00498308	1.13989	1.13989	0.188896	1.10251e-08	1.45448	1.45448	0.540504
P78527	DNA-dependent protein kinase catalytic subunit OS=Homo sapiens GN=PRKDC PE=1 SV=3 - [PRKDC_HUMAN]		51	31	176.536	0.536338	1.04098	0.960637	-0.0579365	0.00130947	1.34197	0.745172	-0.424355	0.282656	1.12541	0.888563	-0.170454	0.653436	1.05314	0.949544	-0.074693	0.778349	1.01293	1.01293	0.01853	0.447891	1.07763	0.927961	-0.107864
F5H6E2	Unconventional myosin-Ic OS=Homo sapiens GN=MYO1C PE=2 SV=1 - [F5H6E2_HUMAN]		32	30	105.07	0.320346	1.07198	0.932854	-0.100278	0.00268628	1.1929	0.83829	-0.254479	1.48164e-05	1.47731	0.676905	-0.562976	0.347273	1.08217	1.08217	0.113931	0.964726	1.0006	1.0006	0.000863209	0.000769969	1.11196	0.899315	-0.153102
P27824	Calnexin OS=Homo sapiens GN=CANX PE=1 SV=2 - [CALX_HUMAN]		31	30	101.268	0.478614	1.08563	0.921128	-0.118526	0.00171783	1.37238	1.37238	0.456678	0.373042	1.05513	1.05513	0.0774213	0.789335	1.02574	0.974906	-0.0366657	0.30803	1.07503	1.07503	0.10438	0.0435765	1.15421	1.15421	0.206909
Q32P28	Prolyl 3-hydroxylase 1 OS=Homo sapiens GN=LEPRE1 PE=1 SV=2 - [P3H1_HUMAN]		31	30	99.9658	0.0444473	1.21252	0.824727	-0.278012	0.0661626	1.31866	1.31866	0.399072	0.00317792	1.16115	0.861216	-0.215553	0.0771061	1.14031	0.876951	-0.189431	0.283193	1.06076	1.06076	0.0850926	7.57365e-06	1.42362	1.42362	0.50956
Q9Y6N5	Sulfide:quinone oxidoreductase, mitochondrial OS=Homo sapiens GN=SQRDL PE=1 SV=1 - [SQRD_HUMAN]		30	30	107.036	0.400446	1.06898	0.935474	-0.0962306	0.833033	1.01412	0.986077	-0.0202278	5.36017e-07	3.44301	0.290444	-1.78367	0.380869	1.10712	1.10712	0.146808	0.0011001	1.14366	1.14366	0.193663	0.289131	1.07435	1.07435	0.103468
D6RGG3	Collagen alpha-1(XII) chain OS=Homo sapiens GN=COL12A1 PE=2 SV=1 - [D6RGG3_HUMAN]		29	29	92.8602	0.00455951	1.3345	0.749346	-0.416296	7.31571e-05	1.43011	1.43011	0.516123	0.0273324	1.12319	1.12319	0.167598	0.33587	1.11336	1.11336	0.154914	6.56594e-06	1.31393	1.31393	0.393887	7.67084e-08	1.71752	1.71752	0.780331
P16435	NADPH--cytochrome P450 reductase OS=Homo sapiens GN=POR PE=1 SV=2 - [NCPR_HUMAN]		29	29	111.857	0.0927446	1.12702	0.887292	-0.172518	4.04296e-06	1.49883	1.49883	0.583833	2.41221e-05	1.65765	1.65765	0.72914	0.0382467	1.08737	1.08737	0.120842	0.00135456	1.15669	1.15669	0.210006	0.154051	1.06643	0.937705	-0.0927938
Q99798	Aconitate hydratase, mitochondrial OS=Homo sapiens GN=ACO2 PE=1 SV=2 - [ACON_HUMAN]		29	29	111.521	0.38325	1.0762	0.929197	-0.105943	0.418591	1.05641	0.946605	-0.0791659	1.416e-07	5.15082	0.194144	-2.3648	0.743716	1.05969	1.05969	0.0836377	0.290948	1.06259	1.06259	0.0875812	1.44578e-09	3.1364	0.318837	-1.64911
Q9P2E9	Ribosome-binding protein 1 OS=Homo sapiens GN=RRBP1 PE=1 SV=4 - [RRBP1_HUMAN]		37	29	139.725	0.543772	1.07039	1.07039	0.0981413	0.00566158	1.29098	0.774607	-0.368463	0.374529	1.05344	1.05344	0.0751118	0.126139	1.28525	1.28525	0.362047	0.92111	1.00987	1.00987	0.0141643	0.00234577	1.41349	0.70747	-0.499259
F8W8J4	Myoferlin OS=Homo sapiens GN=MYOF PE=2 SV=1 - [F8W8J4_HUMAN]		70	28	236.785	0.156274	1.19667	0.835651	-0.259028	0.0947008	1.20239	1.20239	0.265902	0.944752	1.00947	0.990618	-0.0135997	0.025978	1.27802	1.27802	0.353908	0.00200759	1.28823	1.28823	0.365387	6.9056e-05	1.45908	1.45908	0.545062
P12956	X-ray repair cross-complementing protein 6 OS=Homo sapiens GN=XRCC6 PE=1 SV=2 - [XRCC6_HUMAN]		29	28	100.529	0.0317225	1.27168	1.27168	0.346737	0.000515947	1.65601	0.603861	-0.727711	0.0120887	1.31969	0.757753	-0.400201	0.562188	1.08467	1.08467	0.117252	2.68762e-05	1.33504	1.33504	0.416888	0.0854236	1.21287	0.824493	-0.27842
P13674	Prolyl 4-hydroxylase subunit alpha-1 OS=Homo sapiens GN=P4HA1 PE=1 SV=2 - [P4HA1_HUMAN]		29	28	125.382	0.0675081	1.13342	0.882285	-0.180683	0.0270287	1.18898	1.18898	0.249723	0.00075951	1.18782	0.84188	-0.248313	0.722049	1.04581	1.04581	0.0646236	0.0164019	1.11223	1.11223	0.153455	7.30665e-07	1.41815	1.41815	0.504008
P23284	Peptidyl-prolyl cis-trans isomerase B OS=Homo sapiens GN=PPIB PE=1 SV=2 - [PPIB_HUMAN]		29	28	105.753	0.332858	1.1213	0.891822	-0.165172	0.907346	1.02166	1.02166	0.0309163	0.31145	1.14636	1.14636	0.197057	0.23212	1.18142	1.18142	0.240524	4.29261e-05	1.36539	1.36539	0.449313	0.188749	1.1247	1.1247	0.169537
Q00839	Heterogeneous nuclear ribonucleoprotein U OS=Homo sapiens GN=HNRNPU PE=1 SV=6 - [HNRPU_HUMAN]		29	28	102.057	0.316715	1.08431	1.08431	0.116772	0.00169332	1.35832	1.35832	0.441822	0.654457	1.02843	1.02843	0.0404487	0.0669473	1.0744	0.930753	-0.10353	0.486371	1.0274	0.973328	-0.0390014	0.000664589	1.20266	1.20266	0.266232
O60568	Procollagen-lysine,2-oxoglutarate 5-dioxygenase 3 OS=Homo sapiens GN=PLOD3 PE=1 SV=1 - [PLOD3_HUMAN]		27	27	103.381	0.266781	1.12296	0.890505	-0.167305	0.19392	1.09278	1.09278	0.128001	0.00119079	1.33892	0.746872	-0.421067	0.44494	1.12036	1.12036	0.163968	0.000100332	1.19948	1.19948	0.262406	0.000181883	1.31298	1.31298	0.392847
P13010	X-ray repair cross-complementing protein 5 OS=Homo sapiens GN=XRCC5 PE=1 SV=3 - [XRCC5_HUMAN]		28	27	95.7345	0.582638	1.1027	1.1027	0.141041	0.00420286	1.47064	0.679977	-0.556442	0.143728	1.26199	0.792398	-0.335704	0.465183	1.1047	0.905225	-0.143652	0.0001994	1.35416	1.35416	0.437401	0.794911	1.01506	0.985159	-0.021571
P13645	Keratin, type I cytoskeletal 10 OS=Homo sapiens GN=KRT10 PE=1 SV=6 - [K1C10_HUMAN]		29	27	114.49	0.297734	78.618	78.618	6.29679	0.0178168	1.67688	1.67688	0.745779	0.0874534	1.35118	1.35118	0.434222	0.133553	1.30863	0.764157	-0.38806	0.348776	1.20227	1.20227	0.265764	0.208925	2.02483	2.02483	1.0178
P19338	Nucleolin OS=Homo sapiens GN=NCL PE=1 SV=3 - [NUCL_HUMAN]		27	27	110.475	0.816965	1.03714	0.964192	-0.0526078	0.0632092	1.10284	0.906748	-0.141226	0.00608458	1.29601	1.29601	0.374074	0.544841	1.03771	0.963661	-0.053402	0.00168388	1.25719	0.795426	-0.330201	0.00389127	1.35415	0.738471	-0.437388
P21589	5'-nucleotidase OS=Homo sapiens GN=NT5E PE=1 SV=1 - [5NTD_HUMAN]		27	27	98.8427	0.00631132	1.26902	0.788012	-0.34371	3.00907e-05	2.15815	2.15815	1.1098	4.52891e-06	3.63249	3.63249	1.86096	0.421102	1.04201	1.04201	0.0593697	0.227361	1.07931	1.07931	0.110112	1.2216e-05	1.59225	1.59225	0.671071
P21796	Voltage-dependent anion-selective channel protein 1 OS=Homo sapiens GN=VDAC1 PE=1 SV=2 - [VDAC1_HUMAN]		29	27	122.741	0.0689679	1.17509	0.851002	-0.232766	6.0243e-06	1.87211	1.87211	0.904667	7.97085e-07	4.11246	4.11246	2.04	0.183724	1.12266	1.12266	0.166917	0.00043023	1.17857	1.17857	0.237035	1.32555e-05	1.52155	1.52155	0.605538
P22314	Ubiquitin-like modifier-activating enzyme 1 OS=Homo sapiens GN=UBA1 PE=1 SV=3 - [UBA1_HUMAN]		28	27	115.651	0.101635	1.19208	1.19208	0.253481	0.00195158	1.6453	0.607791	-0.718353	0.146031	1.2317	0.811883	-0.300655	0.30016	1.05264	0.949994	-0.0740092	9.80783e-06	1.80463	0.55413	-0.851703	3.20426e-05	1.24533	0.802999	-0.316529
P42765	3-ketoacyl-CoA thiolase, mitochondrial OS=Homo sapiens GN=ACAA2 PE=1 SV=2 - [THIM_HUMAN]		27	27	106.952	0.46238	1.05494	0.947918	-0.0771651	0.00124284	1.23386	0.810464	-0.30318	1.06591e-09	5.77714	0.173096	-2.53035	0.418183	1.03752	0.963837	-0.0531394	0.654263	1.02085	1.02085	0.0297726	5.81051e-06	1.35819	0.736275	-0.441684
P62805	Histone H4 OS=Homo sapiens GN=HIST1H4A PE=1 SV=2 - [H4_HUMAN]		26	26	84.5849	0.546418	1.09599	0.912419	-0.132232	0.132311	1.15919	1.15919	0.213119	0.0218909	1.79157	1.79157	0.841224	0.15564	1.26162	1.26162	0.335274	2.02658e-06	1.54132	1.54132	0.624166	0.226687	1.15184	1.15184	0.203942
P68104	Elongation factor 1-alpha 1 OS=Homo sapiens GN=EEF1A1 PE=1 SV=1 - [EF1A1_HUMAN]		41	26	154.474	0.434485	1.09012	1.09012	0.124493	0.00125944	1.71222	0.584038	-0.775867	0.00453366	1.6412	0.609311	-0.714749	0.194992	1.18274	0.845492	-0.242138	5.227e-06	1.71867	0.581845	-0.781293	0.38976	1.06717	1.06717	0.0937901
B4E2W0	3-ketoacyl-CoA thiolase OS=Homo sapiens GN=HADHB PE=2 SV=1 - [B4E2W0_HUMAN]		25	25	81.2732	0.0421138	1.12054	0.892426	-0.164196	0.0537496	1.14132	0.876175	-0.190708	6.39295e-07	2.98937	0.334519	-1.57984	0.580091	1.04272	1.04272	0.0603524	0.895363	1.00237	1.00237	0.00341631	1.44542e-08	2.00984	0.497551	-1.00708
B7Z254	Protein disulfide-isomerase A6 OS=Homo sapiens GN=PDIA6 PE=2 SV=1 - [B7Z254_HUMAN]		26	25	107.912	0.309897	1.06682	0.937367	-0.0933143	0.22168	1.08901	1.08901	0.123014	0.0529197	1.0617	0.941882	-0.0863815	0.939172	1.00856	1.00856	0.0122961	0.255884	1.03966	1.03966	0.0561101	0.000357673	1.29965	1.29965	0.378127
F5H1A8	Gelsolin OS=Homo sapiens GN=GSN PE=2 SV=1 - [F5H1A8_HUMAN]		25	25	99.2262	0.0833698	1.09425	1.09425	0.129941	0.00100048	1.29596	1.29596	0.374021	0.00030107	1.58041	1.58041	0.660301	0.321136	1.05477	1.05477	0.0769279	0.394318	1.04491	1.04491	0.0633744	0.0366235	1.15178	1.15178	0.203871
O75369	Filamin-B OS=Homo sapiens GN=FLNB PE=1 SV=2 - [FLNB_HUMAN]		30	25	103.658	0.0334075	1.21636	1.21636	0.282565	0.0134864	1.35995	0.735322	-0.443552	0.387207	1.09259	0.915261	-0.127746	0.722788	1.01345	0.986732	-0.0192703	4.54377e-06	1.86527	0.536115	-0.899385	1.66521e-06	1.45824	0.685759	-0.544227
P00338	L-lactate dehydrogenase A chain OS=Homo sapiens GN=LDHA PE=1 SV=2 - [LDHA_HUMAN]		27	25	96.0258	0.0204341	1.36552	1.36552	0.449455	0.00740019	1.76992	0.564997	-0.823686	0.0519591	1.25583	1.25583	0.328646	0.575079	1.07308	1.07308	0.101764	0.000903317	1.73871	0.575139	-0.798018	0.944284	1.00096	1.00096	0.00138203
P07900	Heat shock protein HSP 90-alpha OS=Homo sapiens GN=HSP90AA1 PE=1 SV=5 - [HS90A_HUMAN]		47	25	172.164	0.182408	1.14582	1.14582	0.196377	0.000340008	1.52454	0.655934	-0.608377	0.203761	1.08907	0.918217	-0.123093	0.88909	1.02389	1.02389	0.0340596	0.00189076	1.47448	0.678205	-0.560207	5.80654e-05	1.59393	0.627378	-0.672593
P21281	V-type proton ATPase subunit B, brain isoform OS=Homo sapiens GN=ATP6V1B2 PE=1 SV=3 - [VATB2_HUMAN]		25	25	98.6947	0.150673	1.10091	1.10091	0.138702	5.49532e-07	2.05056	2.05056	1.03602	7.77316e-08	2.72504	2.72504	1.44628	0.121069	1.14952	1.14952	0.20103	7.33832e-06	1.28599	1.28599	0.362876	1.89977e-05	1.42128	1.42128	0.507186
P26038	Moesin OS=Homo sapiens GN=MSN PE=1 SV=3 - [MOES_HUMAN]		40	25	135.722	0.366972	1.43052	1.43052	0.516536	0.103768	1.18458	0.844179	-0.24438	0.000698543	1.61775	1.61775	0.693987	0.475838	1.05064	0.951802	-0.071266	3.83468e-06	1.26106	0.792981	-0.334642	0.00832919	1.12479	1.12479	0.169654
P05023	Sodium/potassium-transporting ATPase subunit alpha-1 OS=Homo sapiens GN=ATP1A1 PE=1 SV=1 - [AT1A1_HUMAN]		33	24	126.777	0.124429	1.14859	0.870631	-0.199867	0.0152475	1.2722	1.2722	0.347322	0.00145118	1.40665	1.40665	0.492265	0.586354	1.05812	1.05812	0.0815026	1.54649e-05	1.22359	1.22359	0.291122	1.51553e-06	1.64156	1.64156	0.715071
P08107	Heat shock 70 kDa protein 1A/1B OS=Homo sapiens GN=HSPA1A PE=1 SV=5 - [HSP71_HUMAN]		27	24	104.493	0.0277197	1.25391	1.25391	0.326429	0.814071	1.029	0.971816	-0.0412447	2.71805e-05	1.7664	1.7664	0.820809	0.639974	1.05442	1.05442	0.076447	1.14273e-05	1.43674	0.696022	-0.522795	2.33332e-08	2.21152	0.452177	-1.14504
P22626	Heterogeneous nuclear ribonucleoproteins A2/B1 OS=Homo sapiens GN=HNRNPA2B1 PE=1 SV=2 - [ROA2_HUMAN]		32	24	102.459	0.469215	1.091	1.091	0.125655	0.773113	1.02545	1.02545	0.0362606	0.00137728	1.3859	1.3859	0.470819	0.275174	1.11191	0.899351	-0.153044	9.69511e-05	1.34004	0.746246	-0.422278	0.00761785	1.33449	0.749349	-0.416291
P23219	Prostaglandin G/H synthase 1 OS=Homo sapiens GN=PTGS1 PE=1 SV=2 - [PGH1_HUMAN]		26	24	85.8337	0.209343	1.12352	0.890059	-0.168026	0.087245	1.29924	1.29924	0.37767	0.0443811	1.32122	1.32122	0.401875	0.297638	1.14843	1.14843	0.199659	0.000162224	1.33196	1.33196	0.413548	8.31796e-05	1.57993	1.57993	0.659861
P43304	Glycerol-3-phosphate dehydrogenase, mitochondrial OS=Homo sapiens GN=GPD2 PE=1 SV=3 - [GPDM_HUMAN]		24	24	86.9114	0.0781785	1.15363	0.866829	-0.20618	0.114887	1.10648	0.903765	-0.14598	1.81121e-05	2.40215	0.416294	-1.26433	0.217101	1.11611	1.11611	0.158476	0.0943404	1.04765	1.04765	0.0671636	0.0672435	1.06341	1.06341	0.0887032
O43852	Calumenin OS=Homo sapiens GN=CALU PE=1 SV=2 - [CALU_HUMAN]		23	23	78.516	0.487176	1.11301	0.898464	-0.154467	0.30486	1.12914	0.885633	-0.175219	0.114271	1.25165	1.25165	0.323826	0.399849	1.18964	1.18964	0.250529	0.0066528	1.25723	1.25723	0.330249	0.119341	1.2074	1.2074	0.271904
P04264	Keratin, type II cytoskeletal 1 OS=Homo sapiens GN=KRT1 PE=1 SV=6 - [K2C1_HUMAN]		26	23	96.4296	0.536256	83.235	83.235	6.37912	0.175522	1.4222	1.4222	0.508125	0.271947	1.45173	1.45173	0.537776	0.269148	1.37634	0.726563	-0.460839	0.444581	1.25084	0.799462	-0.322899	0.949764	1.26564	1.26564	0.339865
P26641	Elongation factor 1-gamma OS=Homo sapiens GN=EEF1G PE=1 SV=3 - [EF1G_HUMAN]		24	23	82.73	0.158775	1.15523	1.15523	0.208175	2.52124e-05	1.93536	0.516699	-0.952603	0.00248901	1.45954	0.685146	-0.545516	0.971411	1.01788	1.01788	0.0255737	3.04997e-05	1.39199	0.718396	-0.477149	1.22987e-05	1.77603	0.563053	-0.828657
P50991	T-complex protein 1 subunit delta OS=Homo sapiens GN=CCT4 PE=1 SV=4 - [TCPD_HUMAN]		24	23	97.2956	0.0392513	1.23599	1.23599	0.30567	0.0351608	1.29022	0.775063	-0.367614	6.92412e-06	1.48592	0.672983	-0.571357	0.597433	1.02797	0.972788	-0.0398027	6.14748e-05	1.42035	0.704054	-0.506242	0.00371337	1.19964	0.833585	-0.262598
P53621	Coatomer subunit alpha OS=Homo sapiens GN=COPA PE=1 SV=2 - [COPA_HUMAN]		23	23	78.9128	0.0537614	1.22609	1.22609	0.294068	0.0219915	1.35861	0.736046	-0.442132	0.00637103	1.29076	0.77474	-0.368215	0.410917	1.08546	1.08546	0.1183	0.000477681	1.19926	0.833846	-0.262148	0.34296	1.04198	0.959708	-0.0593324
P54886	Delta-1-pyrroline-5-carboxylate synthase OS=Homo sapiens GN=ALDH18A1 PE=1 SV=2 - [P5CS_HUMAN]		23	23	81.6917	0.598977	1.03609	0.965163	-0.0511553	0.820103	1.02179	1.02179	0.0311049	2.30282e-08	4.19351	0.238464	-2.06816	0.104236	1.08546	0.921271	-0.118302	0.710614	1.0225	0.977992	-0.0321053	1.75666e-07	1.84891	0.540858	-0.886678
Q14697	Neutral alpha-glucosidase AB OS=Homo sapiens GN=GANAB PE=1 SV=3 - [GANAB_HUMAN]		59	23	210.221	0.137118	1.11568	0.896318	-0.157918	0.624748	1.02772	0.973032	-0.0394414	0.00177899	1.24163	0.805391	-0.312238	0.626657	1.03949	1.03949	0.0558788	0.00860789	1.148	1.148	0.199117	0.0030511	1.22683	1.22683	0.294936
Q15293	Reticulocalbin-1 OS=Homo sapiens GN=RCN1 PE=1 SV=1 - [RCN1_HUMAN]		24	23	82.8248	0.662359	1.07466	0.930525	-0.103883	0.181213	1.14844	0.870744	-0.199679	0.367209	1.08244	1.08244	0.114288	0.204133	1.1975	1.1975	0.260023	0.043552	1.11185	1.11185	0.152965	0.0476512	1.17995	1.17995	0.238727
Q6P2Q9	Pre-mRNA-processing-splicing factor 8 OS=Homo sapiens GN=PRPF8 PE=1 SV=2 - [PRP8_HUMAN]		23	23	76.5203	0.0116753	1.22611	1.22611	0.294083	3.12152e-05	1.31153	1.31153	0.391253	0.188986	1.1145	1.1145	0.156397	0.148016	1.109	1.109	0.149256	0.0291124	1.09985	1.09985	0.137304	0.0272305	1.09933	0.909647	-0.136621
P05091	Aldehyde dehydrogenase, mitochondrial OS=Homo sapiens GN=ALDH2 PE=1 SV=2 - [ALDH2_HUMAN]		23	22	83.9898	0.535607	1.05346	0.949255	-0.0751324	0.0172023	1.19101	0.83962	-0.252191	2.02769e-07	6.60445	0.151413	-2.72344	0.39394	1.09563	1.09563	0.131763	0.134206	1.06675	1.06675	0.0932286	3.82777e-07	1.59921	0.62531	-0.677356
P07858	Cathepsin B OS=Homo sapiens GN=CTSB PE=1 SV=3 - [CATB_HUMAN]		23	22	91.818	0.568891	1.06459	0.939327	-0.0903005	0.045375	1.21784	0.821127	-0.284323	0.050103	1.2068	1.2068	0.271186	0.776941	1.01214	0.988005	-0.0174104	0.000153847	1.20146	1.20146	0.264793	2.21668e-05	1.29106	1.29106	0.36856
P19367	Hexokinase-1 OS=Homo sapiens GN=HK1 PE=1 SV=3 - [HXK1_HUMAN]		28	22	103.66	0.0590276	1.11823	0.89427	-0.161217	0.158569	1.08004	1.08004	0.111083	1.17927e-05	1.89414	0.527943	-0.921546	0.300615	1.08776	1.08776	0.12136	0.336586	1.02997	1.02997	0.0426032	0.0624162	1.08494	0.921707	-0.11762
P35232	Prohibitin OS=Homo sapiens GN=PHB PE=1 SV=1 - [PHB_HUMAN]		22	22	84.4417	0.0993719	1.18405	0.844555	-0.243736	0.445318	1.03247	1.03247	0.0461001	0.0178133	1.28317	0.779322	-0.359709	0.722715	1.03501	1.03501	0.0496504	0.00543477	1.13491	1.13491	0.182579	0.0373163	1.12996	1.12996	0.176274
P48681	Nestin OS=Homo sapiens GN=NES PE=1 SV=2 - [NEST_HUMAN]		22	22	79.4058	0.430283	1.09618	1.09618	0.132481	0.000101279	2.25277	0.443897	-1.1717	0.0192888	1.30175	0.768199	-0.380449	0.729405	1.02264	0.97786	-0.0322999	5.03243e-06	1.76215	0.567489	-0.817337	9.94605e-09	2.11924	0.471868	-1.08355
P49257	Protein ERGIC-53 OS=Homo sapiens GN=LMAN1 PE=1 SV=2 - [LMAN1_HUMAN]		23	22	76.9022	0.977723	1.04487	1.04487	0.0633167	0.00040034	1.46264	1.46264	0.548572	0.000254871	1.68227	1.68227	0.750406	0.490814	1.04957	1.04957	0.0697958	0.000146624	1.29852	1.29852	0.376874	1.66847e-07	1.53581	1.53581	0.618997
P51659	Peroxisomal multifunctional enzyme type 2 OS=Homo sapiens GN=HSD17B4 PE=1 SV=3 - [DHB4_HUMAN]		22	22	95.5338	0.0597919	1.14943	0.87	-0.200913	0.000716341	1.3753	1.3753	0.459743	0.125581	1.06734	0.936905	-0.0940256	0.738756	1.01587	0.984379	-0.0227136	0.852437	1.01398	1.01398	0.0200223	0.000163054	1.30713	0.765033	-0.386406
P62424	60S ribosomal protein L7a OS=Homo sapiens GN=RPL7A PE=1 SV=2 - [RL7A_HUMAN]		22	22	73.2055	0.756443	1.03501	0.966178	-0.0496395	0.0835231	1.15099	0.868814	-0.20288	0.0232781	1.37085	1.37085	0.455069	0.155058	1.24375	1.24375	0.3147	0.0289073	1.07331	1.07331	0.102071	0.179421	1.09807	0.910692	-0.134964
Q16531	DNA damage-binding protein 1 OS=Homo sapiens GN=DDB1 PE=1 SV=1 - [DDB1_HUMAN]		23	22	79.6369	0.00157475	1.27151	1.27151	0.346548	1.20137e-06	2.31026	2.31026	1.20806	1.33472e-06	3.06208	3.06208	1.61451	8.92776e-05	1.32992	1.32992	0.411342	0.000103039	1.36232	1.36232	0.446062	3.60527e-06	1.48335	1.48335	0.568856
Q86UY0	TXNDC5 protein OS=Homo sapiens GN=TXNDC5 PE=2 SV=1 - [Q86UY0_HUMAN]		22	22	65.7697	0.0392494	1.1366	0.879817	-0.184725	0.0803739	1.21913	1.21913	0.285857	0.0824607	1.14389	0.87421	-0.193948	0.889006	1.00995	0.990153	-0.0142772	6.98722e-07	1.30748	1.30748	0.386784	0.00339072	1.27186	1.27186	0.346936
Q9Y678	Coatomer subunit gamma-1 OS=Homo sapiens GN=COPG1 PE=1 SV=1 - [COPG1_HUMAN]		23	22	86.3927	0.0235272	1.25098	1.25098	0.323057	0.00109946	1.68819	0.59235	-0.755479	0.0715749	1.28939	0.775559	-0.366692	0.0719825	1.07366	0.931395	-0.102535	1.58004e-06	1.75027	0.571342	-0.807575	0.0323431	1.16095	0.861365	-0.215303
F5GZS6	4F2 cell-surface antigen heavy chain OS=Homo sapiens GN=SLC3A2 PE=2 SV=1 - [F5GZS6_HUMAN]		21	21	77.2914	0.699652	1.03506	0.966123	-0.0497211	0.00010624	1.5017	1.5017	0.586597	0.000249922	2.14083	2.14083	1.09817	0.157915	1.17073	1.17073	0.227404	0.0295777	1.09748	1.09748	0.134198	1.96148e-06	1.68944	1.68944	0.756546
P04075	Fructose-bisphosphate aldolase A OS=Homo sapiens GN=ALDOA PE=1 SV=2 - [ALDOA_HUMAN]		25	21	104.23	0.157007	1.1819	1.1819	0.241108	0.0296548	1.339	0.746826	-0.421155	0.00566333	1.40229	1.40229	0.487785	0.34333	1.04667	0.95541	-0.0658086	2.81385e-05	1.65596	0.603879	-0.727669	0.711128	1.01292	1.01292	0.0185219
P12270	Nucleoprotein TPR OS=Homo sapiens GN=TPR PE=1 SV=3 - [TPR_HUMAN]		21	21	74.0001	0.0548088	1.17931	1.17931	0.237947	2.38927e-06	1.89887	1.89887	0.925138	0.000501622	1.77833	1.77833	0.83052	0.0899549	1.14484	1.14484	0.195147	0.000114244	1.45156	1.45156	0.537604	6.46246e-05	1.26494	1.26494	0.339063
P34932	Heat shock 70 kDa protein 4 OS=Homo sapiens GN=HSPA4 PE=1 SV=4 - [HSP74_HUMAN]		23	21	87.6357	0.0299987	1.31623	1.31623	0.396417	0.00421812	1.5972	0.626096	-0.675544	0.0194683	1.24314	1.24314	0.313989	0.581066	1.09488	1.09488	0.13077	0.00049953	1.43104	0.698793	-0.517064	0.000278006	1.37021	0.729813	-0.454402
P49411	Elongation factor Tu, mitochondrial OS=Homo sapiens GN=TUFM PE=1 SV=2 - [EFTU_HUMAN]		21	21	69.904	0.305204	1.10133	0.907994	-0.139245	0.425047	1.04876	0.953508	-0.0686834	1.40444e-06	3.31247	0.30189	-1.72791	0.79485	1.0184	0.981935	-0.0263012	0.0430344	1.09931	1.09931	0.136595	5.53752e-08	2.21282	0.451911	-1.14589
P53396	ATP-citrate synthase OS=Homo sapiens GN=ACLY PE=1 SV=3 - [ACLY_HUMAN]		21	21	75.7533	0.0267666	1.29779	1.29779	0.37606	0.0388473	1.30105	0.768613	-0.379672	0.000917993	1.48951	1.48951	0.574837	0.624033	1.04107	1.04107	0.0580737	0.000238888	1.2407	0.805995	-0.311158	0.198329	1.06398	1.06398	0.089471
Q12905	Interleukin enhancer-binding factor 2 OS=Homo sapiens GN=ILF2 PE=1 SV=2 - [ILF2_HUMAN]		21	21	80.0338	0.191602	1.1423	1.1423	0.191946	0.726474	1.02774	1.02774	0.0394773	0.30337	1.0904	1.0904	0.124863	0.240538	1.09784	0.910881	-0.134665	0.00593468	1.22732	0.814785	-0.295509	0.000670345	1.29207	0.773953	-0.369682
Q92499	ATP-dependent RNA helicase DDX1 OS=Homo sapiens GN=DDX1 PE=1 SV=2 - [DDX1_HUMAN]		21	21	75.0607	0.0158255	1.11726	1.11726	0.159962	0.000586783	1.42855	0.700012	-0.514549	0.267962	1.06985	0.934714	-0.0974026	0.559671	1.0331	0.967963	-0.0469755	0.00656083	1.27386	0.785016	-0.349206	5.35408e-06	1.81637	0.550548	-0.86106
Q9BSJ8	Extended synaptotagmin-1 OS=Homo sapiens GN=ESYT1 PE=1 SV=1 - [ESYT1_HUMAN]		21	21	76.6003	0.0586286	1.14584	0.872719	-0.19641	0.155528	1.1286	1.1286	0.174534	0.916548	1.00309	1.00309	0.00444712	0.558153	1.04575	1.04575	0.0645404	0.831571	1.01083	1.01083	0.0155455	0.354349	1.05691	1.05691	0.0798567
Q9UHG3	Prenylcysteine oxidase 1 OS=Homo sapiens GN=PCYOX1 PE=1 SV=3 - [PCYOX_HUMAN]		23	21	81.744	0.143192	1.09583	0.912548	-0.132028	0.00451935	1.15448	1.15448	0.207243	0.0267291	1.14279	1.14279	0.192558	0.259645	1.10649	1.10649	0.145995	0.000107623	1.16349	1.16349	0.218463	1.83052e-05	1.51621	1.51621	0.600472
Q9Y5S1	Transient receptor potential cation channel subfamily V member 2 OS=Homo sapiens GN=TRPV2 PE=1 SV=1 - [TRPV2_HUMAN]		21	21	68.5124	0.119333	1.10293	0.906672	-0.141348	0.431686	1.03985	0.96168	-0.0563719	0.771182	1.0195	1.0195	0.0278617	0.186879	1.13825	1.13825	0.186823	9.42098e-06	1.19564	1.19564	0.257787	6.67524e-05	1.31024	1.31024	0.389831
O15460	Prolyl 4-hydroxylase subunit alpha-2 OS=Homo sapiens GN=P4HA2 PE=1 SV=1 - [P4HA2_HUMAN]		20	20	70.2995	0.0806443	1.13536	0.880775	-0.183154	0.792313	1.01681	0.983471	-0.0240452	0.00148878	1.44333	0.69284	-0.529405	0.565796	1.08437	1.08437	0.116854	0.000581694	1.16222	1.16222	0.216885	0.0581898	1.12491	1.12491	0.169814
O75643	U5 small nuclear ribonucleoprotein 200 kDa helicase OS=Homo sapiens GN=SNRNP200 PE=1 SV=2 - [U520_HUMAN]		20	20	76.2105	0.0776493	1.16412	1.16412	0.219238	0.000227901	1.72093	1.72093	0.78319	0.0708007	1.26345	1.26345	0.337371	0.980862	1.00169	1.00169	0.00243369	0.996509	1.00066	0.999339	-0.00095339	0.653604	1.05272	0.949918	-0.0741246
P00558	Phosphoglycerate kinase 1 OS=Homo sapiens GN=PGK1 PE=1 SV=3 - [PGK1_HUMAN]		21	20	83.9323	0.135865	1.19544	1.19544	0.257547	0.0176647	1.46087	0.684522	-0.546832	0.598257	1.05338	1.05338	0.0750315	0.312829	1.05921	0.944098	-0.0829908	7.75151e-06	1.79098	0.558355	-0.840745	0.00870887	1.16713	0.856803	-0.222964
P07602	Prosaposin OS=Homo sapiens GN=PSAP PE=1 SV=2 - [SAP_HUMAN]		21	20	72.0209	0.415433	1.07941	0.926434	-0.11024	0.0313611	1.25078	0.7995	-0.32283	0.000117445	1.4183	1.4183	0.504161	0.618738	1.03896	0.962503	-0.0551376	0.974385	1.00069	0.999313	-0.000992023	0.000132004	1.4617	1.4617	0.547643
P14618	Pyruvate kinase PKM OS=Homo sapiens GN=PKM PE=1 SV=4 - [KPYM_HUMAN]		55	20	214.712	0.278799	1.14002	1.14002	0.189064	0.0558792	1.34175	0.745295	-0.424117	0.545565	1.10411	0.905707	-0.142883	0.0344424	1.18308	0.845249	-0.242552	1.51653e-06	2.05686	0.486178	-1.04044	0.0122689	1.23116	1.23116	0.300013
P17987	T-complex protein 1 subunit alpha OS=Homo sapiens GN=TCP1 PE=1 SV=1 - [TCPA_HUMAN]		26	20	92.7531	0.0808448	1.58826	1.58826	0.667446	0.685052	1.06507	0.938908	-0.0909438	0.000936633	1.45025	0.689538	-0.536297	0.140446	1.09233	0.915472	-0.127413	0.000171934	1.47965	0.675837	-0.565254	0.0434904	1.29025	0.775041	-0.367656
P23381	Tryptophan--tRNA ligase, cytoplasmic OS=Homo sapiens GN=WARS PE=1 SV=2 - [SYWC_HUMAN]		20	20	71.562	0.141469	1.20498	1.20498	0.26901	0.011534	1.4936	0.669523	-0.578794	1.35348e-05	2.50063	0.3999	-1.32229	0.814498	1.01614	1.01614	0.0231037	2.22082e-08	2.67878	0.373304	-1.42158	0.00217428	1.31218	0.762088	-0.39197
P31930	Cytochrome b-c1 complex subunit 1, mitochondrial OS=Homo sapiens GN=UQCRC1 PE=1 SV=3 - [QCR1_HUMAN]		21	20	86.447	0.000583734	1.20768	0.828034	-0.272239	0.212722	1.05957	0.943781	-0.0834765	1.47548e-07	2.3296	0.429258	-1.22008	0.536564	1.03635	1.03635	0.0515162	0.873602	1.00514	1.00514	0.00739567	0.038505	1.13154	1.13154	0.178283
P49748	Very long-chain specific acyl-CoA dehydrogenase, mitochondrial OS=Homo sapiens GN=ACADVL PE=1 SV=1 - [ACADV_HUMAN]		21	20	75.354	0.0656242	1.1425	0.875273	-0.192196	0.031989	1.1697	0.854921	-0.226137	6.80878e-07	2.56586	0.389732	-1.35944	0.65902	1.0294	1.0294	0.0418057	0.166285	1.04324	1.04324	0.0610646	3.25672e-08	1.60411	0.6234	-0.68177
P51991	Heterogeneous nuclear ribonucleoprotein A3 OS=Homo sapiens GN=HNRNPA3 PE=1 SV=2 - [ROA3_HUMAN]		25	20	79.2377	0.213317	1.13506	1.13506	0.182773	0.987286	1.00116	0.998844	-0.00166803	0.400538	1.0929	1.0929	0.128159	0.320804	1.07146	0.933303	-0.0995827	0.00058924	1.21618	0.822244	-0.282361	0.652038	1.0297	1.0297	0.0422257
P63244	Guanine nucleotide-binding protein subunit beta-2-like 1 OS=Homo sapiens GN=GNB2L1 PE=1 SV=3 - [GBLP_HUMAN]		20	20	82.742	0.644962	1.0388	0.962652	-0.0549138	0.000332067	1.29408	0.772752	-0.371922	0.0012442	1.29239	1.29239	0.370038	0.271221	1.07819	1.07819	0.108614	5.24146e-05	1.2588	0.794407	-0.332049	6.03631e-08	1.58753	0.629911	-0.66678
Q13724	Mannosyl-oligosaccharide glucosidase OS=Homo sapiens GN=MOGS PE=1 SV=5 - [MOGS_HUMAN]		20	20	67.0283	0.316347	1.07534	0.929939	-0.104791	0.0038425	1.16339	1.16339	0.218329	0.381725	1.05038	0.952036	-0.0709117	0.226996	1.11017	1.11017	0.150776	3.86049e-05	1.20384	1.20384	0.267645	0.000633317	1.30338	1.30338	0.382254
Q13813	Spectrin alpha chain, non-erythrocytic 1 OS=Homo sapiens GN=SPTAN1 PE=1 SV=3 - [SPTN1_HUMAN]		20	20	71.0275	0.0957807	1.10846	1.10846	0.148551	0.00609949	1.376	0.726744	-0.460481	1.80048e-07	2.02355	0.494181	-1.01689	0.693587	1.01546	0.984772	-0.0221382	2.77523e-08	1.67387	0.597418	-0.743187	2.8829e-06	1.91694	0.521664	-0.938806
Q14108	Lysosome membrane protein 2 OS=Homo sapiens GN=SCARB2 PE=1 SV=2 - [SCRB2_HUMAN]		20	20	71.3659	0.388899	1.06508	0.938898	-0.0909601	2.60357e-05	1.48268	1.48268	0.568211	1.10796e-06	2.14395	2.14395	1.10027	0.66898	1.04157	1.04157	0.0587626	0.086684	1.10631	1.10631	0.145755	1.94439e-07	1.71904	1.71904	0.781607
Q14980	Nuclear mitotic apparatus protein 1 OS=Homo sapiens GN=NUMA1 PE=1 SV=2 - [NUMA1_HUMAN]		20	20	70.0235	0.521805	1.06477	0.939169	-0.0905434	4.66931e-07	1.88413	1.88413	0.913901	0.00101259	1.83939	1.83939	0.87923	0.139655	1.11871	1.11871	0.161842	4.88399e-09	1.9826	1.9826	0.987391	6.64036e-07	1.87172	1.87172	0.904361
Q92598	Heat shock protein 105 kDa OS=Homo sapiens GN=HSPH1 PE=1 SV=1 - [HS105_HUMAN]		21	20	79.7256	0.0344164	1.30822	1.30822	0.387602	0.951496	1.00623	0.993804	-0.00896648	2.18723e-06	2.05166	2.05166	1.03679	0.52083	1.04576	1.04576	0.0645507	0.000110731	1.37431	0.727638	-0.458708	6.94221e-09	1.91347	0.52261	-0.936194
Q99460	26S proteasome non-ATPase regulatory subunit 1 OS=Homo sapiens GN=PSMD1 PE=1 SV=2 - [PSMD1_HUMAN]		22	20	69.5509	0.0295023	1.22093	1.22093	0.287986	0.0853846	1.13067	1.13067	0.17718	0.279867	1.08319	1.08319	0.115291	0.605274	1.03779	0.963586	-0.0535152	0.0513491	1.10952	0.901288	-0.14994	0.0091775	1.2705	1.2705	0.345396
H0Y2P0	CD44 antigen (Fragment) OS=Homo sapiens GN=CD44 PE=2 SV=1 - [H0Y2P0_HUMAN]		20	19	73.0179	0.334168	1.1253	0.888648	-0.170315	0.0218126	1.21621	1.21621	0.282387	0.077669	1.26207	1.26207	0.335794	0.269998	1.2327	1.2327	0.301825	1.46279e-07	1.6042	1.6042	0.681852	1.74874e-07	2.18409	2.18409	1.12703
O00231	26S proteasome non-ATPase regulatory subunit 11 OS=Homo sapiens GN=PSMD11 PE=1 SV=3 - [PSD11_HUMAN]		19	19	67.9534	0.052748	1.28645	1.28645	0.363392	0.0661019	1.28353	0.779104	-0.360112	0.203663	1.08893	0.918331	-0.122915	0.654289	1.05007	1.05007	0.0704872	6.04756e-06	1.3899	0.719478	-0.474977	0.918185	1.01247	0.987681	-0.0178834
O75947	ATP synthase subunit d, mitochondrial OS=Homo sapiens GN=ATP5H PE=1 SV=3 - [ATP5H_HUMAN]		19	19	59.0883	0.376948	1.07015	0.934449	-0.0978122	0.230859	1.05256	0.950064	-0.0739027	9.21533e-06	1.83176	0.545923	-0.873232	0.533456	1.08254	1.08254	0.114423	0.0203394	1.13724	1.13724	0.185536	0.51327	1.03699	0.964325	-0.052408
P00387	NADH-cytochrome b5 reductase 3 OS=Homo sapiens GN=CYB5R3 PE=1 SV=3 - [NB5R3_HUMAN]		21	19	84.5914	0.102741	1.19225	0.838751	-0.253685	0.0100384	1.25459	1.25459	0.32722	0.306218	1.05832	1.05832	0.0817735	0.103805	1.09319	0.914752	-0.128547	0.349373	1.04239	1.04239	0.0598969	3.44881e-07	1.42823	1.42823	0.514226
P00505	Aspartate aminotransferase, mitochondrial OS=Homo sapiens GN=GOT2 PE=1 SV=3 - [AATM_HUMAN]		19	19	67.9587	0.0102223	1.21276	0.824569	-0.278288	0.92342	1.01497	1.01497	0.0214368	0.000394156	2.22289	0.449865	-1.15243	0.177545	1.09098	0.916611	-0.125619	0.0050127	1.10396	1.10396	0.14269	0.887086	1.00821	0.991855	-0.0117988
P06748	Nucleophosmin OS=Homo sapiens GN=NPM1 PE=1 SV=2 - [NPM_HUMAN]		19	19	79.5613	0.472226	1.22745	0.814695	-0.295668	0.045614	1.24828	1.24828	0.319938	0.809126	1.03299	0.968068	-0.0468195	0.298379	1.15491	0.865869	-0.207779	0.232757	1.06053	1.06053	0.084785	0.0828699	1.3022	0.767932	-0.38095
P07099	Epoxide hydrolase 1 OS=Homo sapiens GN=EPHX1 PE=1 SV=1 - [HYEP_HUMAN]		19	19	63.4606	0.378221	1.095	0.913243	-0.13093	0.000117437	1.34814	1.34814	0.430972	2.35478e-07	2.10925	2.10925	1.07673	0.129567	1.07332	1.07332	0.102084	0.0510873	1.08306	1.08306	0.115107	0.000121068	1.44317	1.44317	0.529241
P34897	Serine hydroxymethyltransferase, mitochondrial OS=Homo sapiens GN=SHMT2 PE=1 SV=3 - [GLYM_HUMAN]		19	19	72.0113	0.107481	1.12764	0.886804	-0.173313	0.348722	1.05431	0.948491	-0.0762942	1.07129e-07	2.85942	0.349722	-1.51572	0.909568	1.01222	1.01222	0.0175252	0.176259	1.04688	0.955218	-0.0660983	0.00109689	1.28742	0.776749	-0.364479
P39656	Dolichyl-diphosphooligosaccharide--protein glycosyltransferase 48 kDa subunit OS=Homo sapiens GN=DDOST PE=1 SV=4 - [OST48_HUMAN]		19	19	67.4043	0.171481	1.16632	0.857395	-0.221968	0.00585683	1.45867	1.45867	0.54465	6.33873e-07	1.44942	1.44942	0.535474	0.797247	1.01374	0.986445	-0.0196897	0.151882	1.09376	1.09376	0.129295	7.72742e-06	1.44988	1.44988	0.535929
P46777	60S ribosomal protein L5 OS=Homo sapiens GN=RPL5 PE=1 SV=3 - [RL5_HUMAN]		19	19	63.2975	0.0930652	1.14383	0.874257	-0.193871	0.139165	1.10058	0.908614	-0.138261	0.00385363	1.44051	1.44051	0.526579	0.276823	1.0964	1.0964	0.132773	0.0662216	1.13622	0.880114	-0.184237	0.0303734	1.42576	0.701381	-0.51173
Q6UVK1	Chondroitin sulfate proteoglycan 4 OS=Homo sapiens GN=CSPG4 PE=1 SV=2 - [CSPG4_HUMAN]		20	19	71.3546	0.146323	1.14998	0.869579	-0.201611	0.761816	1.00839	0.991675	-0.0120607	0.456594	1.06619	1.06619	0.0924625	0.532114	1.08318	1.08318	0.115271	5.51653e-05	1.27643	0.783435	-0.352115	6.87951e-05	1.3137	0.761209	-0.393636
Q70UQ0	Inhibitor of nuclear factor kappa-B kinase-interacting protein OS=Homo sapiens GN=IKBIP PE=1 SV=1 - [IKIP_HUMAN]		19	19	64.5654	0.716037	1.05956	0.94379	-0.0834622	0.398725	1.11687	0.895356	-0.159467	0.210517	1.20418	1.20418	0.268048	0.256973	1.28071	1.28071	0.356948	0.04242	1.15277	1.15277	0.2051	0.000707831	1.45001	1.45001	0.536061
E9PKG1	Protein arginine N-methyltransferase 1 OS=Homo sapiens GN=PRMT1 PE=2 SV=1 - [E9PKG1_HUMAN]		18	18	71.8111	0.139872	1.25655	1.25655	0.329466	0.378523	1.10031	0.908831	-0.137915	0.00398334	1.53306	1.53306	0.616416	0.494063	1.1202	1.1202	0.16375	0.190957	1.0914	0.916254	-0.126181	0.450752	1.08332	0.923086	-0.115464
H0Y512	Adipocyte plasma membrane-associated protein (Fragment) OS=Homo sapiens GN=APMAP PE=4 SV=1 - [H0Y512_HUMAN]		18	18	62.9668	0.103489	1.14799	0.871091	-0.199105	0.0145555	1.34705	1.34705	0.429806	0.249809	1.05884	1.05884	0.0824873	0.741931	1.04534	1.04534	0.0639691	0.0019462	1.16613	1.16613	0.221724	4.57516e-08	1.62814	1.62814	0.703225
O75083	WD repeat-containing protein 1 OS=Homo sapiens GN=WDR1 PE=1 SV=4 - [WDR1_HUMAN]		19	18	69.518	0.154993	1.1456	1.1456	0.196101	0.00433996	1.51171	0.661501	-0.596185	0.019745	1.29678	0.771139	-0.374937	0.738929	1.0143	0.985897	-0.0204914	5.18495e-07	1.60985	0.621175	-0.686928	0.0180019	1.12359	0.890002	-0.16812
O95302	Peptidyl-prolyl cis-trans isomerase FKBP9 OS=Homo sapiens GN=FKBP9 PE=1 SV=2 - [FKBP9_HUMAN]		18	18	55.7624	0.094701	1.1754	0.850773	-0.233153	0.58231	1.03286	0.968182	-0.0466493	0.457968	1.06691	0.937288	-0.0934351	0.382486	1.09278	1.09278	0.128	0.0298593	1.13364	1.13364	0.18096	4.60838e-05	1.41993	1.41993	0.505819
P18669	Phosphoglycerate mutase 1 OS=Homo sapiens GN=PGAM1 PE=1 SV=2 - [PGAM1_HUMAN]		18	18	57.8191	0.144963	1.20014	1.20014	0.263199	0.00598205	1.49984	0.666736	-0.584812	0.0655496	1.22103	1.22103	0.288093	0.291255	1.07848	0.927234	-0.108994	3.28663e-05	1.78813	0.559244	-0.838451	0.00855694	1.2024	0.831667	-0.265921
P27635	60S ribosomal protein L10 OS=Homo sapiens GN=RPL10 PE=1 SV=4 - [RL10_HUMAN]		18	18	60.4395	0.0149426	1.28349	0.779123	-0.360077	0.889928	1.06087	1.06087	0.0852499	0.00019331	1.36876	1.36876	0.452866	0.407798	1.06479	0.939154	-0.0905659	0.159614	1.06019	0.943224	-0.0843281	0.668545	1.02786	0.972891	-0.0396502
P35527	Keratin, type I cytoskeletal 9 OS=Homo sapiens GN=KRT9 PE=1 SV=3 - [K1C9_HUMAN]		19	18	75.6499	0.621832	1.17182	0.853374	-0.228751	0.215624	1.40509	1.40509	0.490666	0.880058	1.03465	1.03465	0.0491493	0.149058	1.40084	0.713855	-0.486296	0.218424	1.98736	0.50318	-0.990854	0.811255	1.13321	1.13321	0.18042
P43243	Matrin-3 OS=Homo sapiens GN=MATR3 PE=1 SV=2 - [MATR3_HUMAN]		18	18	63.136	0.145392	1.18865	1.18865	0.249319	0.00540045	1.31142	1.31142	0.391135	0.736357	1.03232	1.03232	0.0458926	0.370189	1.07627	0.929139	-0.106033	0.605799	1.0295	0.971346	-0.0419424	0.0644639	1.09668	0.911841	-0.133146
P53634	Dipeptidyl peptidase 1 OS=Homo sapiens GN=CTSC PE=1 SV=2 - [CATC_HUMAN]		18	18	74.5806	0.15402	1.14041	0.876877	-0.189554	0.044959	1.20891	0.827193	-0.273704	0.238782	1.11728	0.895033	-0.159987	0.810002	1.01056	0.98955	-0.0151552	0.0026096	1.17924	1.17924	0.237863	9.38099e-09	1.67316	1.67316	0.742579
Q01813	6-phosphofructokinase type C OS=Homo sapiens GN=PFKP PE=1 SV=2 - [K6PP_HUMAN]		21	18	75.3029	0.029668	1.31641	1.31641	0.39661	0.00175093	1.6818	0.594601	-0.750007	0.281454	1.12064	1.12064	0.16432	0.559404	1.04737	1.04737	0.0667711	8.8079e-07	1.69712	0.589232	-0.763092	0.0710185	1.10369	1.10369	0.142334
Q02878	60S ribosomal protein L6 OS=Homo sapiens GN=RPL6 PE=1 SV=3 - [RL6_HUMAN]		18	18	50.5263	0.76353	1.03096	0.969972	-0.0439845	0.0868115	1.1271	0.887233	-0.172615	0.00339826	1.58142	1.58142	0.66122	0.0967639	1.30327	1.30327	0.382133	0.550803	1.02691	1.02691	0.0383144	0.0194536	1.23325	0.810862	-0.302471
Q13423	NAD(P) transhydrogenase, mitochondrial OS=Homo sapiens GN=NNT PE=1 SV=3 - [NNTM_HUMAN]		18	18	70.4402	0.00652477	1.28936	0.77558	-0.366652	0.00596103	1.41036	1.41036	0.496061	0.00619205	1.31477	0.760591	-0.394807	0.13585	1.1421	1.1421	0.191694	0.000237589	1.26124	1.26124	0.334848	0.00572513	1.25759	1.25759	0.330658
Q14974	Importin subunit beta-1 OS=Homo sapiens GN=KPNB1 PE=1 SV=2 - [IMB1_HUMAN]		18	18	64.8905	0.223296	1.1086	1.1086	0.148742	0.0166489	1.22356	0.81729	-0.29108	0.726322	1.01991	0.980482	-0.0284374	0.863833	1.01895	0.981403	-0.0270819	0.000486259	1.46698	0.681673	-0.552848	0.000176428	1.48334	0.674155	-0.568848
Q6NZI2	Polymerase I and transcript release factor OS=Homo sapiens GN=PTRF PE=1 SV=1 - [PTRF_HUMAN]		18	18	70.0271	0.776503	1.02484	0.975764	-0.0353955	0.661237	1.02503	0.975581	-0.0356664	0.773598	1.01753	1.01753	0.0250721	0.316741	1.07898	1.07898	0.109665	0.000435805	1.23292	1.23292	0.302081	1.09977e-05	1.43611	1.43611	0.52217
Q96CS3	FAS-associated factor 2 OS=Homo sapiens GN=FAF2 PE=1 SV=2 - [FAF2_HUMAN]		18	18	59.3303	0.0238181	1.15317	0.867176	-0.205603	0.146039	1.06668	1.06668	0.0931284	0.0166869	1.16541	0.858069	-0.220834	0.359093	1.05084	1.05084	0.0715373	0.000932547	1.10345	1.10345	0.142024	0.0018313	1.14797	0.871104	-0.199084
Q99832	T-complex protein 1 subunit eta OS=Homo sapiens GN=CCT7 PE=1 SV=2 - [TCPH_HUMAN]		19	18	73.2206	0.019813	1.21307	1.21307	0.278661	0.332662	1.1248	0.889045	-0.169672	9.06643e-07	1.37437	0.727604	-0.458775	0.994635	1.01662	1.01662	0.0237847	2.99794e-05	1.36856	0.730696	-0.452656	0.0114228	1.14256	0.875226	-0.192273
Q9BS26	Endoplasmic reticulum resident protein 44 OS=Homo sapiens GN=ERP44 PE=1 SV=1 - [ERP44_HUMAN]		20	18	60.8493	0.702439	1.06542	0.938599	-0.0914194	0.114305	1.17982	1.17982	0.238565	0.0877803	1.08286	0.923484	-0.114841	0.599869	1.03267	0.96836	-0.0463846	0.124735	1.07489	1.07489	0.104195	0.00695126	1.1821	1.1821	0.241347
Q9NR30	Nucleolar RNA helicase 2 OS=Homo sapiens GN=DDX21 PE=1 SV=5 - [DDX21_HUMAN]		19	18	60.7733	0.456477	1.04168	0.95999	-0.0589083	0.00507452	1.16153	1.16153	0.21603	0.520493	1.0478	1.0478	0.0673575	0.0958329	1.14126	1.14126	0.190625	0.512146	1.02118	0.97926	-0.0302366	9.77733e-08	1.75475	0.569882	-0.811264
Q9UGP8	Translocation protein SEC63 homolog OS=Homo sapiens GN=SEC63 PE=1 SV=2 - [SEC63_HUMAN]		18	18	67.0446	0.315081	1.10282	0.906765	-0.141199	0.0238758	1.21269	1.21269	0.278215	0.00212372	1.40765	1.40765	0.493291	0.664961	1.03213	1.03213	0.0456299	0.000122717	1.22136	1.22136	0.288487	7.77708e-08	1.52357	1.52357	0.607455
B4DJV2	Citrate synthase OS=Homo sapiens GN=CS PE=2 SV=1 - [B4DJV2_HUMAN]		19	17	52.4029	0.810032	1.01795	1.01795	0.0256697	0.0332965	1.30244	0.767787	-0.381222	9.0436e-07	3.20704	0.311814	-1.68124	0.4172	1.11214	1.11214	0.153342	0.520115	1.03313	1.03313	0.0470232	7.58422e-07	1.63451	0.611806	-0.708855
B4DZI8	Coatomer protein complex, subunit beta 2 (Beta prime), isoform CRA_b OS=Homo sapiens GN=COPB2 PE=2 SV=1 - [B4DZI8_HUMAN]		18	17	65.7308	0.0403269	1.20306	1.20306	0.266706	0.209957	1.11008	0.900834	-0.150666	0.890157	1.01191	0.988231	-0.0170797	0.718091	1.02074	0.979683	-0.0296126	0.000500543	1.30289	0.767522	-0.381719	0.102641	1.08054	0.925464	-0.111751
O43143	Putative pre-mRNA-splicing factor ATP-dependent RNA helicase DHX15 OS=Homo sapiens GN=DHX15 PE=1 SV=2 - [DHX15_HUMAN]		17	17	56.5307	0.165741	1.15196	1.15196	0.204086	3.39974e-06	1.48871	1.48871	0.574065	0.00155225	1.64389	1.64389	0.717112	0.570438	1.07143	1.07143	0.0995399	0.0510089	1.09647	1.09647	0.132867	0.000185852	1.376	0.726742	-0.460485
P07195	L-lactate dehydrogenase B chain OS=Homo sapiens GN=LDHB PE=1 SV=2 - [LDHB_HUMAN]		21	17	78.0234	0.0505482	1.27794	1.27794	0.353821	0.0149439	1.49361	0.669517	-0.578808	0.020153	1.36279	1.36279	0.446565	0.527069	1.13103	1.13103	0.177639	0.0101784	1.30903	0.763924	-0.388498	0.168957	1.11563	0.896354	-0.15786
P11413	Glucose-6-phosphate 1-dehydrogenase OS=Homo sapiens GN=G6PD PE=1 SV=4 - [G6PD_HUMAN]		17	17	50.4237	0.0671272	1.23948	1.23948	0.309736	0.00821585	1.44115	0.693888	-0.527225	0.79185	1.01565	1.01565	0.0224047	0.540541	1.07336	1.07336	0.102136	0.000638616	1.40812	0.710168	-0.493767	0.00802759	1.21565	0.822608	-0.281723
P22307	Non-specific lipid-transfer protein OS=Homo sapiens GN=SCP2 PE=1 SV=2 - [NLTP_HUMAN]		17	17	58.2506	0.485492	1.06611	0.937992	-0.0923518	0.00514395	1.26914	1.26914	0.343847	0.591403	1.06365	0.94016	-0.0890215	0.307272	1.20961	1.20961	0.274545	8.84038e-06	1.37768	1.37768	0.462239	0.00668132	1.27057	0.787047	-0.345479
P26599	Polypyrimidine tract-binding protein 1 OS=Homo sapiens GN=PTBP1 PE=1 SV=1 - [PTBP1_HUMAN]		19	17	74.7712	0.0989981	1.1691	1.1691	0.2254	0.000400571	1.56914	0.637293	-0.649971	0.0123752	1.41235	0.70804	-0.498097	0.081699	1.23023	0.812859	-0.298923	0.000122684	1.71424	0.583349	-0.77757	0.012006	1.39644	0.716109	-0.481748
P30040	Endoplasmic reticulum resident protein 29 OS=Homo sapiens GN=ERP29 PE=1 SV=4 - [ERP29_HUMAN]		17	17	65.6481	0.579442	1.05898	0.944306	-0.0826741	0.833578	1.01517	0.985058	-0.0217197	0.587869	1.04787	1.04787	0.0674547	0.63603	1.10067	1.10067	0.138382	0.0271713	1.12559	1.12559	0.170677	0.210947	1.07867	1.07867	0.109253
P30084	Enoyl-CoA hydratase, mitochondrial OS=Homo sapiens GN=ECHS1 PE=1 SV=4 - [ECHM_HUMAN]		17	17	69.668	0.121699	1.13643	0.879948	-0.18451	0.181872	1.09141	0.916245	-0.126194	2.03771e-08	4.97378	0.201054	-2.31434	0.656516	1.02504	1.02504	0.0356858	0.011543	1.10146	0.907885	-0.139418	9.73872e-06	1.64852	0.606606	-0.721168
P51149	Ras-related protein Rab-7a OS=Homo sapiens GN=RAB7A PE=1 SV=1 - [RAB7A_HUMAN]		17	17	67.3754	0.120996	1.13844	0.878393	-0.187062	0.000359079	1.27032	1.27032	0.345195	1.14909e-05	1.93096	1.93096	0.949316	0.173251	1.12809	1.12809	0.173882	0.00193536	1.14847	1.14847	0.199718	2.39162e-05	1.38338	1.38338	0.468201
P60174	Triosephosphate isomerase OS=Homo sapiens GN=TPI1 PE=1 SV=3 - [TPIS_HUMAN]		17	17	63.7905	0.203494	1.17269	1.17269	0.229817	0.00422226	1.54294	0.648115	-0.625679	0.00995807	1.57415	1.57415	0.654575	0.142996	1.11459	0.897188	-0.156518	2.33632e-05	1.6211	0.616865	-0.696973	0.12868	1.05877	1.05877	0.0823917
P62937	Peptidyl-prolyl cis-trans isomerase A OS=Homo sapiens GN=PPIA PE=1 SV=2 - [PPIA_HUMAN]		17	17	54.2405	0.53255	1.06051	1.06051	0.0847555	0.00663644	1.57442	0.635154	-0.654821	0.00172727	1.50031	0.666528	-0.585263	0.27874	1.08133	0.924785	-0.11281	3.97822e-05	1.44625	0.691443	-0.532318	0.000377568	1.34747	0.74213	-0.430256
Q06210	Glutamine--fructose-6-phosphate aminotransferase [isomerizing] 1 OS=Homo sapiens GN=GFPT1 PE=1 SV=3 - [GFPT1_HUMAN]		20	17	69.8997	0.161627	1.16702	1.16702	0.222824	0.0131874	1.5039	0.66494	-0.588705	0.457751	1.08104	0.925032	-0.112425	0.301198	1.15371	1.15371	0.206275	0.00322935	1.27329	0.78537	-0.348556	0.0450133	1.14627	0.872395	-0.196947
Q8N766	ER membrane protein complex subunit 1 OS=Homo sapiens GN=EMC1 PE=1 SV=1 - [EMC1_HUMAN]		18	17	69.1416	0.367592	1.08262	0.923686	-0.114526	0.0358326	1.32823	1.32823	0.4095	1.45905e-05	1.29602	1.29602	0.374093	0.201372	1.081	0.925067	-0.112371	0.863853	1.01035	0.989751	-0.0148622	8.7936e-05	1.35894	1.35894	0.442486
Q96AG4	Leucine-rich repeat-containing protein 59 OS=Homo sapiens GN=LRRC59 PE=1 SV=1 - [LRC59_HUMAN]		18	17	69.9678	0.640605	1.03299	0.968063	-0.0468278	0.000543901	1.44231	0.693334	-0.528378	0.00306482	1.56065	0.64076	-0.642143	0.2231	1.20499	1.20499	0.269018	0.34005	1.0504	0.952019	-0.0709372	0.000545434	1.25145	0.799075	-0.323597
Q96HE7	ERO1-like protein alpha OS=Homo sapiens GN=ERO1L PE=1 SV=2 - [ERO1A_HUMAN]		17	17	59.2259	0.416386	1.04712	0.954996	-0.0664331	0.741719	1.01779	1.01779	0.0254361	0.0017257	1.374	1.374	0.458381	0.453454	1.0971	1.0971	0.133696	0.0347825	1.10572	1.10572	0.144991	7.67873e-05	1.33	1.33	0.411422
B4E2V5	Erythrocyte band 7 integral membrane protein OS=Homo sapiens GN=STOM PE=2 SV=1 - [B4E2V5_HUMAN]		16	16	62.6859	0.0425462	1.19408	0.837466	-0.255897	3.2562e-05	1.46538	1.46538	0.551271	9.23851e-06	2.04456	2.04456	1.03179	0.0861795	1.13252	1.13252	0.179538	0.000631524	1.30107	1.30107	0.379697	1.08876e-07	2.14938	2.14938	1.10392
E7EP00	Protein transport protein Sec24C OS=Homo sapiens GN=SEC24C PE=2 SV=2 - [E7EP00_HUMAN]		17	16	58.1823	0.0701596	1.26934	1.26934	0.34408	0.000131614	2.03613	0.491129	-1.02583	2.244e-05	2.07562	0.481785	-1.05354	0.487169	1.08895	1.08895	0.122937	3.64188e-05	1.56248	0.640007	-0.643841	1.03262e-07	3.24543	0.308125	-1.69841
G8JLA8	Transforming growth factor-beta-induced protein ig-h3 OS=Homo sapiens GN=TGFBI PE=2 SV=1 - [G8JLA8_HUMAN]		16	16	52.6819	0.134019	1.23035	0.812778	-0.299066	0.54204	1.05963	0.943725	-0.083562	0.0591293	1.14604	1.14604	0.19666	0.276618	1.16784	1.16784	0.223837	0.502537	1.03451	1.03451	0.048941	7.79116e-05	1.39291	1.39291	0.478103
I3L4X2	Multidrug resistance-associated protein 1 (Fragment) OS=Homo sapiens GN=ABCC1 PE=3 SV=1 - [I3L4X2_HUMAN]		16	16	55.5214	0.0172149	1.3024	0.767813	-0.381173	4.11951e-05	1.6843	1.6843	0.752151	0.0015443	1.37046	1.37046	0.45466	0.763787	1.01837	0.981957	-0.0262676	5.65437e-07	2.12189	2.12189	1.08535	4.08268e-09	4.1664	4.1664	2.0588
P07737	Profilin-1 OS=Homo sapiens GN=PFN1 PE=1 SV=2 - [PROF1_HUMAN]		16	16	55.5482	0.429227	1.07339	1.07339	0.102176	0.000660664	1.71844	0.581922	-0.781102	0.0604455	1.19353	0.83785	-0.255237	0.419649	1.04585	0.95616	-0.0646754	1.44371e-05	1.82267	0.548645	-0.866056	4.53057e-07	1.5524	0.644162	-0.634505
P07814	Bifunctional glutamate/proline--tRNA ligase OS=Homo sapiens GN=EPRS PE=1 SV=5 - [SYEP_HUMAN]		16	16	55.4633	0.287872	1.12746	1.12746	0.173073	0.0982409	1.24292	0.80456	-0.313728	0.143369	1.25763	0.795148	-0.330704	0.523182	1.05642	1.05642	0.0791846	0.000512152	1.70188	0.587585	-0.767131	9.98071e-06	1.57287	0.63578	-0.653401
P08648	Integrin alpha-5 OS=Homo sapiens GN=ITGA5 PE=1 SV=2 - [ITA5_HUMAN]		16	16	65.2772	0.0692554	1.18184	0.846139	-0.241033	0.00037105	1.40543	1.40543	0.491015	5.83086e-06	1.92584	1.92584	0.945486	0.474666	1.08753	1.08753	0.121057	0.0015009	1.18498	1.18498	0.244865	3.55787e-05	1.39214	1.39214	0.4773
P13489	Ribonuclease inhibitor OS=Homo sapiens GN=RNH1 PE=1 SV=2 - [RINI_HUMAN]		16	16	69.7427	0.0882486	1.20133	1.20133	0.264636	0.0891935	1.26755	0.788923	-0.342043	0.744819	1.06354	0.940258	-0.0888715	0.00788263	1.11216	0.899153	-0.153361	2.98757e-06	1.44464	0.692213	-0.530712	0.016463	1.22495	1.22495	0.292727
P21964	Catechol O-methyltransferase OS=Homo sapiens GN=COMT PE=1 SV=2 - [COMT_HUMAN]		17	16	68.9056	0.084841	1.22867	0.81389	-0.297095	0.127384	1.17297	1.17297	0.230169	0.00732114	1.20774	0.82799	-0.272315	0.587245	1.03829	0.963118	-0.0542161	0.0406316	1.1292	0.88558	-0.175305	0.061936	1.21006	1.21006	0.275081
P46781	40S ribosomal protein S9 OS=Homo sapiens GN=RPS9 PE=1 SV=3 - [RS9_HUMAN]		16	16	42.9461	0.655143	1.04519	1.04519	0.063759	0.0432382	1.32021	0.757453	-0.400772	0.0048403	1.66405	1.66405	0.734699	0.345605	1.19179	1.19179	0.253129	0.475752	1.04275	1.04275	0.0603896	0.757524	1.02169	0.978774	-0.0309527
P49755	Transmembrane emp24 domain-containing protein 10 OS=Homo sapiens GN=TMED10 PE=1 SV=2 - [TMEDA_HUMAN]		17	16	65.3064	0.663191	1.03313	0.967934	-0.0470197	0.00121965	1.70802	1.70802	0.772327	0.000195008	1.60135	1.60135	0.679287	0.67691	1.04162	1.04162	0.0588283	1.8011e-05	1.33959	1.33959	0.421792	0.00205177	1.39784	1.39784	0.483204
P50395	Rab GDP dissociation inhibitor beta OS=Homo sapiens GN=GDI2 PE=1 SV=2 - [GDIB_HUMAN]		23	16	79.647	0.128568	1.24268	1.24268	0.31345	0.00368201	1.59787	0.625834	-0.676149	0.817401	1.01668	0.98359	-0.0238703	0.855181	1.03974	1.03974	0.0562243	0.000233376	1.56789	0.6378	-0.648824	0.042215	1.10941	0.901384	-0.149787
P62081	40S ribosomal protein S7 OS=Homo sapiens GN=RPS7 PE=1 SV=1 - [RS7_HUMAN]		16	16	59.9629	0.247791	1.11729	0.895025	-0.16	0.197544	1.10597	0.904183	-0.145313	0.000806345	1.59395	1.59395	0.672604	0.651104	1.04997	0.952408	-0.0703477	6.38021e-05	1.37422	0.727688	-0.458609	0.000757424	1.45391	0.687802	-0.539935
P62701	40S ribosomal protein S4, X isoform OS=Homo sapiens GN=RPS4X PE=1 SV=2 - [RS4X_HUMAN]		21	16	75.0005	0.336509	1.06909	0.935373	-0.0963865	0.0295304	1.38622	0.721385	-0.471159	0.000532691	1.54946	1.54946	0.631763	0.499712	1.05259	1.05259	0.0739417	0.00224597	1.17761	0.849175	-0.235866	0.00120203	1.29682	0.771116	-0.37498
Q00341	Vigilin OS=Homo sapiens GN=HDLBP PE=1 SV=2 - [VIGLN_HUMAN]		18	16	66.9843	0.513	1.06695	0.93725	-0.0934939	4.81649e-07	2.24614	0.445207	-1.16745	1.18897e-05	2.24467	0.4455	-1.1665	0.0128399	1.22968	0.81322	-0.298283	1.29283e-07	1.81873	0.549835	-0.86293	3.94358e-07	3.02878	0.330166	-1.59874
Q03252	Lamin-B2 OS=Homo sapiens GN=LMNB2 PE=1 SV=3 - [LMNB2_HUMAN]		17	16	57.4476	0.200884	1.12344	0.890124	-0.167921	0.000537663	1.31273	1.31273	0.39257	0.00920593	1.51481	1.51481	0.599133	0.436783	1.09144	1.09144	0.126235	0.000365405	1.29369	1.29369	0.371495	0.315536	1.07183	1.07183	0.100072
Q06830	Peroxiredoxin-1 OS=Homo sapiens GN=PRDX1 PE=1 SV=1 - [PRDX1_HUMAN]		20	16	62.9304	0.0355085	1.31142	1.31142	0.391133	0.819165	1.04052	0.961061	-0.0572994	0.000144893	1.8619	1.8619	0.896777	0.493872	1.15263	1.15263	0.204934	0.368143	1.04969	0.952661	-0.0699658	0.0140769	1.17278	0.852674	-0.229935
Q15393	Splicing factor 3B subunit 3 OS=Homo sapiens GN=SF3B3 PE=1 SV=4 - [SF3B3_HUMAN]		17	16	62.6904	0.0872609	1.38119	1.38119	0.465911	6.39549e-05	1.49887	1.49887	0.583874	0.0162002	1.23161	1.23161	0.300547	0.894292	1.03828	1.03828	0.0542023	0.0833733	1.09676	1.09676	0.133247	0.000129076	1.27489	0.784384	-0.350367
Q6DD88	Atlastin-3 OS=Homo sapiens GN=ATL3 PE=1 SV=1 - [ATLA3_HUMAN]		17	16	59.8332	0.082926	1.13559	0.880603	-0.183437	0.1689	1.07669	0.928774	-0.106601	0.000227421	1.51749	0.658982	-0.601689	0.794845	1.0111	0.989026	-0.0159198	0.0394542	1.14097	0.876445	-0.190265	0.0573874	1.14963	0.869847	-0.201166
Q99714	3-hydroxyacyl-CoA dehydrogenase type-2 OS=Homo sapiens GN=HSD17B10 PE=1 SV=3 - [HCD2_HUMAN]		17	16	77.3758	0.069251	1.13719	0.879362	-0.185472	0.750114	1.02318	0.977345	-0.0330597	7.23804e-08	4.31119	0.231954	-2.10809	0.14624	1.10385	0.905919	-0.142546	0.577531	1.02983	1.02983	0.0424011	1.09964e-07	1.82995	0.546464	-0.871803
Q9BTV4	Transmembrane protein 43 OS=Homo sapiens GN=TMEM43 PE=1 SV=1 - [TMM43_HUMAN]		16	16	49.657	0.052591	1.23039	0.812749	-0.299118	0.003812	1.32848	1.32848	0.409776	0.00357881	1.20709	1.20709	0.271536	0.581864	1.04295	0.958815	-0.0606751	0.667191	1.02343	1.02343	0.0334168	2.45504e-05	1.60855	1.60855	0.685764
F8W6I7	Heterogeneous nuclear ribonucleoprotein A1 OS=Homo sapiens GN=HNRNPA1 PE=4 SV=2 - [F8W6I7_HUMAN]		29	15	88.2355	0.437227	1.09317	1.09317	0.128517	0.0124996	1.19817	0.834605	-0.260835	0.271607	1.17658	0.849922	-0.234598	0.0257481	1.38515	0.721945	-0.470039	5.67022e-05	1.73779	0.575445	-0.79725	0.0352697	1.57826	0.633611	-0.658332
J3KPX7	Prohibitin-2 OS=Homo sapiens GN=PHB2 PE=2 SV=1 - [J3KPX7_HUMAN]		17	15	69.0164	0.0538188	1.18308	0.845254	-0.242542	0.923014	1.00076	1.00076	0.00108992	0.00029513	1.67367	0.59749	-0.743014	0.664012	1.0281	0.972669	-0.0399797	0.146721	1.04864	1.04864	0.0685249	0.22251	1.05805	1.05805	0.081413
J3KQG4	Glucosylceramidase OS=Homo sapiens GN=GBA PE=2 SV=1 - [J3KQG4_HUMAN]		15	15	50.0102	0.250414	1.26623	1.26623	0.340539	0.00823255	1.30658	0.76536	-0.38579	0.189847	1.12206	0.891215	-0.166154	0.747603	1.01995	1.01995	0.028492	0.000700864	1.4013	0.713622	-0.486768	0.0702687	1.20481	0.83001	-0.2688
O00567	Nucleolar protein 56 OS=Homo sapiens GN=NOP56 PE=1 SV=4 - [NOP56_HUMAN]		16	15	53.4309	0.824801	1.01277	0.987391	-0.0183062	0.000466217	1.30299	1.30299	0.381831	0.00864678	1.3367	1.3367	0.418678	0.762422	1.01949	1.01949	0.0278453	0.00976331	1.13377	0.882013	-0.181128	0.219172	1.06399	0.93986	-0.0894826
O15118	Niemann-Pick C1 protein OS=Homo sapiens GN=NPC1 PE=1 SV=2 - [NPC1_HUMAN]		16	15	56.1756	0.0928643	1.15769	0.863792	-0.211244	0.000582717	1.6556	1.6556	0.727355	2.10042e-07	2.48124	2.48124	1.31106	0.279636	1.12775	1.12775	0.173449	6.47107e-06	1.29231	1.29231	0.369952	5.61139e-08	1.74663	1.74663	0.804573
O95831	Apoptosis-inducing factor 1, mitochondrial OS=Homo sapiens GN=AIFM1 PE=1 SV=1 - [AIFM1_HUMAN]		15	15	55.9628	0.331596	1.06506	0.938915	-0.090933	0.701331	1.02319	0.977337	-0.0330716	1.96358e-05	1.91937	0.521004	-0.940633	0.985793	1.00087	1.00087	0.00125928	0.61991	1.02065	0.979764	-0.0294935	2.42406e-08	2.18853	0.456927	-1.12996
P02545	Prelamin-A/C OS=Homo sapiens GN=LMNA PE=1 SV=1 - [LMNA_HUMAN]		70	15	248.85	0.324525	1.12705	0.887271	-0.172553	0.0113176	1.39973	1.39973	0.485149	0.281892	1.15183	1.15183	0.203929	0.561638	1.12066	0.892332	-0.164348	2.77837e-05	1.36123	1.36123	0.444913	0.450326	1.08349	1.08349	0.115684
P09486	SPARC OS=Homo sapiens GN=SPARC PE=1 SV=1 - [SPRC_HUMAN]		15	15	53.4697	0.0341169	1.16997	0.854721	-0.226475	0.284695	1.08317	0.923214	-0.115263	0.0129975	1.2085	0.827469	-0.273223	0.483198	1.05293	1.05293	0.0744029	0.0091903	1.0862	1.0862	0.119291	1.27372e-05	1.6254	1.6254	0.700791
P12110	Collagen alpha-2(VI) chain OS=Homo sapiens GN=COL6A2 PE=1 SV=4 - [CO6A2_HUMAN]		15	15	56.5334	0.00569378	1.35326	0.738957	-0.436438	0.00139452	1.22876	0.813832	-0.297197	2.34951e-05	1.71397	0.58344	-0.777345	0.291541	1.08998	1.08998	0.124296	0.52621	1.03182	1.03182	0.045198	1.20654e-06	1.44591	1.44591	0.531976
P15121	Aldose reductase OS=Homo sapiens GN=AKR1B1 PE=1 SV=3 - [ALDR_HUMAN]		15	15	50.0817	0.506422	1.04968	1.04968	0.0699502	0.0366385	1.27348	0.785248	-0.34878	0.000348339	2.45004	2.45004	1.29281	0.0322997	1.19361	0.837792	-0.255337	1.23239e-05	1.79943	0.555733	-0.847536	0.0453638	1.13147	0.883805	-0.1782
P17655	Calpain-2 catalytic subunit OS=Homo sapiens GN=CAPN2 PE=1 SV=6 - [CAN2_HUMAN]		16	15	62.6269	0.0198417	1.14085	1.14085	0.190115	0.00322695	1.59691	0.62621	-0.675281	0.0043875	1.49952	0.666882	-0.584497	0.605196	1.02221	0.978274	-0.0316901	2.0715e-06	1.50224	0.665672	-0.587117	0.0447381	1.1557	1.1557	0.208772
P22695	Cytochrome b-c1 complex subunit 2, mitochondrial OS=Homo sapiens GN=UQCRC2 PE=1 SV=3 - [QCR2_HUMAN]		15	15	54.005	0.160223	1.10992	0.900969	-0.150451	0.239176	1.08962	0.917755	-0.123819	1.81492e-05	2.31659	0.431668	-1.212	0.0351079	1.19211	1.19211	0.253519	0.000264788	1.20822	1.20822	0.272882	0.0107762	1.13298	1.13298	0.180117
P24752	Acetyl-CoA acetyltransferase, mitochondrial OS=Homo sapiens GN=ACAT1 PE=1 SV=1 - [THIL_HUMAN]		16	15	61.6034	0.428395	1.07868	0.927056	-0.109272	0.0081696	1.32253	0.756129	-0.403295	8.55573e-07	4.83999	0.206612	-2.27501	0.472482	1.08358	1.08358	0.115803	0.0692597	1.07751	1.07751	0.107696	3.42001e-06	1.67628	0.59656	-0.74526
P28838	Cytosol aminopeptidase OS=Homo sapiens GN=LAP3 PE=1 SV=3 - [AMPL_HUMAN]		15	15	57.4431	0.745662	1.02717	0.973551	-0.0386709	0.00365508	1.39209	0.718343	-0.477254	1.27397e-07	2.23038	0.448355	-1.15729	0.220164	1.1303	1.1303	0.176705	1.14504e-05	1.38423	0.722423	-0.469084	0.00013227	1.34316	0.744516	-0.425626
P38117	Electron transfer flavoprotein subunit beta OS=Homo sapiens GN=ETFB PE=1 SV=3 - [ETFB_HUMAN]		15	15	55.0664	0.700479	1.05736	0.945754	-0.0804634	0.79606	1.00805	0.992016	-0.0115653	4.21197e-07	6.33015	0.157974	-2.66224	0.852833	1.03396	1.03396	0.0481838	0.0017224	1.20536	1.20536	0.269466	4.38846e-07	2.17554	0.459655	-1.12138
P43686	26S protease regulatory subunit 6B OS=Homo sapiens GN=PSMC4 PE=1 SV=2 - [PRS6B_HUMAN]		15	15	53.4113	0.0601209	1.24786	1.24786	0.31945	0.586127	1.07186	0.932958	-0.100117	0.214576	1.19876	1.19876	0.261537	0.428727	1.06499	0.938975	-0.090841	3.03652e-05	1.54313	0.648036	-0.625855	0.0393553	1.19674	1.19674	0.259106
P53618	Coatomer subunit beta OS=Homo sapiens GN=COPB1 PE=1 SV=3 - [COPB_HUMAN]		15	15	44.7641	0.0197824	1.33132	1.33132	0.412857	0.000445613	1.82266	0.54865	-0.866043	0.000655613	1.7366	0.575837	-0.796267	0.450566	1.08785	1.08785	0.121476	9.69919e-06	1.54543	0.647069	-0.628009	0.101173	1.17057	0.854285	-0.227211
P62906	60S ribosomal protein L10a OS=Homo sapiens GN=RPL10A PE=1 SV=2 - [RL10A_HUMAN]		15	15	46.31	0.474336	1.06583	0.938236	-0.0919766	0.42629	1.05691	0.946157	-0.0798486	0.00973706	1.4293	1.4293	0.515304	0.225192	1.13797	1.13797	0.186457	0.336401	1.04161	1.04161	0.0588201	2.15349e-06	1.76562	0.566373	-0.820175
Q01082	Spectrin beta chain, non-erythrocytic 1 OS=Homo sapiens GN=SPTBN1 PE=1 SV=2 - [SPTB2_HUMAN]		17	15	49.1816	0.369509	1.08341	1.08341	0.115576	0.0333057	1.34439	0.743829	-0.426957	1.63426e-06	2.08261	0.480167	-1.05839	0.577464	1.05228	1.05228	0.0735225	1.10754e-07	1.81948	0.549607	-0.863529	6.18829e-05	1.9442	0.514351	-0.959176
Q13263	Transcription intermediary factor 1-beta OS=Homo sapiens GN=TRIM28 PE=1 SV=5 - [TIF1B_HUMAN]		15	15	56.1907	0.209944	1.14863	1.14863	0.199914	0.00354844	1.38354	1.38354	0.468362	0.000452152	1.65913	1.65913	0.730425	0.0529655	1.17115	1.17115	0.227932	0.953612	1.00041	1.00041	0.00059677	0.00279583	1.17753	1.17753	0.235768
Q13488	V-type proton ATPase 116 kDa subunit a isoform 3 OS=Homo sapiens GN=TCIRG1 PE=1 SV=3 - [VPP3_HUMAN]		15	15	45.0352	0.657316	1.03071	0.970205	-0.0436391	0.350828	1.07795	1.07795	0.108289	6.90035e-06	1.97224	1.97224	0.979836	0.42479	1.04211	1.04211	0.0595028	0.424419	1.03929	1.03929	0.0555998	0.00034043	1.28563	1.28563	0.362477
Q53GQ0	Estradiol 17-beta-dehydrogenase 12 OS=Homo sapiens GN=HSD17B12 PE=1 SV=2 - [DHB12_HUMAN]		15	15	57.1372	0.119482	1.11223	0.899096	-0.153453	0.0560503	1.25995	0.793683	-0.333366	5.83793e-06	1.45707	0.686308	-0.543072	0.0617976	1.13078	1.13078	0.177313	0.0676505	1.07322	0.931774	-0.101948	0.181866	1.09181	0.915909	-0.126724
Q6PIU2	Neutral cholesterol ester hydrolase 1 OS=Homo sapiens GN=NCEH1 PE=1 SV=3 - [NCEH1_HUMAN]		15	15	51.8012	0.122683	1.14174	0.875859	-0.19123	0.163331	1.17811	1.17811	0.236479	0.151305	1.12503	1.12503	0.169957	0.283094	1.10133	1.10133	0.139242	0.0010725	1.20239	1.20239	0.265903	1.53873e-06	1.69269	1.69269	0.759315
Q9NZ08	Endoplasmic reticulum aminopeptidase 1 OS=Homo sapiens GN=ERAP1 PE=1 SV=3 - [ERAP1_HUMAN]		16	15	49.5224	0.384389	1.06714	0.937085	-0.0937479	0.042609	1.13204	0.88336	-0.178927	2.43729e-06	2.19543	0.455491	-1.1345	0.309847	1.13467	1.13467	0.182277	0.00153233	1.15634	1.15634	0.20957	6.67451e-05	1.34761	1.34761	0.430405
Q9Y277	Voltage-dependent anion-selective channel protein 3 OS=Homo sapiens GN=VDAC3 PE=1 SV=1 - [VDAC3_HUMAN]		17	15	66.2468	0.44017	1.10873	0.901932	-0.148909	0.00794387	1.53125	1.53125	0.614714	2.75556e-05	3.01952	3.01952	1.59432	0.0430117	1.26493	1.26493	0.339059	0.0208366	1.16229	1.16229	0.216976	0.0195742	1.19957	1.19957	0.262518
Q9Y394	Dehydrogenase/reductase SDR family member 7 OS=Homo sapiens GN=DHRS7 PE=1 SV=1 - [DHRS7_HUMAN]		15	15	48.7905	0.0758244	1.14608	0.872542	-0.196704	0.000315666	1.26254	1.26254	0.336328	9.29801e-06	1.72748	1.72748	0.788672	0.77805	1.0165	1.0165	0.0236047	0.00159373	1.13132	1.13132	0.178013	3.79336e-07	1.46296	1.46296	0.548886
E7EPR3	Gamma-interferon-inducible protein 16 OS=Homo sapiens GN=IFI16 PE=2 SV=1 - [E7EPR3_HUMAN]		14	14	41.2216	0.380581	1.0751	0.930144	-0.104474	0.119008	1.09534	0.912959	-0.131378	0.00652601	1.37442	0.727578	-0.458827	0.244966	1.157	1.157	0.210393	0.258639	1.04814	1.04814	0.0678263	4.97924e-05	1.44815	1.44815	0.534213
O00299	Chloride intracellular channel protein 1 OS=Homo sapiens GN=CLIC1 PE=1 SV=4 - [CLIC1_HUMAN]		14	14	56.4364	0.166582	1.19704	1.19704	0.259472	0.000524344	1.88925	0.529311	-0.917813	0.0201505	1.33048	0.751607	-0.41195	0.638048	1.05099	0.951486	-0.0717462	2.03834e-06	1.92391	0.519774	-0.944044	1.89097e-06	1.3985	0.71505	-0.483885
O75533	Splicing factor 3B subunit 1 OS=Homo sapiens GN=SF3B1 PE=1 SV=3 - [SF3B1_HUMAN]		15	14	55.7755	0.362633	1.08641	1.08641	0.119564	0.000184962	1.27435	1.27435	0.349765	0.097005	1.21334	1.21334	0.278989	0.841321	1.01559	0.984654	-0.0223114	0.375105	1.05235	0.95025	-0.0736213	0.0187368	1.1752	0.850918	-0.232907
O76024	Wolframin OS=Homo sapiens GN=WFS1 PE=1 SV=2 - [WFS1_HUMAN]		14	14	43.8214	0.0561322	1.14024	0.877006	-0.189341	0.0332202	1.34284	1.34284	0.42529	0.0384921	1.15486	1.15486	0.207721	0.615296	1.04499	0.956951	-0.0634823	0.329949	1.07897	1.07897	0.109651	0.975488	1.01153	0.988598	-0.0165444
O96008	Mitochondrial import receptor subunit TOM40 homolog OS=Homo sapiens GN=TOMM40 PE=1 SV=1 - [TOM40_HUMAN]		15	14	54.9697	0.195392	1.17626	0.850151	-0.234209	0.238544	1.10742	1.10742	0.147202	0.0650328	1.33968	0.746447	-0.421888	0.917698	1.00768	0.992382	-0.011033	0.140362	1.07967	0.926211	-0.110587	0.398454	1.08692	1.08692	0.12025
P07954	Fumarate hydratase, mitochondrial OS=Homo sapiens GN=FH PE=1 SV=3 - [FUMH_HUMAN]		14	14	51.8662	0.719865	1.03077	0.970149	-0.0437218	7.71525e-05	1.40184	0.713347	-0.487323	9.7518e-09	4.43262	0.2256	-2.14816	0.461366	1.08478	1.08478	0.117408	0.780427	1.00809	0.991971	-0.0116297	0.630457	1.01898	0.981369	-0.0271326
P11940	Polyadenylate-binding protein 1 OS=Homo sapiens GN=PABPC1 PE=1 SV=2 - [PABP1_HUMAN]		21	14	75.8075	0.125537	1.20856	1.20856	0.27329	0.0650194	1.19652	0.835755	-0.258847	0.0683407	1.2064	1.2064	0.270714	0.440046	1.1201	1.1201	0.163628	0.000484034	1.28926	0.775637	-0.366546	1.14989e-06	1.97606	0.506057	-0.982629
P12109	Collagen alpha-1(VI) chain OS=Homo sapiens GN=COL6A1 PE=1 SV=3 - [CO6A1_HUMAN]		14	14	52.3606	0.0504642	1.77398	0.563705	-0.826988	0.00237701	1.38017	0.724551	-0.464841	1.16971e-07	4.38667	0.227963	-2.13313	0.0133898	1.18636	1.18636	0.246539	0.68158	1.11019	0.900745	-0.15081	8.07801e-06	1.25329	1.25329	0.325719
P17813	Endoglin OS=Homo sapiens GN=ENG PE=1 SV=2 - [EGLN_HUMAN]		14	14	49.8172	0.318459	1.08861	0.918602	-0.122489	0.000162833	1.53407	1.53407	0.617368	1.29803e-05	1.68732	1.68732	0.754736	0.610799	1.08429	1.08429	0.116748	0.0176011	1.14203	1.14203	0.191601	6.93431e-08	1.71184	1.71184	0.775547
P20700	Lamin-B1 OS=Homo sapiens GN=LMNB1 PE=1 SV=2 - [LMNB1_HUMAN]		15	14	45.705	0.117756	1.13031	0.884715	-0.176716	0.00055155	1.56905	1.56905	0.649892	0.00747996	1.34933	1.34933	0.432244	0.703521	1.04115	1.04115	0.0581773	2.0513e-05	1.4181	1.4181	0.503958	0.767903	1.01704	1.01704	0.0243833
P30041	Peroxiredoxin-6 OS=Homo sapiens GN=PRDX6 PE=1 SV=3 - [PRDX6_HUMAN]		15	14	42.0471	0.288238	1.13117	1.13117	0.17782	0.00114145	1.83629	0.544575	-0.876798	0.000956921	1.7396	0.574845	-0.798754	0.379549	1.05363	0.949101	-0.0753662	8.33459e-05	1.54707	0.646385	-0.629534	0.414153	1.03741	0.963943	-0.0529797
P30044	Peroxiredoxin-5, mitochondrial OS=Homo sapiens GN=PRDX5 PE=1 SV=4 - [PRDX5_HUMAN]		14	14	49.6451	0.538954	1.04203	0.959661	-0.059403	0.00917453	1.13327	0.882405	-0.180486	3.24319e-07	2.17527	0.459712	-1.1212	0.344605	1.05084	0.951617	-0.0715466	0.00405849	1.13438	0.88154	-0.181903	2.05204e-06	1.80359	0.55445	-0.85087
P37802	Transgelin-2 OS=Homo sapiens GN=TAGLN2 PE=1 SV=3 - [TAGL2_HUMAN]		14	14	55.4061	0.0251102	1.35448	1.35448	0.437743	0.00150965	2.88725	0.34635	-1.5297	0.00132618	1.83341	0.545431	-0.874532	0.938406	1.03587	0.965376	-0.0508372	1.13156e-05	1.77136	0.564536	-0.824862	0.299002	1.08709	1.08709	0.120471
P52272	Heterogeneous nuclear ribonucleoprotein M OS=Homo sapiens GN=HNRNPM PE=1 SV=3 - [HNRPM_HUMAN]		17	14	53.9515	0.176963	1.18497	1.18497	0.244846	0.740325	1.04358	1.04358	0.0615403	0.192093	1.20503	0.829854	-0.269071	0.333831	1.07597	0.929395	-0.105636	0.1939	1.05463	1.05463	0.0767403	0.443871	1.04116	1.04116	0.0581926
P60842	Eukaryotic initiation factor 4A-I OS=Homo sapiens GN=EIF4A1 PE=1 SV=1 - [IF4A1_HUMAN]		26	14	94.513	0.0677441	1.38516	1.38516	0.470055	0.000122266	3.04551	0.328353	-1.60668	0.000269359	2.34526	0.426393	-1.22974	0.756404	1.05613	0.946849	-0.0787937	1.70876e-06	1.82699	0.547349	-0.869466	0.00121053	1.29314	0.77331	-0.370881
P61106	Ras-related protein Rab-14 OS=Homo sapiens GN=RAB14 PE=1 SV=4 - [RAB14_HUMAN]		18	14	60.0602	0.519089	1.04906	0.953236	-0.0690952	0.00392315	1.41579	1.41579	0.501605	0.00309599	1.21054	1.21054	0.275649	0.508957	1.0556	1.0556	0.0780593	0.0030573	1.12492	1.12492	0.169819	0.989612	1.00134	0.998661	-0.00193308
P61158	Actin-related protein 3 OS=Homo sapiens GN=ACTR3 PE=1 SV=3 - [ARP3_HUMAN]		14	14	48.0222	0.181426	1.11443	1.11443	0.156302	0.00367345	1.33922	0.746702	-0.421395	0.0565681	1.14034	0.876935	-0.189458	0.472779	1.02238	1.02238	0.0319366	1.90714e-05	1.33821	0.747265	-0.420308	0.050725	1.0785	1.0785	0.109028
Q01518	Adenylyl cyclase-associated protein 1 OS=Homo sapiens GN=CAP1 PE=1 SV=5 - [CAP1_HUMAN]		18	14	67.6869	0.101747	1.16472	1.16472	0.219984	0.146323	1.18754	0.842078	-0.247974	0.224326	1.13565	1.13565	0.183517	0.847918	1.00545	0.994575	-0.00784753	0.000120613	1.45083	0.689259	-0.536882	0.203507	1.10326	1.10326	0.141778
Q16610	Extracellular matrix protein 1 OS=Homo sapiens GN=ECM1 PE=1 SV=2 - [ECM1_HUMAN]		14	14	41.1833	0.488333	1.055	0.947866	-0.0772442	0.0452314	1.40516	1.40516	0.490732	0.0723252	1.19822	1.19822	0.260896	0.943283	1.00298	0.997029	-0.00429242	6.67604e-05	1.24046	1.24046	0.310874	0.000515012	1.24855	1.24855	0.320248
Q8NBJ5	Procollagen galactosyltransferase 1 OS=Homo sapiens GN=COLGALT1 PE=1 SV=1 - [GT251_HUMAN]		14	14	44.137	0.288444	1.10613	0.904052	-0.145522	0.135594	1.10118	1.10118	0.139055	0.551912	1.05816	0.945035	-0.0815609	0.255153	1.15009	1.15009	0.201744	0.00016634	1.1995	1.1995	0.262432	0.00825295	1.17036	1.17036	0.22695
Q92616	Translational activator GCN1 OS=Homo sapiens GN=GCN1L1 PE=1 SV=6 - [GCN1L_HUMAN]		14	14	49.7139	0.0403745	1.36821	1.36821	0.452286	0.000945221	2.09909	0.476398	-1.06976	1.36176e-05	3.06941	0.325795	-1.61796	0.643045	1.03734	0.964009	-0.052882	0.000171117	1.46117	0.684383	-0.547124	0.0293474	1.2103	1.2103	0.275363
Q9HD45	Transmembrane 9 superfamily member 3 OS=Homo sapiens GN=TM9SF3 PE=1 SV=2 - [TM9S3_HUMAN]		14	14	42.3163	0.635486	1.04561	0.956382	-0.0643407	0.0013392	1.36124	1.36124	0.444926	0.012121	1.16783	1.16783	0.22383	0.448704	1.12321	1.12321	0.167623	0.00207032	1.13599	1.13599	0.183946	0.00121592	1.29848	1.29848	0.376824
Q9UMS4	Pre-mRNA-processing factor 19 OS=Homo sapiens GN=PRPF19 PE=1 SV=1 - [PRP19_HUMAN]		15	14	61.5668	0.826173	1.00759	1.00759	0.0109143	6.11797e-06	1.56918	1.56918	0.650014	0.0295175	1.27997	1.27997	0.356114	0.41094	1.05481	0.948035	-0.0769873	0.0271905	1.10737	0.903041	-0.147136	0.0322293	1.21577	0.822525	-0.281869
B7Z6B8	2,4-dienoyl-CoA reductase, mitochondrial OS=Homo sapiens GN=DECR1 PE=2 SV=1 - [B7Z6B8_HUMAN]		15	13	45.9837	0.90034	1.00486	1.00486	0.00699472	0.000308197	1.34455	0.743743	-0.427123	1.97996e-08	5.44446	0.183673	-2.44479	0.840935	1.00745	0.992605	-0.010708	0.975194	1.0004	1.0004	0.00058159	2.23665e-05	1.49696	0.668022	-0.582032
E9PB90	Hexokinase-2 OS=Homo sapiens GN=HK2 PE=2 SV=1 - [E9PB90_HUMAN]		15	13	49.208	0.936768	1.00995	0.990152	-0.0142778	6.81601e-06	1.54829	1.54829	0.630673	0.183012	1.1486	0.870623	-0.199881	0.143379	1.19487	1.19487	0.256848	0.000138664	1.29269	1.29269	0.370378	0.0100378	1.13923	1.13923	0.18806
E9PF10	Nuclear pore complex protein Nup155 OS=Homo sapiens GN=NUP155 PE=2 SV=1 - [E9PF10_HUMAN]		13	13	43.7304	0.949973	1.00343	1.00343	0.00494593	2.33701e-05	1.51647	1.51647	0.600717	0.00200112	1.72092	1.72092	0.783177	0.0286905	1.34233	1.34233	0.424739	0.000451369	1.28772	1.28772	0.364816	0.262341	1.09407	0.914016	-0.129708
J3QSV6	Ribosomal L1 domain-containing protein 1 (Fragment) OS=Homo sapiens GN=RSL1D1 PE=2 SV=1 - [J3QSV6_HUMAN]		13	13	37.4031	0.149521	1.15376	0.866734	-0.206339	3.50992e-06	1.83037	1.83037	0.872139	1.08047e-05	2.64499	2.64499	1.40326	0.00210922	1.28746	1.28746	0.364529	5.95162e-07	1.50726	1.50726	0.591932	0.000201299	1.28574	1.28574	0.362604
M0QXS5	Heterogeneous nuclear ribonucleoprotein L (Fragment) OS=Homo sapiens GN=HNRNPL PE=4 SV=1 - [M0QXS5_HUMAN]		15	13	55.5368	0.390981	1.0993	1.0993	0.136592	0.0342222	1.11849	0.894061	-0.161555	0.00486194	1.46869	1.46869	0.554527	0.346856	1.08258	0.923722	-0.11447	0.0126875	1.23383	0.810482	-0.303148	0.0341067	1.33497	0.749081	-0.416807
O60664	Perilipin-3 OS=Homo sapiens GN=PLIN3 PE=1 SV=3 - [PLIN3_HUMAN]		13	13	54.4103	0.287667	1.11551	1.11551	0.157702	0.000109127	2.2368	0.447068	-1.16143	0.731639	1.05905	0.94424	-0.0827739	0.255366	1.10295	0.906663	-0.141362	4.53606e-05	1.60033	0.624872	-0.678368	0.000808958	1.34401	0.744044	-0.42654
O75367	Core histone macro-H2A.1 OS=Homo sapiens GN=H2AFY PE=1 SV=4 - [H2AY_HUMAN]		16	13	68.4008	0.390693	1.10523	0.904792	-0.144343	8.97734e-05	1.89537	1.89537	0.922478	2.77102e-05	4.4709	4.4709	2.16057	0.0661879	1.155	1.155	0.20789	3.75015e-07	1.51442	1.51442	0.598766	0.420369	1.04473	1.04473	0.0631288
O75955	Flotillin-1 OS=Homo sapiens GN=FLOT1 PE=1 SV=3 - [FLOT1_HUMAN]		20	13	76.7276	0.0529771	1.14516	0.873238	-0.195553	0.000190384	1.45352	1.45352	0.539555	0.000883659	1.38337	1.38337	0.468191	0.0337267	1.16621	1.16621	0.221832	7.40325e-06	1.35099	1.35099	0.434016	7.2981e-07	1.87932	1.87932	0.910211
O95573	Long-chain-fatty-acid--CoA ligase 3 OS=Homo sapiens GN=ACSL3 PE=1 SV=3 - [ACSL3_HUMAN]		16	13	54.6104	0.263766	1.10895	0.901756	-0.149191	0.0196931	1.14314	1.14314	0.192997	0.3837	1.09403	1.09403	0.129655	0.5057	1.11002	1.11002	0.15059	0.000730835	1.20972	1.20972	0.274674	0.00590153	1.18668	1.18668	0.246937
P01023	Alpha-2-macroglobulin OS=Homo sapiens GN=A2M PE=1 SV=3 - [A2MG_HUMAN]		15	13	42.5226	0.377682	1.09685	0.911705	-0.133361	0.913472	1.00264	1.00264	0.00380964	0.000347674	1.40625	1.40625	0.491857	0.518093	1.13577	1.13577	0.183676	2.87463e-07	1.61418	1.61418	0.690805	2.89586e-06	2.04763	2.04763	1.03396
P13804	Electron transfer flavoprotein subunit alpha, mitochondrial OS=Homo sapiens GN=ETFA PE=1 SV=1 - [ETFA_HUMAN]		14	13	48.7321	0.995673	1.00336	0.99665	-0.00484119	0.000210761	1.30206	0.768013	-0.380798	3.3721e-10	6.02543	0.165963	-2.59106	0.919542	1.00451	0.995507	-0.00649671	0.0757058	1.10241	0.9071	-0.140666	5.26214e-09	2.27456	0.439646	-1.18559
P24539	ATP synthase F(0) complex subunit B1, mitochondrial OS=Homo sapiens GN=ATP5F1 PE=1 SV=2 - [AT5F1_HUMAN]		13	13	44.5658	0.346001	1.10266	0.906896	-0.140991	0.550613	1.03681	0.964501	-0.0521455	2.67123e-06	1.91214	0.522973	-0.935191	0.316829	1.09385	1.09385	0.129412	0.0238805	1.08589	1.08589	0.118879	0.316542	1.05066	0.951779	-0.0713019
P27816	Microtubule-associated protein 4 OS=Homo sapiens GN=MAP4 PE=1 SV=3 - [MAP4_HUMAN]		15	13	41.9826	0.831929	1.0212	1.0212	0.0302637	0.00150185	2.29228	0.436247	-1.19678	0.00217959	1.6081	0.62185	-0.685361	0.275694	1.10325	0.90641	-0.141765	2.65358e-07	1.81222	0.551808	-0.857761	0.000325919	1.57427	0.635217	-0.654679
P30533	Alpha-2-macroglobulin receptor-associated protein OS=Homo sapiens GN=LRPAP1 PE=1 SV=1 - [AMRP_HUMAN]		13	13	46.3927	0.321773	1.11735	0.894976	-0.160079	0.0661932	1.16682	1.16682	0.222584	0.151803	1.20264	1.20264	0.266209	0.810801	1.06629	1.06629	0.0926018	9.70498e-07	1.42843	1.42843	0.514435	0.0401873	1.22251	1.22251	0.289847
P32189	Glycerol kinase OS=Homo sapiens GN=GK PE=1 SV=3 - [GLPK_HUMAN]		14	13	47.2315	0.106673	1.21767	0.821244	-0.284118	1.50524e-06	2.38056	2.38056	1.2513	2.67161e-06	5.41521	5.41521	2.43702	0.350918	1.08938	1.08938	0.123501	1.77274e-06	1.32063	1.32063	0.401222	1.81238e-06	1.47013	1.47013	0.555948
P39023	60S ribosomal protein L3 OS=Homo sapiens GN=RPL3 PE=1 SV=2 - [RL3_HUMAN]		21	13	67.679	0.185646	1.09437	0.913766	-0.130103	0.1484	1.26209	1.26209	0.33582	0.00272542	1.5619	1.5619	0.643305	0.229546	1.08475	1.08475	0.117367	0.375123	1.06016	0.943252	-0.0842847	0.200869	1.09631	0.91215	-0.132657
P46977	Dolichyl-diphosphooligosaccharide--protein glycosyltransferase subunit STT3A OS=Homo sapiens GN=STT3A PE=1 SV=2 - [STT3A_HUMAN]		14	13	39.9879	0.218308	1.16398	0.859122	-0.219066	0.261933	1.13994	1.13994	0.188952	0.025819	1.46193	1.46193	0.547872	0.364689	1.22367	1.22367	0.291219	2.41238e-05	1.51075	1.51075	0.595263	0.00177255	1.48184	1.48184	0.567387
P48047	ATP synthase subunit O, mitochondrial OS=Homo sapiens GN=ATP5O PE=1 SV=1 - [ATPO_HUMAN]		13	13	52.4475	0.872677	1.01893	1.01893	0.0270597	0.00144306	1.58314	0.631655	-0.662792	6.06826e-06	4.41177	0.226666	-2.14136	0.529676	1.08202	1.08202	0.113724	0.341203	1.05011	1.05011	0.0705399	0.00132755	1.48885	0.67166	-0.574196
P49327	Fatty acid synthase OS=Homo sapiens GN=FASN PE=1 SV=3 - [FAS_HUMAN]		14	13	45.2122	0.0154739	1.38219	1.38219	0.46696	0.0437478	1.33075	0.751453	-0.412245	0.00162306	1.71253	1.71253	0.776131	0.540215	1.03452	1.03452	0.0489608	0.000434281	1.37937	0.724968	-0.464011	1.27984e-07	1.66529	1.66529	0.735775
P49588	Alanine--tRNA ligase, cytoplasmic OS=Homo sapiens GN=AARS PE=1 SV=2 - [SYAC_HUMAN]		13	13	46.2972	0.187144	1.18914	1.18914	0.249913	0.0350991	1.53008	0.65356	-0.613609	0.0141472	1.68707	0.592744	-0.75452	0.802027	1.05836	0.944857	-0.0818322	4.70389e-05	1.81442	0.55114	-0.85951	0.00211385	1.84157	0.543014	-0.880938
P62277	40S ribosomal protein S13 OS=Homo sapiens GN=RPS13 PE=1 SV=2 - [RS13_HUMAN]		13	13	36.5613	0.621973	1.05937	1.05937	0.0832071	0.000226681	1.80948	0.552644	-0.855576	0.317112	1.13244	0.883046	-0.179439	0.255742	1.26552	1.26552	0.339726	0.00714799	1.25864	0.794509	-0.331865	0.000482887	1.83891	0.543799	-0.878854
P62280	40S ribosomal protein S11 OS=Homo sapiens GN=RPS11 PE=1 SV=3 - [RS11_HUMAN]		13	13	32.2958	0.576483	1.03439	0.966752	-0.0487824	0.803555	1.03159	1.03159	0.0448713	0.000174894	1.7428	1.7428	0.801411	0.44436	1.08559	0.921154	-0.118485	0.0146049	1.08064	0.925382	-0.11188	0.00866431	1.20956	0.826744	-0.274488
Q13217	DnaJ homolog subfamily C member 3 OS=Homo sapiens GN=DNAJC3 PE=1 SV=1 - [DNJC3_HUMAN]		14	13	49.7408	0.00930514	1.20948	0.826799	-0.274392	0.671872	1.03327	1.03327	0.0472112	0.0112519	1.24541	1.24541	0.316621	0.115539	1.15966	1.15966	0.213706	0.0669623	1.08725	1.08725	0.120683	0.142288	1.06977	1.06977	0.0973073
Q16706	Alpha-mannosidase 2 OS=Homo sapiens GN=MAN2A1 PE=1 SV=2 - [MA2A1_HUMAN]		15	13	48.6629	0.8035	1.05276	1.05276	0.0741828	0.897392	1.01445	1.01445	0.0206998	0.826006	1.01314	1.01314	0.0188298	0.1789	1.11854	1.11854	0.161618	0.861041	1.00676	1.00676	0.00971601	0.150508	1.08229	1.08229	0.114086
Q16795	NADH dehydrogenase [ubiquinone] 1 alpha subcomplex subunit 9, mitochondrial OS=Homo sapiens GN=NDUFA9 PE=1 SV=2 - [NDUA9_HUMAN]		14	13	42.7301	0.128748	1.21129	0.825568	-0.276542	0.0380667	1.1704	0.854406	-0.227006	3.06578e-05	3.07709	0.324983	-1.62157	0.537089	1.04092	1.04092	0.0578605	0.757879	1.01762	1.01762	0.0251983	0.794061	1.02893	0.971886	-0.0411411
Q8WUM4	Programmed cell death 6-interacting protein OS=Homo sapiens GN=PDCD6IP PE=1 SV=1 - [PDC6I_HUMAN]		13	13	48.5834	0.221043	1.07908	1.07908	0.1098	0.000108027	1.90734	0.524291	-0.93156	0.000660795	1.30432	0.766681	-0.383302	0.489501	1.06705	1.06705	0.0936225	0.0010884	1.41257	0.70793	-0.498322	5.77418e-06	1.61631	0.618692	-0.692706
Q92896	Golgi apparatus protein 1 OS=Homo sapiens GN=GLG1 PE=1 SV=2 - [GSLG1_HUMAN]		14	13	45.7032	0.417449	1.16737	0.856623	-0.223267	0.590934	1.03931	1.03931	0.0556292	0.937965	1.02126	0.979187	-0.0303441	0.814119	1.07942	1.07942	0.110258	0.0607489	1.11836	0.894168	-0.161383	0.000305593	1.87326	0.533829	-0.90555
Q92945	Far upstream element-binding protein 2 OS=Homo sapiens GN=KHSRP PE=1 SV=4 - [FUBP2_HUMAN]		13	13	45.0627	0.0606126	1.31568	1.31568	0.395811	0.0976118	1.1397	0.877423	-0.188656	0.094049	1.22735	0.814763	-0.295548	0.90287	1.04237	1.04237	0.0598713	0.414517	1.05203	0.95054	-0.0731811	0.000608467	1.37229	0.72871	-0.456583
Q96JJ7	Protein disulfide-isomerase TMX3 OS=Homo sapiens GN=TMX3 PE=1 SV=2 - [TMX3_HUMAN]		13	13	56.3024	0.41794	1.10625	0.903958	-0.145673	0.312763	1.12775	0.886721	-0.173448	0.67938	1.02813	0.972644	-0.0400166	0.101742	1.25215	1.25215	0.324407	0.0680804	1.1218	1.1218	0.16582	0.000218197	1.35566	1.35566	0.438993
Q99536	Synaptic vesicle membrane protein VAT-1 homolog OS=Homo sapiens GN=VAT1 PE=1 SV=2 - [VAT1_HUMAN]		13	13	50.0804	0.428255	1.08684	0.920101	-0.120136	0.133593	1.166	0.857634	-0.221566	0.599697	1.048	0.954194	-0.0676448	0.752538	1.04456	1.04456	0.0628973	0.209418	1.05931	0.94401	-0.0831267	0.0634198	1.06249	0.941183	-0.0874532
Q99805	Transmembrane 9 superfamily member 2 OS=Homo sapiens GN=TM9SF2 PE=1 SV=1 - [TM9S2_HUMAN]		13	13	39.6752	0.442671	1.04675	1.04675	0.0659237	0.404698	1.0775	1.0775	0.107689	0.620454	1.05262	1.05262	0.0739838	0.624019	1.14985	0.86968	-0.201443	0.690753	1.01389	1.01389	0.0198953	0.0474026	1.21432	0.823508	-0.280145
Q9UBS4	DnaJ homolog subfamily B member 11 OS=Homo sapiens GN=DNAJB11 PE=1 SV=1 - [DJB11_HUMAN]		13	13	51.8579	0.190441	1.13588	0.880376	-0.183808	0.0716073	1.11132	1.11132	0.152272	0.172693	1.13259	1.13259	0.179623	0.693813	1.04939	1.04939	0.0695572	1.18338e-05	1.25991	1.25991	0.333318	0.000135903	1.39635	1.39635	0.481657
F5H335	Eukaryotic translation initiation factor 3 subunit A OS=Homo sapiens GN=EIF3A PE=2 SV=1 - [F5H335_HUMAN]		12	12	38.5064	0.0646075	1.21816	1.21816	0.284709	0.00631716	1.40781	0.710324	-0.49345	0.86296	1.00967	0.990421	-0.0138858	0.70995	1.16169	0.860819	-0.216219	0.000394958	1.29462	0.772428	-0.372528	0.0173153	1.35231	0.739477	-0.435423
O94826	Mitochondrial import receptor subunit TOM70 OS=Homo sapiens GN=TOMM70A PE=1 SV=1 - [TOM70_HUMAN]		12	12	44.3325	0.0804025	1.18655	0.842782	-0.246769	0.391207	1.08249	0.923795	-0.114355	1.21394e-05	2.19721	0.455122	-1.13567	0.809255	1.04622	1.04622	0.0651904	0.301664	1.03567	1.03567	0.0505675	7.12568e-09	2.51004	0.3984	-1.32771
P04632	Calpain small subunit 1 OS=Homo sapiens GN=CAPNS1 PE=1 SV=1 - [CPNS1_HUMAN]		12	12	49.963	0.0948407	1.21462	1.21462	0.280499	0.00637924	1.77385	0.563747	-0.826881	0.00891791	1.49893	1.49893	0.58393	0.506144	1.10462	1.10462	0.143554	0.00803369	1.30481	0.766394	-0.383842	0.0743624	1.17161	0.853527	-0.22849
P04899	Guanine nucleotide-binding protein G(i) subunit alpha-2 OS=Homo sapiens GN=GNAI2 PE=1 SV=3 - [GNAI2_HUMAN]		20	12	74.5289	0.399448	1.26168	0.792593	-0.335348	3.62272e-05	1.70128	1.70128	0.766622	0.000873823	1.44793	1.44793	0.533994	0.331996	1.17188	0.853326	-0.228831	0.000657693	1.34469	1.34469	0.427278	0.0534233	1.54063	1.54063	0.623518
P06756	Integrin alpha-V OS=Homo sapiens GN=ITGAV PE=1 SV=2 - [ITAV_HUMAN]		12	12	46.8367	0.961218	1.13132	1.13132	0.178005	0.000466957	1.44888	1.44888	0.534943	7.4002e-06	1.9419	1.9419	0.957468	0.857342	1.01804	0.982281	-0.0257924	0.0178642	1.1444	1.1444	0.194589	8.17574e-07	1.8143	1.8143	0.859411
P09211	Glutathione S-transferase P OS=Homo sapiens GN=GSTP1 PE=1 SV=2 - [GSTP1_HUMAN]		12	12	51.7917	0.156912	1.50446	1.50446	0.58925	0.00200498	1.63722	0.610791	-0.711249	0.0966524	1.18093	1.18093	0.239926	0.812506	1.01373	0.986453	-0.0196782	7.22369e-07	1.72164	0.580843	-0.783781	0.00171069	1.1927	1.1927	0.254231
P11387	DNA topoisomerase 1 OS=Homo sapiens GN=TOP1 PE=1 SV=2 - [TOP1_HUMAN]		13	12	50.0252	0.255651	1.40483	1.40483	0.490395	0.0924301	1.16394	1.16394	0.219014	0.0178718	1.31951	1.31951	0.4	0.291551	1.13033	1.13033	0.176749	0.0199665	1.16367	1.16367	0.218684	0.00116229	1.43114	0.698746	-0.517161
P11586	C-1-tetrahydrofolate synthase, cytoplasmic OS=Homo sapiens GN=MTHFD1 PE=1 SV=3 - [C1TC_HUMAN]		12	12	42.2081	0.0164327	1.3202	1.3202	0.400759	0.000147638	1.88811	0.529629	-0.916946	0.000258455	1.50286	0.665398	-0.587711	0.223955	1.16958	1.16958	0.225994	0.000310477	1.45172	0.688836	-0.537768	3.23748e-05	1.89687	0.527183	-0.923623
P12004	Proliferating cell nuclear antigen OS=Homo sapiens GN=PCNA PE=1 SV=1 - [PCNA_HUMAN]		12	12	50.8001	0.00852995	1.38522	1.38522	0.470117	0.967523	1.02663	0.974063	-0.0379128	0.511051	1.07696	1.07696	0.106959	0.0154585	1.26186	1.26186	0.335556	0.662489	1.03522	1.03522	0.0499325	3.495e-08	2.24504	0.445427	-1.16674
P23246	Splicing factor, proline- and glutamine-rich OS=Homo sapiens GN=SFPQ PE=1 SV=2 - [SFPQ_HUMAN]		12	12	43.368	0.0398923	1.17675	0.849796	-0.234812	0.00242042	1.19418	1.19418	0.256025	0.0209019	1.27162	1.27162	0.346673	0.140919	1.11428	0.897444	-0.156106	0.128568	1.06742	1.06742	0.0941279	0.0166513	1.15281	0.867448	-0.20515
P48444	Coatomer subunit delta OS=Homo sapiens GN=ARCN1 PE=1 SV=1 - [COPD_HUMAN]		13	12	41.2612	0.0284998	1.21768	1.21768	0.284134	0.00101749	1.59769	0.625904	-0.675986	0.010609	1.47349	0.678661	-0.559237	0.395921	1.06649	0.937653	-0.092874	6.29168e-06	1.71708	0.582383	-0.779959	0.000139291	1.5995	0.625196	-0.677619
P61019	Ras-related protein Rab-2A OS=Homo sapiens GN=RAB2A PE=1 SV=1 - [RAB2A_HUMAN]		12	12	46.4865	0.466022	1.06503	0.938944	-0.0908891	0.000241963	1.24732	1.24732	0.318835	0.00167177	1.30134	1.30134	0.380003	0.242565	1.15217	1.15217	0.204353	0.00196871	1.15975	1.15975	0.213809	0.756778	1.01179	1.01179	0.0169156
P61619	Protein transport protein Sec61 subunit alpha isoform 1 OS=Homo sapiens GN=SEC61A1 PE=1 SV=2 - [S61A1_HUMAN]		12	12	37.3953	0.401372	1.13095	1.13095	0.177535	0.3845	1.25097	1.25097	0.323047	0.194152	1.50138	0.666055	-0.586286	0.336131	1.25245	0.798434	-0.324755	0.734099	1.00383	1.00383	0.00552215	0.29769	1.49186	0.670306	-0.577108
P62979	Ubiquitin-40S ribosomal protein S27a OS=Homo sapiens GN=RPS27A PE=1 SV=2 - [RS27A_HUMAN]		12	12	35.3328	0.154294	1.32171	0.756595	-0.402406	0.756316	1.06603	1.06603	0.0922428	0.000116858	2.665	2.665	1.41413	0.660081	1.06964	1.06964	0.0971309	0.123828	1.14106	1.14106	0.190376	0.0153043	1.37688	1.37688	0.461398
P63104	14-3-3 protein zeta/delta OS=Homo sapiens GN=YWHAZ PE=1 SV=1 - [1433Z_HUMAN]		18	12	72.2331	0.110412	1.19664	1.19664	0.258993	0.00319259	1.50487	0.66451	-0.589637	0.138662	1.0913	0.916337	-0.12605	0.860667	1.01468	0.985533	-0.0210241	0.000607611	1.35466	0.738192	-0.437932	0.0865053	1.112	0.899282	-0.153154
P78559	Microtubule-associated protein 1A OS=Homo sapiens GN=MAP1A PE=1 SV=6 - [MAP1A_HUMAN]		13	12	37.8836	0.153894	1.19228	1.19228	0.253728	0.00167964	1.64932	0.606312	-0.721868	0.0570231	1.11959	0.893187	-0.162966	0.320481	1.07343	1.07343	0.102228	0.000268423	1.5336	0.652059	-0.616927	0.142471	1.15817	0.863432	-0.211845
Q12841	Follistatin-related protein 1 OS=Homo sapiens GN=FSTL1 PE=1 SV=1 - [FSTL1_HUMAN]		12	12	42.3425	0.560708	1.06462	0.939304	-0.0903359	0.0437779	1.20269	1.20269	0.266262	0.623466	1.06724	0.936993	-0.0938898	0.82704	1.05889	1.05889	0.0825575	1.42956e-06	1.4849	1.4849	0.570366	0.000189208	1.58756	1.58756	0.666808
Q15005	Signal peptidase complex subunit 2 OS=Homo sapiens GN=SPCS2 PE=1 SV=3 - [SPCS2_HUMAN]		12	12	39.4121	0.175204	1.1388	0.878118	-0.187514	0.00781803	1.2172	1.2172	0.283569	0.00111614	1.46127	1.46127	0.547223	0.209544	1.13878	1.13878	0.187493	0.0485057	1.11269	1.11269	0.154055	0.00104186	1.22251	1.22251	0.289847
Q5JRX3	Presequence protease, mitochondrial OS=Homo sapiens GN=PITRM1 PE=1 SV=3 - [PREP_HUMAN]		12	12	39.8431	0.348807	1.04733	0.954811	-0.0667132	3.92905e-05	1.3641	0.733085	-0.447947	2.4003e-09	6.40861	0.15604	-2.68001	0.923851	1.00497	1.00497	0.0071595	0.000334212	1.16038	0.861785	-0.2146	4.06142e-07	1.95634	0.511159	-0.968157
Q92900	Regulator of nonsense transcripts 1 OS=Homo sapiens GN=UPF1 PE=1 SV=2 - [RENT1_HUMAN]		12	12	39.0088	0.213968	1.18845	1.18845	0.249084	0.00039164	1.83631	0.544571	-0.876808	0.00130603	1.43449	0.697111	-0.52054	0.149472	1.12299	1.12299	0.167348	6.62994e-05	1.42703	0.700758	-0.513012	1.28062e-05	1.81289	0.551605	-0.858293
Q96A33	Coiled-coil domain-containing protein 47 OS=Homo sapiens GN=CCDC47 PE=1 SV=1 - [CCD47_HUMAN]		12	12	41.6132	0.066057	1.13134	0.883907	-0.178034	0.0212277	1.25663	1.25663	0.329559	0.00734006	1.37896	1.37896	0.463586	0.235703	1.09845	1.09845	0.135468	6.64089e-07	1.33468	1.33468	0.416499	3.4755e-06	1.46957	1.46957	0.555396
Q9H9B4	Sideroflexin-1 OS=Homo sapiens GN=SFXN1 PE=1 SV=4 - [SFXN1_HUMAN]		16	12	54.4575	0.0525613	1.17305	0.852476	-0.230269	0.0175711	1.25088	1.25088	0.322942	0.133033	1.20067	0.832868	-0.26384	0.0644889	1.23182	1.23182	0.300797	8.22597e-05	1.23754	1.23754	0.307473	0.0044397	1.24547	1.24547	0.316685
Q9UJS0	Calcium-binding mitochondrial carrier protein Aralar2 OS=Homo sapiens GN=SLC25A13 PE=1 SV=2 - [CMC2_HUMAN]		19	12	68.2787	0.478376	1.07234	0.932538	-0.100765	0.188069	1.12752	0.886905	-0.173149	2.01553e-05	2.6844	0.372523	-1.4246	0.593572	1.04048	1.04048	0.0572452	0.438085	1.02637	1.02637	0.0375515	4.90478e-05	1.40033	0.714119	-0.485763
Q9UQ35	Serine/arginine repetitive matrix protein 2 OS=Homo sapiens GN=SRRM2 PE=1 SV=2 - [SRRM2_HUMAN]		12	12	41.2033	0.687879	1.04678	1.04678	0.0659637	0.066572	1.2081	1.2081	0.272736	0.00783281	1.73203	1.73203	0.792462	0.268718	1.1859	1.1859	0.245978	0.00409644	1.26438	1.26438	0.338433	0.00166635	1.56617	0.6385	-0.647242
Q9UQ80	Proliferation-associated protein 2G4 OS=Homo sapiens GN=PA2G4 PE=1 SV=3 - [PA2G4_HUMAN]		12	12	40.6238	0.310493	1.09382	1.09382	0.12937	0.000174955	1.62512	0.615339	-0.700547	0.732106	1.01768	0.982632	-0.0252771	0.534103	1.05871	0.944548	-0.0823043	4.22022e-05	1.60054	0.624789	-0.67856	0.0014444	1.90232	0.525674	-0.927759
Q9Y5M8	Signal recognition particle receptor subunit beta OS=Homo sapiens GN=SRPRB PE=1 SV=3 - [SRPRB_HUMAN]		12	12	42.2381	0.809797	1.03124	0.969705	-0.0443819	0.617981	1.04057	0.961013	-0.0573717	0.308413	1.1364	0.879968	-0.184477	0.219007	1.26116	1.26116	0.334749	0.0202155	1.16916	1.16916	0.225478	0.895746	1.01391	0.986278	-0.0199331
B4E022	Transketolase OS=Homo sapiens GN=TKT PE=2 SV=1 - [B4E022_HUMAN]		19	11	70.2236	0.203256	1.17746	1.17746	0.235683	0.944667	1.26097	1.26097	0.334538	0.00118867	3.39096	3.39096	1.76169	0.00955951	1.37417	0.727713	-0.458559	0.00207394	1.48341	0.674122	-0.568919	0.846222	1.00886	0.991222	-0.0127197
C9J9K3	40S ribosomal protein SA (Fragment) OS=Homo sapiens GN=RPSA PE=3 SV=1 - [C9J9K3_HUMAN]		11	11	41.304	0.595624	1.04446	0.95743	-0.0627615	0.0625673	1.18897	0.841062	-0.249716	0.0030053	1.17774	1.17774	0.236022	0.611334	1.0308	0.97012	-0.0437649	0.000228093	1.35843	0.736143	-0.441942	6.88076e-07	1.53848	0.649991	-0.621509
E7EX73	Eukaryotic translation initiation factor 4 gamma 1 OS=Homo sapiens GN=EIF4G1 PE=2 SV=1 - [E7EX73_HUMAN]		13	11	44.6355	0.292634	1.109	1.109	0.149257	0.00010659	2.09099	0.478243	-1.06419	0.057698	1.27761	0.782712	-0.353446	0.549119	1.04459	0.957316	-0.062933	2.23443e-05	1.61133	0.620605	-0.688253	7.1685e-08	2.65451	0.376717	-1.40845
E9PKG6	Nefastin-1 OS=Homo sapiens GN=NUCB2 PE=2 SV=1 - [E9PKG6_HUMAN]		11	11	36.4293	0.00979478	1.11119	0.899939	-0.152101	0.0137844	1.13267	1.13267	0.179731	0.0525222	1.07579	0.929546	-0.105401	0.260006	1.05012	0.952275	-0.07055	0.00145399	1.10625	1.10625	0.145675	0.000431817	1.34518	1.34518	0.427795
G8JLI6	Prolyl 3-hydroxylase 3 OS=Homo sapiens GN=LEPREL2 PE=2 SV=1 - [G8JLI6_HUMAN]		12	11	42.4271	0.851013	1.09296	1.09296	0.128246	0.213247	1.07166	0.933133	-0.0998454	3.7251e-05	1.38104	0.724093	-0.465754	0.334004	1.06206	1.06206	0.0868714	0.906441	1.00502	1.00502	0.00721857	0.00102382	1.30602	1.30602	0.385177
J3QQT2	60S ribosomal protein L17 (Fragment) OS=Homo sapiens GN=RPL17 PE=3 SV=1 - [J3QQT2_HUMAN]		11	11	33.5048	0.146387	1.16396	0.859134	-0.219044	0.104846	1.25617	0.796068	-0.329037	0.00487245	1.60608	1.60608	0.683548	0.227825	1.18949	1.18949	0.250342	0.355098	1.06413	0.939732	-0.089679	0.00851166	1.40153	0.713505	-0.487005
K7ELL7	Glucosidase 2 subunit beta OS=Homo sapiens GN=PRKCSH PE=2 SV=1 - [K7ELL7_HUMAN]		32	11	111.112	0.792323	1.2463	0.802374	-0.317654	0.0666842	2.13954	2.13954	1.0973	0.132611	1.47272	0.679014	-0.558487	0.0591053	2.18847	0.456941	-1.12992	0.189772	1.32808	0.752969	-0.409338	0.985763	1.01602	1.01602	0.0229338
O00151	PDZ and LIM domain protein 1 OS=Homo sapiens GN=PDLIM1 PE=1 SV=4 - [PDLI1_HUMAN]		11	11	33.3152	0.598194	1.07857	0.927149	-0.109126	0.00845853	1.68119	0.594816	-0.749484	0.00504637	1.49737	0.667839	-0.582427	0.560727	1.05076	0.951696	-0.0714266	0.00300616	1.40332	0.712594	-0.488847	0.407005	1.23714	1.23714	0.30701
O15144	Actin-related protein 2/3 complex subunit 2 OS=Homo sapiens GN=ARPC2 PE=1 SV=1 - [ARPC2_HUMAN]		11	11	31.7555	0.0683074	1.19879	1.19879	0.261574	0.00353561	1.47303	0.678871	-0.558791	0.110663	1.2733	0.785363	-0.348569	0.909434	1.03462	1.03462	0.0491	0.00215762	1.4621	0.683949	-0.54804	0.646685	1.04075	0.960843	-0.0576281
O15439	Multidrug resistance-associated protein 4 OS=Homo sapiens GN=ABCC4 PE=1 SV=3 - [MRP4_HUMAN]		12	11	40.9734	0.134784	1.21938	0.82009	-0.286146	0.141712	1.21199	1.21199	0.27738	0.00802497	1.48872	1.48872	0.574077	0.626659	1.03364	1.03364	0.0477397	0.15406	1.09007	1.09007	0.12442	1.63627e-07	2.5599	2.5599	1.35609
O60506	Heterogeneous nuclear ribonucleoprotein Q OS=Homo sapiens GN=SYNCRIP PE=1 SV=2 - [HNRPQ_HUMAN]		19	11	66.3358	0.345257	1.09312	1.09312	0.128455	0.00625648	1.31878	0.758274	-0.399209	0.0262113	1.2418	0.805282	-0.312434	0.627019	1.01942	1.01942	0.0277489	0.000721267	1.25865	0.794501	-0.33188	2.53469e-06	1.45836	0.685701	-0.544348
O94874	E3 UFM1-protein ligase 1 OS=Homo sapiens GN=UFL1 PE=1 SV=2 - [UFL1_HUMAN]		11	11	35.9653	0.854385	1.01951	1.01951	0.0278759	0.000139268	1.64064	0.609517	-0.714262	0.00148816	1.52609	0.655268	-0.609842	0.0989984	1.27238	1.27238	0.347528	0.602327	1.0277	0.973044	-0.0394233	0.000600903	1.62449	0.615579	-0.699983
O95202	LETM1 and EF-hand domain-containing protein 1, mitochondrial OS=Homo sapiens GN=LETM1 PE=1 SV=1 - [LETM1_HUMAN]		11	11	41.465	0.117802	1.1645	0.858735	-0.219715	0.0191738	1.15122	0.868645	-0.203161	9.6054e-06	2.4167	0.413787	-1.27304	0.976612	1.00129	1.00129	0.00185893	0.0525833	1.07951	1.07951	0.110381	0.690891	1.01627	1.01627	0.0232849
P04181	Ornithine aminotransferase, mitochondrial OS=Homo sapiens GN=OAT PE=1 SV=1 - [OAT_HUMAN]		13	11	46.4652	0.683225	1.04036	1.04036	0.0570803	0.0145335	1.23769	0.80796	-0.307645	1.03996e-07	3.19405	0.313082	-1.67539	0.617137	1.04282	1.04282	0.0604884	0.0033547	1.32867	0.752635	-0.409978	1.27272e-05	1.98333	0.504203	-0.987923
P04792	Heat shock protein beta-1 OS=Homo sapiens GN=HSPB1 PE=1 SV=2 - [HSPB1_HUMAN]		11	11	42.1613	0.16386	1.44881	1.44881	0.534871	0.0109026	1.5314	0.652996	-0.614855	0.00156356	1.45253	0.688455	-0.538565	0.0187537	1.1234	0.890156	-0.16787	0.000565959	1.34833	0.741656	-0.431177	0.00164813	1.27363	1.27363	0.348945
P06865	Beta-hexosaminidase subunit alpha OS=Homo sapiens GN=HEXA PE=1 SV=2 - [HEXA_HUMAN]		14	11	46.9449	0.701563	1.02954	1.02954	0.0419942	0.0373473	1.38817	0.720375	-0.47318	0.160448	1.1228	0.890631	-0.1671	0.620919	1.04365	1.04365	0.0616403	0.0444201	1.15867	0.86306	-0.212467	0.000126492	1.40899	1.40899	0.494662
P09382	Galectin-1 OS=Homo sapiens GN=LGALS1 PE=1 SV=2 - [LEG1_HUMAN]		11	11	43.4808	0.244207	1.14699	0.871846	-0.197854	6.44775e-05	2.64714	0.377766	-1.40443	1.28743e-07	3.74313	0.267156	-1.90425	0.0848689	1.15215	0.867939	-0.204334	4.52801e-05	1.71129	0.584353	-0.775087	0.00158669	1.43597	0.696393	-0.522026
P09936	Ubiquitin carboxyl-terminal hydrolase isozyme L1 OS=Homo sapiens GN=UCHL1 PE=1 SV=2 - [UCHL1_HUMAN]		11	11	45.079	0.167317	1.2279	1.2279	0.29619	0.00356716	1.81265	0.551678	-0.858102	0.688175	1.06215	0.941489	-0.0869839	0.837589	1.00256	0.997445	-0.00369067	2.31773e-05	1.82387	0.548286	-0.867	2.75571e-05	1.86305	0.536753	-0.89767
P10599	Thioredoxin OS=Homo sapiens GN=TXN PE=1 SV=3 - [THIO_HUMAN]		11	11	37.1727	0.0445011	1.74121	1.74121	0.800086	0.0390036	1.41031	0.709064	-0.496011	0.565475	1.06929	1.06929	0.0966486	0.062478	1.16894	0.855473	-0.225205	0.00108669	1.73565	0.576154	-0.795473	0.0124178	1.48722	0.672394	-0.572622
P23368	NAD-dependent malic enzyme, mitochondrial OS=Homo sapiens GN=ME2 PE=1 SV=1 - [MAOM_HUMAN]		11	11	37.298	0.751708	1.12146	1.12146	0.165379	0.394397	1.10075	0.908469	-0.138491	1.05339e-08	8.60913	0.116156	-3.10587	0.161469	1.07976	0.926128	-0.110716	0.000567295	1.43404	0.697328	-0.52009	0.0128188	1.36162	0.734418	-0.445326
P27348	14-3-3 protein theta OS=Homo sapiens GN=YWHAQ PE=1 SV=1 - [1433T_HUMAN]		15	11	54.2211	0.095261	1.37259	1.37259	0.456905	0.00159673	1.98693	0.503289	-0.990541	0.0104388	1.38441	0.722328	-0.469273	0.559485	1.1336	1.1336	0.180906	0.00687458	1.26998	0.787417	-0.344801	0.000381704	1.64002	0.609749	-0.713713
P38919	Eukaryotic initiation factor 4A-III OS=Homo sapiens GN=EIF4A3 PE=1 SV=4 - [IF4A3_HUMAN]		14	11	45.5179	0.0418812	1.11983	1.11983	0.163282	0.288301	1.08582	1.08582	0.118789	0.191953	1.07717	1.07717	0.107248	0.489376	1.07941	1.07941	0.110246	0.991091	1.00346	0.996552	-0.00498353	0.0426401	1.16842	0.855859	-0.224556
P40227	T-complex protein 1 subunit zeta OS=Homo sapiens GN=CCT6A PE=1 SV=3 - [TCPZ_HUMAN]		20	11	83.415	0.547974	1.09826	1.09826	0.135214	0.919422	1.00363	0.996382	-0.00522964	0.3108	1.15967	0.862313	-0.213717	0.00478015	1.22618	0.815539	-0.294174	0.000905443	1.7743	0.563602	-0.827253	0.129819	1.23418	0.810258	-0.303547
P50416	Carnitine O-palmitoyltransferase 1, liver isoform OS=Homo sapiens GN=CPT1A PE=1 SV=2 - [CPT1A_HUMAN]		11	11	33.6399	0.145074	1.1266	0.887627	-0.171975	0.616481	1.10462	1.10462	0.143546	0.00049093	1.60515	0.622995	-0.682708	0.476531	1.10234	1.10234	0.14057	0.043351	1.10528	1.10528	0.144412	0.173071	1.06611	1.06611	0.0923509
P51571	Translocon-associated protein subunit delta OS=Homo sapiens GN=SSR4 PE=1 SV=1 - [SSRD_HUMAN]		11	11	37.6295	0.0214068	1.18179	0.846173	-0.240976	0.00280913	1.4894	1.4894	0.574727	0.00027359	1.57943	1.57943	0.659406	0.600268	1.04498	1.04498	0.0634691	4.5284e-05	1.26218	1.26218	0.335915	1.32614e-05	1.65531	1.65531	0.727102
P55884	Eukaryotic translation initiation factor 3 subunit B OS=Homo sapiens GN=EIF3B PE=1 SV=3 - [EIF3B_HUMAN]		12	11	39.383	0.0834349	1.25048	1.25048	0.322479	0.067946	1.29477	0.77234	-0.372692	0.146904	1.07749	0.928085	-0.107671	0.586287	1.04561	1.04561	0.0643457	0.000242729	1.36105	0.734728	-0.444719	1.55416e-06	1.73888	0.575084	-0.798155
P56199	Integrin alpha-1 OS=Homo sapiens GN=ITGA1 PE=1 SV=2 - [ITA1_HUMAN]		11	11	42.6524	0.0152245	1.26262	0.792002	-0.336425	4.46253e-05	1.73492	1.73492	0.794868	3.81812e-06	5.41401	5.41401	2.4367	0.0306282	1.15168	1.15168	0.203739	0.20902	1.06372	1.06372	0.0891173	2.70583e-07	2.03925	2.03925	1.02804
P62241	40S ribosomal protein S8 OS=Homo sapiens GN=RPS8 PE=1 SV=2 - [RS8_HUMAN]		11	11	40.9724	0.657862	1.0634	0.94038	-0.0886837	0.0774329	1.11502	0.896842	-0.157075	0.0011929	1.58582	1.58582	0.665227	0.366072	1.11795	1.11795	0.160861	0.10961	1.05646	1.05646	0.0792411	0.416235	1.03416	0.966969	-0.0484585
Q08380	Galectin-3-binding protein OS=Homo sapiens GN=LGALS3BP PE=1 SV=1 - [LG3BP_HUMAN]		11	11	39.1383	0.00140757	1.23779	0.807894	-0.307762	0.0510107	1.12771	1.12771	0.17339	0.00855694	1.20032	1.20032	0.26342	0.71005	1.02773	1.02773	0.0394676	6.45011e-05	1.28219	1.28219	0.358607	2.18349e-07	2.20036	2.20036	1.13774
Q13740	CD166 antigen OS=Homo sapiens GN=ALCAM PE=1 SV=2 - [CD166_HUMAN]		18	11	64.8736	0.019253	1.28561	0.77784	-0.362454	0.0067026	1.58167	1.58167	0.661447	0.0159185	1.35771	1.35771	0.441176	0.543533	1.0506	0.951835	-0.0712162	2.02903e-08	1.69716	1.69716	0.763126	4.43271e-08	2.65501	2.65501	1.40872
Q14690	Protein RRP5 homolog OS=Homo sapiens GN=PDCD11 PE=1 SV=3 - [RRP5_HUMAN]		11	11	36.0035	0.078077	1.28395	0.778845	-0.360592	6.18699e-05	1.89028	1.89028	0.918599	1.27809e-05	3.14035	3.14035	1.65093	0.0181863	1.22544	1.22544	0.293306	0.000873435	1.31764	1.31764	0.397953	0.21985	1.14256	0.875227	-0.192271
Q15459	Splicing factor 3A subunit 1 OS=Homo sapiens GN=SF3A1 PE=1 SV=1 - [SF3A1_HUMAN]		11	11	34.5028	0.157318	1.17931	1.17931	0.237945	0.349176	1.20513	1.20513	0.269192	0.017575	1.57638	1.57638	0.656618	0.886774	1.01579	0.984456	-0.0226011	0.564664	1.04123	1.04123	0.0582835	0.0196703	1.23088	0.812429	-0.299686
Q15758	Neutral amino acid transporter B(0) OS=Homo sapiens GN=SLC1A5 PE=1 SV=2 - [AAAT_HUMAN]		11	11	47.9482	0.568516	1.04797	0.954227	-0.0675961	4.87019e-07	2.33406	2.33406	1.22284	0.000157856	1.97632	1.97632	0.982814	0.219584	1.13743	1.13743	0.185772	0.000149774	1.35302	1.35302	0.436188	2.43688e-06	1.75986	1.75986	0.815458
Q16555	Dihydropyrimidinase-related protein 2 OS=Homo sapiens GN=DPYSL2 PE=1 SV=1 - [DPYL2_HUMAN]		12	11	44.5904	0.200565	1.16418	1.16418	0.219319	0.176644	1.21071	0.825959	-0.275859	0.22386	1.15635	1.15635	0.20958	0.867815	1.00064	1.00064	0.000916704	6.05958e-05	1.41673	0.705852	-0.502563	0.743213	1.01406	1.01406	0.0201494
Q16643	Drebrin OS=Homo sapiens GN=DBN1 PE=1 SV=4 - [DREB_HUMAN]		12	11	46.1256	0.636366	1.03984	0.961684	-0.0563655	0.00225593	1.41714	0.705644	-0.502987	0.0540676	1.15981	1.15981	0.213891	0.85552	1.03819	1.03819	0.0540749	0.579303	1.02832	1.02832	0.0402824	0.050171	1.20266	0.831489	-0.266231
Q86VP6	Cullin-associated NEDD8-dissociated protein 1 OS=Homo sapiens GN=CAND1 PE=1 SV=2 - [CAND1_HUMAN]		12	11	42.2182	0.0319646	1.4977	1.4977	0.582751	0.00129419	2.14113	0.467043	-1.09837	0.0166302	1.21242	0.8248	-0.277884	0.396503	1.11218	1.11218	0.153393	0.000348432	1.67997	0.59525	-0.748434	0.0011923	1.31559	0.760115	-0.395711
Q8TC12	Retinol dehydrogenase 11 OS=Homo sapiens GN=RDH11 PE=1 SV=2 - [RDH11_HUMAN]		11	11	36.0999	0.355475	1.09488	0.913339	-0.130777	0.00940754	1.21501	1.21501	0.280971	0.0032411	1.58786	1.58786	0.667082	0.222807	1.20307	1.20307	0.266722	9.3826e-06	1.34279	1.34279	0.425236	0.00038372	1.45282	1.45282	0.538858
Q96CW1	AP-2 complex subunit mu OS=Homo sapiens GN=AP2M1 PE=1 SV=2 - [AP2M1_HUMAN]		13	11	37.4485	0.187681	1.07128	0.933462	-0.0993363	5.34734e-05	1.3135	0.761328	-0.393411	0.0068482	1.19058	0.83993	-0.25166	0.516527	1.05333	0.94937	-0.0749569	0.132377	1.09932	0.90965	-0.136616	0.00489977	1.48675	0.672607	-0.572163
Q9H0A0	N-acetyltransferase 10 OS=Homo sapiens GN=NAT10 PE=1 SV=2 - [NAT10_HUMAN]		11	11	34.1623	0.809142	1.05096	0.951511	-0.0717076	1.12745e-05	1.88588	1.88588	0.915239	0.00144112	1.58333	1.58333	0.662966	0.0291945	1.12703	1.12703	0.172532	0.00200045	1.35636	1.35636	0.439736	0.00243042	1.27573	1.27573	0.351318
Q9HD20	Probable cation-transporting ATPase 13A1 OS=Homo sapiens GN=ATP13A1 PE=1 SV=2 - [AT131_HUMAN]		11	11	36.1864	0.100893	1.17709	0.849554	-0.235223	0.26259	1.07499	1.07499	0.104319	0.00107874	1.17776	1.17776	0.236049	0.222067	1.13636	1.13636	0.184424	0.181421	1.08586	1.08586	0.118835	0.000170654	1.2592	1.2592	0.332508
B4DIT7	Protein-glutamine gamma-glutamyltransferase 2 OS=Homo sapiens GN=TGM2 PE=2 SV=1 - [B4DIT7_HUMAN]		11	10	46.58	0.317809	1.15701	0.864294	-0.210406	0.014004	1.1986	1.1986	0.26135	1.90243e-07	3.49116	3.49116	1.80371	0.222844	1.08422	1.08422	0.116663	0.268957	1.12213	0.891164	-0.166236	9.05399e-05	1.27151	1.27151	0.346539
B4DVE7	Annexin OS=Homo sapiens GN=ANXA11 PE=2 SV=1 - [B4DVE7_HUMAN]		11	10	40.7602	0.37655	1.55021	0.645073	-0.632465	2.0863e-06	5.32264	5.32264	2.41214	5.24638e-05	4.68306	4.68306	2.22745	0.960729	1.15544	0.865469	-0.208447	2.3579e-07	2.24889	2.24889	1.16921	5.89007e-07	3.7437	3.7437	1.90446
B4E1J0	Pre-B-cell leukemia transcription factor-interacting protein 1 OS=Homo sapiens GN=PBXIP1 PE=2 SV=1 - [B4E1J0_HUMAN]		10	10	30.9962	0.452557	1.0909	0.916673	-0.12552	0.00506108	1.28123	1.28123	0.357529	0.000103911	2.42272	2.42272	1.27663	0.103866	1.18198	1.18198	0.241211	0.0121274	1.2065	1.2065	0.270825	7.39965e-05	1.5574	1.5574	0.639141
D3DR31	Interferon-induced protein with tetratricopeptide repeats 1 OS=Homo sapiens GN=IFIT1 PE=4 SV=1 - [D3DR31_HUMAN]		10	10	36.3237	0.892284	1.00033	0.999674	-0.000470802	0.0972011	1.1957	1.1957	0.257852	0.034763	1.25658	1.25658	0.329499	0.442055	1.04341	0.958393	-0.0613108	3.28959e-06	1.86583	0.535956	-0.899815	9.46517e-06	1.48405	1.48405	0.569539
F5H1S8	Malectin (Fragment) OS=Homo sapiens GN=MLEC PE=2 SV=1 - [F5H1S8_HUMAN]		10	10	36.4549	0.00809665	1.21895	0.82038	-0.285636	0.00218899	1.27989	1.27989	0.356024	0.00797694	1.14826	1.14826	0.19945	0.436085	1.04747	1.04747	0.0669136	0.000189053	1.10439	1.10439	0.14325	7.06059e-05	1.27606	1.27606	0.351691
F5H569	V-type proton ATPase 116 kDa subunit a isoform 1 OS=Homo sapiens GN=ATP6V0A1 PE=2 SV=1 - [F5H569_HUMAN]		10	10	31.5726	0.311675	1.1115	0.899684	-0.152509	1.70489e-06	1.67773	1.67773	0.746511	1.90179e-06	3.94631	3.94631	1.98051	0.16849	1.22147	1.22147	0.288619	1.34227e-06	1.44447	1.44447	0.530543	4.38549e-05	1.5272	1.5272	0.610887
H7C3P4	Glucosamine (N-acetyl)-6-sulfatase (Sanfilippo disease IIID), isoform CRA_b OS=Homo sapiens GN=GNS PE=4 SV=1 - [H7C3P4_HUMAN]		10	10	35.8361	0.658075	1.0701	0.934493	-0.0977438	0.507441	1.07987	0.926035	-0.110862	6.53125e-05	1.71425	1.71425	0.777582	0.876839	1.04088	1.04088	0.05781	0.000119178	1.22646	1.22646	0.294498	4.96565e-06	1.69266	1.69266	0.759292
J3QT77	Serum paraoxonase/arylesterase 2 OS=Homo sapiens GN=PON2 PE=2 SV=1 - [J3QT77_HUMAN]		10	10	37.03	0.047044	1.21061	0.82603	-0.275733	0.0140962	1.45706	1.45706	0.543059	0.327526	1.03137	0.969587	-0.0445572	0.969421	1.00021	1.00021	0.000306206	0.00069929	1.17942	1.17942	0.238077	2.27045e-06	1.53908	1.53908	0.62207
O00264	Membrane-associated progesterone receptor component 1 OS=Homo sapiens GN=PGRMC1 PE=1 SV=3 - [PGRC1_HUMAN]		11	10	42.8838	0.301595	1.10476	0.905174	-0.143733	0.00306477	1.33446	1.33446	0.416256	2.20152e-05	1.72804	1.72804	0.78914	0.17054	1.17707	1.17707	0.235205	3.97921e-05	1.25773	1.25773	0.330824	0.00151723	1.36377	1.36377	0.447604
O75165	DnaJ homolog subfamily C member 13 OS=Homo sapiens GN=DNAJC13 PE=1 SV=5 - [DJC13_HUMAN]		10	10	33.6809	0.28465	1.15382	0.866689	-0.206413	0.00197816	1.21423	0.82357	-0.280037	0.015104	1.27367	0.785133	-0.348991	0.829764	1.02562	1.02562	0.0364998	0.520902	1.04736	1.04736	0.0667591	0.00435392	1.42632	1.42632	0.512297
O75396	Vesicle-trafficking protein SEC22b OS=Homo sapiens GN=SEC22B PE=1 SV=4 - [SC22B_HUMAN]		10	10	38.0028	0.906887	1.00884	0.991241	-0.0126916	0.0168389	1.56167	1.56167	0.643094	4.92451e-05	2.07901	2.07901	1.05589	0.39234	1.09814	1.09814	0.135068	0.000197909	1.25354	1.25354	0.326013	0.317218	1.06615	1.06615	0.0924125
O94776	Metastasis-associated protein MTA2 OS=Homo sapiens GN=MTA2 PE=1 SV=1 - [MTA2_HUMAN]		10	10	35.5697	0.652325	1.05387	0.948881	-0.0757002	0.000294482	1.56493	1.56493	0.646102	0.00165956	2.14249	2.14249	1.09929	0.141748	1.13029	1.13029	0.176691	8.87073e-05	1.57559	1.57559	0.655894	0.0206447	1.18671	1.18671	0.246969
O94925	Glutaminase kidney isoform, mitochondrial OS=Homo sapiens GN=GLS PE=1 SV=1 - [GLSK_HUMAN]		11	10	33.8284	0.948406	1.01624	0.984022	-0.0232374	0.0350797	1.13867	1.13867	0.187349	0.000135931	1.59107	0.628509	-0.669995	0.893342	1.01213	1.01213	0.0173967	0.830315	1.00617	0.993869	-0.00887233	0.000291452	1.58934	0.629193	-0.668426
P08240	Signal recognition particle receptor subunit alpha OS=Homo sapiens GN=SRPR PE=1 SV=2 - [SRPR_HUMAN]		10	10	30.94	0.573951	1.05258	0.950045	-0.0739327	0.309503	1.06419	0.939681	-0.0897565	0.0034087	1.28361	0.779054	-0.360205	0.0773847	1.19763	1.19763	0.260182	0.275716	1.06805	1.06805	0.094984	0.000814385	1.42504	0.701736	-0.511
P08559	Pyruvate dehydrogenase E1 component subunit alpha, somatic form, mitochondrial OS=Homo sapiens GN=PDHA1 PE=1 SV=3 - [ODPA_HUMAN]		10	10	32.6408	0.362279	1.09135	0.916298	-0.126111	0.00704718	1.3381	0.747326	-0.42019	1.96962e-08	5.12581	0.195091	-2.35778	0.427941	1.09082	1.09082	0.125417	0.450712	1.03892	0.962534	-0.0550907	2.06226e-09	2.48634	0.402198	-1.31402
P09874	Poly [ADP-ribose] polymerase 1 OS=Homo sapiens GN=PARP1 PE=1 SV=4 - [PARP1_HUMAN]		11	10	39.3689	0.232824	1.13215	0.883272	-0.17907	0.00330327	1.36058	0.734982	-0.444218	0.00345448	1.44738	0.690903	-0.533444	0.310974	1.10902	0.901693	-0.149291	0.000800991	1.29581	0.771717	-0.373856	5.4339e-05	1.81004	0.552474	-0.856022
P23526	Adenosylhomocysteinase OS=Homo sapiens GN=AHCY PE=1 SV=4 - [SAHH_HUMAN]		10	10	35.7616	0.0501378	1.32838	1.32838	0.409672	0.00780121	1.44258	0.693204	-0.528648	0.211594	1.14405	0.874087	-0.194151	0.661906	1.07789	1.07789	0.108211	0.00876727	1.22631	0.815455	-0.294322	0.00994747	1.19533	0.836587	-0.257413
P25398	40S ribosomal protein S12 OS=Homo sapiens GN=RPS12 PE=1 SV=3 - [RS12_HUMAN]		10	10	32.4661	0.257168	1.08462	0.921978	-0.117195	0.0838511	1.23233	0.81147	-0.301391	0.00361119	1.36429	1.36429	0.448148	0.955962	1.00359	1.00359	0.00517036	2.13585e-05	1.31069	0.762958	-0.390325	3.14171e-07	1.74769	0.572183	-0.805451
P54709	Sodium/potassium-transporting ATPase subunit beta-3 OS=Homo sapiens GN=ATP1B3 PE=1 SV=1 - [AT1B3_HUMAN]		10	10	31.7043	0.0156302	1.14191	0.875728	-0.191445	0.00242964	1.19526	1.19526	0.257326	0.0211422	1.20331	1.20331	0.267007	0.280989	1.05633	1.05633	0.0790582	6.09182e-05	1.212	1.212	0.277384	2.82039e-07	1.50816	1.50816	0.592788
P55145	Mesencephalic astrocyte-derived neurotrophic factor OS=Homo sapiens GN=MANF PE=1 SV=3 - [MANF_HUMAN]		11	10	36.0263	0.721385	1.03225	0.968759	-0.0457905	0.174611	1.26573	0.790057	-0.339971	0.742107	1.03389	0.967216	-0.0480896	0.300995	1.18435	1.18435	0.2441	0.589711	1.02375	1.02375	0.0338595	0.00359765	1.27012	0.787326	-0.344967
P55809	Succinyl-CoA:3-ketoacid coenzyme A transferase 1, mitochondrial OS=Homo sapiens GN=OXCT1 PE=1 SV=1 - [SCOT1_HUMAN]		10	10	40.8382	0.983326	1.00431	0.995712	-0.00619946	0.00291829	1.47002	0.680262	-0.555837	2.53185e-06	5.28442	0.189236	-2.40175	0.952289	1.00363	1.00363	0.0052307	0.0298393	1.12789	0.886614	-0.173622	0.00333049	1.37929	0.725013	-0.463921
P61421	V-type proton ATPase subunit d 1 OS=Homo sapiens GN=ATP6V0D1 PE=1 SV=1 - [VA0D1_HUMAN]		10	10	39.6331	0.170785	1.17256	0.852837	-0.229659	0.00948704	1.28188	1.28188	0.358265	2.74206e-06	2.33614	2.33614	1.22412	0.211591	1.09365	1.09365	0.129146	0.428483	1.04278	1.04278	0.0604282	3.01994e-05	1.40069	1.40069	0.486137
P62263	40S ribosomal protein S14 OS=Homo sapiens GN=RPS14 PE=1 SV=3 - [RS14_HUMAN]		11	10	36.447	0.877982	1.01554	0.984697	-0.0222487	0.0455076	1.26148	0.792721	-0.335115	0.00385695	1.70313	1.70313	0.768192	0.215128	1.27491	1.27491	0.350396	0.640926	1.02818	0.972594	-0.0400904	0.00815237	1.37914	0.725088	-0.463773
Q12888	Tumor suppressor p53-binding protein 1 OS=Homo sapiens GN=TP53BP1 PE=1 SV=2 - [TP53B_HUMAN]		21	10	77.4624	0.502862	1.05657	0.946463	-0.0793826	0.00349946	1.41222	1.41222	0.497962	0.597597	1.05911	1.05911	0.0828573	0.332388	1.0937	1.0937	0.129222	9.75991e-07	3.02744	3.02744	1.5981	1.37855e-07	4.05968	4.05968	2.02137
Q14254	Flotillin-2 OS=Homo sapiens GN=FLOT2 PE=1 SV=2 - [FLOT2_HUMAN]		16	10	54.0069	0.930619	1.01688	1.01688	0.0241471	0.67172	1.2316	1.2316	0.300533	0.172388	1.24044	1.24044	0.310858	0.0902364	1.33267	1.33267	0.414315	0.432159	1.05398	1.05398	0.0758455	1.82703e-05	1.47184	1.47184	0.557616
Q15746	Myosin light chain kinase, smooth muscle OS=Homo sapiens GN=MYLK PE=1 SV=4 - [MYLK_HUMAN]		10	10	32.0009	0.465641	1.09866	1.09866	0.135744	0.000156452	1.90635	0.524562	-0.930815	2.60447e-06	2.17201	0.460402	-1.11903	0.896758	1.04978	1.04978	0.0700926	0.858711	1.00874	1.00874	0.012556	1.86715e-07	2.05593	2.05593	1.03979
Q5T8U5	Surfeit 4 OS=Homo sapiens GN=SURF4 PE=4 SV=1 - [Q5T8U5_HUMAN]		11	10	34.1773	0.65435	1.05302	1.05302	0.0745347	0.0341186	1.46242	0.683798	-0.548358	0.536733	1.05114	0.95135	-0.0719515	0.26356	1.20924	1.20924	0.274095	0.00911694	1.37051	0.729656	-0.454712	0.323749	1.16017	0.86194	-0.214341
Q5VU59	Uncharacterized protein OS=Homo sapiens GN=TPM3 PE=2 SV=1 - [Q5VU59_HUMAN]		21	10	75.1303	0.219386	1.19385	1.19385	0.255625	0.603308	1.21412	1.21412	0.279912	0.000162649	1.80534	1.80534	0.852267	0.384812	1.18507	1.18507	0.244973	0.737383	1.05072	1.05072	0.0713777	0.00693918	1.23128	0.812163	-0.300159
Q68CR9	Aspartate--tRNA ligase, cytoplasmic OS=Homo sapiens GN=DKFZp781B11202 PE=2 SV=1 - [Q68CR9_HUMAN]		11	10	34.1504	0.12092	1.22908	1.22908	0.297575	0.0480757	1.3437	0.744214	-0.426211	0.375471	1.09492	0.913306	-0.13083	0.47599	1.10493	1.10493	0.143954	0.554102	1.04224	0.959471	-0.0596885	0.878489	1.01106	1.01106	0.0158649
Q7Z4H8	KDEL motif-containing protein 2 OS=Homo sapiens GN=KDELC2 PE=1 SV=2 - [KDEL2_HUMAN]		10	10	35.2445	0.0982878	1.1527	0.867527	-0.20502	0.0328819	1.18792	0.841806	-0.24844	2.5739e-06	2.12676	0.470199	-1.08866	0.365932	1.06873	1.06873	0.0958962	0.255284	1.05548	1.05548	0.0778998	5.70457e-05	1.27242	1.27242	0.34758
Q8NBX0	Saccharopine dehydrogenase-like oxidoreductase OS=Homo sapiens GN=SCCPDH PE=1 SV=1 - [SCPDL_HUMAN]		10	10	34.0238	0.038343	1.18869	0.841264	-0.249369	0.850067	1.01006	0.990038	-0.0144443	6.24766e-07	1.98121	0.504742	-0.986381	0.231749	1.06286	0.940854	-0.0879573	0.0150007	1.21191	0.825144	-0.277283	0.267803	1.09967	0.909367	-0.137066
Q96C36	Pyrroline-5-carboxylate reductase 2 OS=Homo sapiens GN=PYCR2 PE=1 SV=1 - [P5CR2_HUMAN]		11	10	40.1694	0.684467	1.0339	0.967213	-0.0480942	0.000311854	1.68505	0.593455	-0.75279	3.63841e-07	4.00163	0.249898	-2.00059	0.179348	1.13114	1.13114	0.177776	0.003824	1.1816	0.846307	-0.240746	1.8202e-06	2.28193	0.438225	-1.19026
Q9BVK6	Transmembrane emp24 domain-containing protein 9 OS=Homo sapiens GN=TMED9 PE=1 SV=2 - [TMED9_HUMAN]		12	10	41.2741	0.524592	1.05494	0.947917	-0.0771672	3.88737e-06	1.48403	1.48403	0.569524	0.000200231	1.82369	1.82369	0.866858	0.478502	1.08094	1.08094	0.11229	1.152e-05	1.30246	1.30246	0.381237	7.46984e-06	1.53897	1.53897	0.621969
Q9NX63	Coiled-coil-helix-coiled-coil-helix domain-containing protein 3, mitochondrial OS=Homo sapiens GN=CHCHD3 PE=1 SV=1 - [CHCH3_HUMAN]		10	10	40.4874	0.0865545	1.20225	0.831772	-0.265741	0.0508133	1.14136	1.14136	0.190758	0.117419	1.2221	0.818264	-0.289361	0.296173	1.18232	1.18232	0.241619	0.00189074	1.23476	1.23476	0.304228	4.68716e-05	1.54303	0.648075	-0.625767
Q9NZN4	EH domain-containing protein 2 OS=Homo sapiens GN=EHD2 PE=1 SV=2 - [EHD2_HUMAN]		11	10	35.3369	0.75948	1.06043	1.06043	0.0846514	0.000279727	1.48445	0.673649	-0.56993	5.65506e-07	3.67544	0.272076	-1.87792	0.105564	1.14252	0.875255	-0.192224	0.0253839	1.1977	0.834934	-0.260267	0.000845721	1.42917	1.42917	0.515181
Q9UBV2	Protein sel-1 homolog 1 OS=Homo sapiens GN=SEL1L PE=1 SV=3 - [SE1L1_HUMAN]		10	10	34.7361	0.510598	1.11057	0.900438	-0.151302	0.790302	1.02104	0.979395	-0.0300378	0.0768674	1.12124	0.891868	-0.165098	0.94139	1.00119	0.998815	-0.0017105	0.0874105	1.07807	0.927583	-0.108451	0.662743	1.02874	0.972065	-0.0408748
Q9Y3B3	Transmembrane emp24 domain-containing protein 7 OS=Homo sapiens GN=TMED7 PE=1 SV=2 - [TMED7_HUMAN]		10	10	34.6287	0.504043	1.06519	0.938801	-0.0911085	4.22309e-07	1.77444	1.77444	0.827367	2.78649e-05	2.5836	2.5836	1.36938	0.255289	1.19265	1.19265	0.25417	0.039323	1.10998	1.10998	0.150535	0.0064188	1.18019	1.18019	0.239019
Q9Y3I0	tRNA-splicing ligase RtcB homolog OS=Homo sapiens GN=RTCB PE=1 SV=1 - [RTCB_HUMAN]		12	10	46.0413	0.843851	1.01632	1.01632	0.02336	0.997126	1.00813	0.991937	-0.0116789	0.985151	1.01006	1.01006	0.014439	5.7052e-05	1.47522	0.677865	-0.56093	6.6688e-05	1.60953	0.621298	-0.686643	3.97881e-06	2.37078	0.421802	-1.24536
S4R456	40S ribosomal protein S15 (Fragment) OS=Homo sapiens GN=RPS15 PE=3 SV=1 - [S4R456_HUMAN]		10	10	30.498	0.478545	1.03937	0.962124	-0.0557047	0.836263	1.02112	1.02112	0.0301477	0.00116223	1.42229	1.42229	0.508215	0.152709	1.12373	0.889892	-0.168298	0.0999141	1.12397	0.889707	-0.168598	8.51438e-09	2.06977	0.483146	-1.04947
B3KR64	Calcium-binding mitochondrial carrier protein Aralar1 OS=Homo sapiens GN=SLC25A12 PE=2 SV=1 - [B3KR64_HUMAN]		16	9	55.9168	0.0772593	1.15611	0.86497	-0.209278	0.00609309	1.33994	0.746302	-0.422169	8.18162e-08	5.88196	0.170011	-2.5563	0.0274564	1.14864	0.870596	-0.199924	0.00165377	1.29182	0.774102	-0.369404	0.109176	1.16114	0.861226	-0.215536
B4DLR8	NAD(P)H dehydrogenase [quinone] 1 OS=Homo sapiens GN=NQO1 PE=2 SV=1 - [B4DLR8_HUMAN]		9	9	30.5324	0.521352	1.06052	1.06052	0.0847771	0.0121359	1.40298	0.712769	-0.488493	0.108182	1.12474	0.889098	-0.169586	0.688787	1.04007	1.04007	0.0566752	0.0150813	1.18865	0.841288	-0.249328	0.642426	1.03688	0.964432	-0.0522479
C9JFR7	Cytochrome c (Fragment) OS=Homo sapiens GN=CYCS PE=2 SV=1 - [C9JFR7_HUMAN]		9	9	26.6174	0.950523	1.00557	1.00557	0.00800925	0.000148187	1.60849	0.621702	-0.685704	1.23176e-07	3.21284	0.311252	-1.68385	0.30681	1.09808	1.09808	0.134981	0.0968092	1.13584	0.880408	-0.183757	1.49606e-07	2.85799	0.349897	-1.515
E5RI99	60S ribosomal protein L30 (Fragment) OS=Homo sapiens GN=RPL30 PE=2 SV=1 - [E5RI99_HUMAN]		10	9	40.6674	0.447602	1.07747	0.928103	-0.107643	0.0593916	1.19899	1.19899	0.26182	0.000207229	1.87756	1.87756	0.90886	0.48526	1.07279	1.07279	0.101374	0.00105612	1.13177	1.13177	0.178575	0.00195583	1.21515	0.822943	-0.281135
F5H5C2	Nuclear pore complex protein Nup133 OS=Homo sapiens GN=NUP133 PE=2 SV=1 - [F5H5C2_HUMAN]		10	9	28.4113	0.919442	1.06279	0.940919	-0.0878574	0.000467806	1.72286	1.72286	0.784804	0.00520525	1.61199	1.61199	0.688843	0.0370523	1.24705	1.24705	0.318521	0.310416	1.04916	1.04916	0.069228	0.000149295	1.34003	0.746251	-0.422268
F8VWC5	60S ribosomal protein L18 OS=Homo sapiens GN=RPL18 PE=2 SV=1 - [F8VWC5_HUMAN]		9	9	30.2647	0.333151	1.13436	0.881551	-0.181884	0.215143	1.11274	1.11274	0.154122	0.000506298	1.8624	1.8624	0.897164	0.379446	1.12942	1.12942	0.175582	0.000562188	1.23823	1.23823	0.308279	0.963632	1.00369	1.00369	0.00531748
G5EA52	Protein disulfide isomerase family A, member 3, isoform CRA_b OS=Homo sapiens GN=PDIA3 PE=3 SV=1 - [G5EA52_HUMAN]		51	9	183.61	0.28878	1.11161	0.899596	-0.152651	0.0153689	1.33932	1.33932	0.4215	0.0353382	1.23331	1.23331	0.302531	0.706761	1.08202	1.08202	0.113732	2.22401e-05	1.33982	1.33982	0.422039	0.0188261	1.25512	1.25512	0.327829
M0R3D6	60S ribosomal protein L18a (Fragment) OS=Homo sapiens GN=RPL18A PE=3 SV=1 - [M0R3D6_HUMAN]		9	9	29.6842	0.371829	1.11461	0.897174	-0.15654	0.614808	1.0498	1.0498	0.0701143	0.000369879	2.13931	2.13931	1.09715	0.128275	1.29579	1.29579	0.373831	0.000922218	1.30839	1.30839	0.387787	0.183057	1.12091	1.12091	0.16467
O00754	Lysosomal alpha-mannosidase OS=Homo sapiens GN=MAN2B1 PE=1 SV=3 - [MA2B1_HUMAN]		9	9	31.7621	0.202029	1.09071	0.916831	-0.125272	0.0489083	1.21925	0.820179	-0.285989	0.000653255	1.52665	1.52665	0.610371	0.625764	1.03392	0.967193	-0.0481238	0.0100707	1.07915	1.07915	0.109891	1.39111e-06	1.53152	1.53152	0.614968
O60313	Dynamin-like 120 kDa protein, mitochondrial OS=Homo sapiens GN=OPA1 PE=1 SV=3 - [OPA1_HUMAN]		10	9	34.3338	0.0700301	1.17911	0.848096	-0.2377	0.0838296	1.13013	0.884858	-0.176483	4.41037e-05	2.36245	0.423289	-1.24029	0.754698	1.03403	1.03403	0.0482712	0.0311735	1.16654	0.857236	-0.222236	1.24267e-06	1.90707	0.524364	-0.931359
O95782	AP-2 complex subunit alpha-1 OS=Homo sapiens GN=AP2A1 PE=1 SV=3 - [AP2A1_HUMAN]		15	9	44.4167	0.929977	1.00591	0.994122	-0.0085047	0.000143504	1.59396	0.627367	-0.672618	0.00983095	1.36498	0.73261	-0.448883	0.652225	1.05703	0.946049	-0.0800124	0.000113353	1.61039	0.620966	-0.687414	0.00735933	1.4687	0.680872	-0.554544
P05387	60S acidic ribosomal protein P2 OS=Homo sapiens GN=RPLP2 PE=1 SV=1 - [RLA2_HUMAN]		9	9	38.5267	0.941794	1.01439	0.985812	-0.0206153	0.0435535	1.58111	0.632469	-0.660934	0.0384415	1.38945	1.38945	0.474516	0.142765	1.28364	1.28364	0.360238	0.00314079	1.22107	0.818952	-0.28815	3.66265e-05	1.82564	0.547754	-0.868401
P05388	60S acidic ribosomal protein P0 OS=Homo sapiens GN=RPLP0 PE=1 SV=1 - [RLA0_HUMAN]		15	9	56.901	0.528163	1.15864	1.15864	0.212428	0.00522376	3.28554	0.304364	-1.71613	0.0996208	1.32328	0.755695	-0.404123	0.423813	1.14679	1.14679	0.1976	2.74459e-05	2.42783	0.411891	-1.27966	0.000100444	3.39579	0.294482	-1.76375
P0CW22	40S ribosomal protein S17-like OS=Homo sapiens GN=RPS17L PE=1 SV=1 - [RS17L_HUMAN]		9	9	37.9208	0.0887166	1.2187	0.820544	-0.285348	0.869122	1.0056	0.99443	-0.00805848	0.00369171	1.41935	1.41935	0.505234	0.0791451	1.20553	0.829508	-0.269672	1.04395e-05	1.54811	0.645949	-0.630507	0.000860855	1.60381	0.623514	-0.681506
P11216	Glycogen phosphorylase, brain form OS=Homo sapiens GN=PYGB PE=1 SV=5 - [PYGB_HUMAN]		10	9	29.6995	0.853289	1.00813	0.991932	-0.0116869	0.0135175	1.40343	0.71254	-0.488957	0.501664	1.04938	0.952941	-0.069541	0.340822	1.11025	1.11025	0.150887	0.00069265	1.30714	0.765029	-0.386413	3.76738e-05	1.70492	0.586539	-0.7697
P15144	Aminopeptidase N OS=Homo sapiens GN=ANPEP PE=1 SV=4 - [AMPN_HUMAN]		9	9	30.5638	0.00551333	1.22052	0.819323	-0.287495	0.00393502	1.69441	1.69441	0.760782	0.00120168	2.14506	2.14506	1.10102	0.554748	1.02375	1.02375	0.0338619	0.331681	1.04087	0.960735	-0.0577894	9.6324e-06	1.60519	1.60519	0.682743
P19105	Myosin regulatory light chain 12A OS=Homo sapiens GN=MYL12A PE=1 SV=2 - [ML12A_HUMAN]		23	9	93.5312	0.0581342	1.16789	0.856242	-0.22391	8.18618e-05	1.54871	1.54871	0.631066	7.25305e-08	3.53499	3.53499	1.82171	0.140451	1.1869	1.1869	0.247194	2.19797e-07	1.43329	1.43329	0.519333	0.000838739	1.26111	1.26111	0.334689
P23396	40S ribosomal protein S3 OS=Homo sapiens GN=RPS3 PE=1 SV=2 - [RS3_HUMAN]		16	9	49.2097	0.263698	1.11164	0.899568	-0.152695	0.00118368	1.27545	0.784037	-0.351007	0.000343816	1.53911	1.53911	0.622093	0.320488	1.05446	1.05446	0.0765098	0.000193067	1.27388	0.785	-0.349235	7.76713e-06	1.52779	0.654538	-0.61145
P30048	Thioredoxin-dependent peroxide reductase, mitochondrial OS=Homo sapiens GN=PRDX3 PE=1 SV=3 - [PRDX3_HUMAN]		10	9	35.9068	0.722787	1.03941	1.03941	0.0557581	0.114551	1.17275	0.852694	-0.2299	4.35832e-08	3.38304	0.295592	-1.75832	0.211214	1.09687	1.09687	0.133391	0.35196	1.03704	0.964281	-0.0524738	0.172192	1.10395	0.905835	-0.142679
P31948	Stress-induced-phosphoprotein 1 OS=Homo sapiens GN=STIP1 PE=1 SV=1 - [STIP1_HUMAN]		13	9	49.1819	0.106508	1.37587	1.37587	0.460342	0.00865961	1.63787	0.61055	-0.711819	0.453805	1.09963	0.909393	-0.137025	0.571289	1.0444	0.95749	-0.0626709	2.56686e-05	2.35422	0.424769	-1.23525	1.52533e-06	3.36882	0.29684	-1.75224
P31949	Protein S100-A11 OS=Homo sapiens GN=S100A11 PE=1 SV=2 - [S10AB_HUMAN]		9	9	35.6111	0.613389	1.10112	1.10112	0.138974	0.0419132	1.88729	0.529861	-0.916314	0.00480167	2.33014	0.429159	-1.22042	0.42	1.22061	0.819264	-0.287599	0.000202417	2.08746	0.479051	-1.06175	0.000413686	2.83038	0.35331	-1.50099
P35268	60S ribosomal protein L22 OS=Homo sapiens GN=RPL22 PE=1 SV=2 - [RL22_HUMAN]		9	9	34.6736	0.319781	1.1136	0.897987	-0.155234	0.264897	1.14524	1.14524	0.195656	4.83752e-05	1.64401	1.64401	0.717217	0.557342	1.10198	1.10198	0.140099	0.156337	1.06059	0.942876	-0.0848605	0.000194025	1.30897	0.763961	-0.38843
P35998	26S protease regulatory subunit 7 OS=Homo sapiens GN=PSMC2 PE=1 SV=3 - [PRS7_HUMAN]		15	9	47.2576	0.797589	1.02281	0.9777	-0.0325359	0.0244891	2.96053	2.96053	1.56585	0.0313421	1.26331	1.26331	0.337208	0.748412	1.04077	0.960824	-0.0576565	0.0328899	1.24975	1.24975	0.321636	0.000345142	1.75231	1.75231	0.809254
P39019	40S ribosomal protein S19 OS=Homo sapiens GN=RPS19 PE=1 SV=2 - [RS19_HUMAN]		9	9	26.7084	0.805137	1.03166	1.03166	0.0449682	0.000412222	1.36523	0.732479	-0.44914	0.59012	1.02273	1.02273	0.0324298	0.0747488	1.19368	1.19368	0.255411	0.000941726	1.32554	0.754411	-0.406576	3.69371e-05	1.56355	0.639572	-0.644821
P40429	60S ribosomal protein L13a OS=Homo sapiens GN=RPL13A PE=1 SV=2 - [RL13A_HUMAN]		10	9	28.2327	0.284022	1.13261	0.882913	-0.179656	0.609967	1.04573	0.956274	-0.064504	0.00157665	1.84748	1.84748	0.885561	0.345972	1.16816	1.16816	0.224233	0.0122694	1.16049	1.16049	0.214737	0.00398184	1.283	0.779424	-0.359519
P41091	Eukaryotic translation initiation factor 2 subunit 3 OS=Homo sapiens GN=EIF2S3 PE=1 SV=3 - [IF2G_HUMAN]		10	9	36.1257	0.357351	1.08428	1.08428	0.116732	2.10326e-05	1.65038	0.60592	-0.722802	1.85888e-05	1.68968	0.591827	-0.756752	0.70972	1.02525	1.02525	0.0359752	0.000123902	1.30894	0.763977	-0.3884	7.04249e-05	1.66821	0.599445	-0.738301
P43121	Cell surface glycoprotein MUC18 OS=Homo sapiens GN=MCAM PE=1 SV=2 - [MUC18_HUMAN]		10	9	39.8248	0.61415	1.60753	1.60753	0.684847	0.000631925	1.22318	1.22318	0.290637	1.3965e-05	2.52487	2.52487	1.33621	0.236516	1.09846	1.09846	0.135486	0.053796	1.10043	1.10043	0.138062	1.2349e-07	1.95211	1.95211	0.965034
P46821	Microtubule-associated protein 1B OS=Homo sapiens GN=MAP1B PE=1 SV=2 - [MAP1B_HUMAN]		12	9	38.8214	0.0373733	1.16096	1.16096	0.215319	0.000285316	2.10369	0.475356	-1.07292	0.0123447	1.28042	0.780992	-0.35662	0.54646	1.05185	1.05185	0.0729353	2.74404e-05	1.75581	0.569539	-0.812135	0.069457	1.39638	0.716136	-0.481695
P51148	Ras-related protein Rab-5C OS=Homo sapiens GN=RAB5C PE=1 SV=2 - [RAB5C_HUMAN]		15	9	59.2945	0.203674	1.18684	0.842576	-0.24712	0.395964	1.0773	1.0773	0.107421	0.552975	1.06005	0.943355	-0.0841268	0.732415	1.02263	0.977872	-0.0322829	0.00149961	1.32024	0.757437	-0.400801	0.285056	1.14099	0.876433	-0.190284
P53007	Tricarboxylate transport protein, mitochondrial OS=Homo sapiens GN=SLC25A1 PE=1 SV=2 - [TXTP_HUMAN]		9	9	32.7454	0.246232	1.1457	1.1457	0.196226	0.0295143	1.52993	0.653625	-0.613464	8.59396e-06	3.71183	0.269409	-1.89213	0.654785	1.03208	1.03208	0.0455502	0.00739435	1.26881	0.788143	-0.343471	0.0117069	1.38894	0.719971	-0.473989
P54802	Alpha-N-acetylglucosaminidase OS=Homo sapiens GN=NAGLU PE=1 SV=2 - [ANAG_HUMAN]		9	9	34.1555	0.282633	1.17183	0.85337	-0.228757	0.198732	1.17873	0.848372	-0.237231	0.00752884	1.74013	0.574671	-0.799192	0.440916	1.08129	0.924819	-0.112758	0.256121	1.06565	0.938393	-0.0917361	3.76895e-06	1.78346	1.78346	0.834679
P55268	Laminin subunit beta-2 OS=Homo sapiens GN=LAMB2 PE=1 SV=2 - [LAMB2_HUMAN]		9	9	27.5464	0.0809658	1.24112	0.805721	-0.311648	0.808734	1.04697	1.04697	0.0662203	0.0747913	1.07744	1.07744	0.107609	0.582565	1.05243	0.950178	-0.0737299	0.0326384	1.11119	0.899935	-0.152107	0.894471	1.00782	0.992238	-0.0112425
P55769	NHP2-like protein 1 OS=Homo sapiens GN=NHP2L1 PE=1 SV=3 - [NH2L1_HUMAN]		9	9	28.4392	0.9407	1.01512	1.01512	0.0216492	0.273294	1.34829	1.34829	0.431135	0.00412198	1.71859	1.71859	0.781221	0.20458	1.2254	1.2254	0.29325	1.97762e-05	1.46202	1.46202	0.547964	0.130436	1.12233	0.891002	-0.1665
P62195	26S protease regulatory subunit 8 OS=Homo sapiens GN=PSMC5 PE=1 SV=1 - [PRS8_HUMAN]		10	9	40.042	0.495372	1.0864	1.0864	0.119557	0.0485948	1.169	1.169	0.225279	0.535552	1.05803	1.05803	0.0813758	0.471876	1.07848	0.927231	-0.109	0.000237283	1.42264	0.702919	-0.50857	0.643425	1.0584	1.0584	0.0818842
P67809	Nuclease-sensitive element-binding protein 1 OS=Homo sapiens GN=YBX1 PE=1 SV=3 - [YBOX1_HUMAN]		12	9	49.974	0.699571	1.0051	1.0051	0.00734604	0.674325	1.00792	1.00792	0.0113821	0.0113443	1.33042	0.751641	-0.411884	0.491365	1.07599	0.929377	-0.105664	0.013717	1.30066	0.768839	-0.379247	3.43505e-05	2.21031	0.452426	-1.14425
P67936	Tropomyosin alpha-4 chain OS=Homo sapiens GN=TPM4 PE=1 SV=3 - [TPM4_HUMAN]		18	9	66.7323	0.0743623	1.13076	1.13076	0.177291	0.0779675	1.19282	0.83835	-0.254375	0.00142653	1.49137	1.49137	0.576634	0.916204	1.02061	1.02061	0.0294295	0.00294623	1.22071	0.819198	-0.287716	2.50158e-08	1.63807	1.63807	0.711996
Q13011	Delta(3,5)-Delta(2,4)-dienoyl-CoA isomerase, mitochondrial OS=Homo sapiens GN=ECH1 PE=1 SV=2 - [ECH1_HUMAN]		10	9	37.9526	0.122429	1.09629	0.912167	-0.13263	0.00135847	1.2412	0.805671	-0.311738	4.23242e-08	4.7496	0.210544	-2.24781	0.543116	1.07386	1.07386	0.102802	0.376645	1.02939	0.971449	-0.0417905	0.673791	1.02608	0.974588	-0.0371362
Q14257	Reticulocalbin-2 OS=Homo sapiens GN=RCN2 PE=1 SV=1 - [RCN2_HUMAN]		9	9	38.1755	0.0263418	1.31526	0.760305	-0.395349	0.282099	1.07271	1.07271	0.101254	0.171699	1.07776	0.927852	-0.108033	0.27203	1.15329	0.867088	-0.205749	0.964191	1.01168	1.01168	0.0167587	0.00145712	1.38362	1.38362	0.468447
Q14554	Protein disulfide-isomerase A5 OS=Homo sapiens GN=PDIA5 PE=1 SV=1 - [PDIA5_HUMAN]		9	9	26.244	0.00506574	1.16036	0.861804	-0.214569	0.0684033	1.11857	1.11857	0.161655	0.978574	1.00007	0.999928	-0.000103885	0.819514	1.03298	1.03298	0.0468073	0.000259241	1.24445	1.24445	0.315513	1.51895e-05	1.62162	1.62162	0.697437
Q15233	Non-POU domain-containing octamer-binding protein OS=Homo sapiens GN=NONO PE=1 SV=4 - [NONO_HUMAN]		14	9	46.2835	0.0190765	1.2351	0.809652	-0.304625	0.466467	1.08533	1.08533	0.118133	0.136396	1.21953	1.21953	0.286322	0.0105683	1.26076	0.793175	-0.33429	0.0222808	1.18329	0.845104	-0.242799	0.161814	1.16562	0.857914	-0.221095
Q53EP0	Fibronectin type III domain-containing protein 3B OS=Homo sapiens GN=FNDC3B PE=1 SV=2 - [FND3B_HUMAN]		9	9	30.7183	0.0534418	1.20013	0.833244	-0.263188	0.0380319	1.18981	1.18981	0.250732	0.264034	1.11297	0.898496	-0.154416	0.62574	1.08997	1.08997	0.124285	0.730795	1.0184	1.0184	0.0263003	0.0601047	1.28456	1.28456	0.361276
Q86UE4	Protein LYRIC OS=Homo sapiens GN=MTDH PE=1 SV=2 - [LYRIC_HUMAN]		10	9	35.5048	0.597473	1.05002	0.952364	-0.0704153	0.894265	1.00191	1.00191	0.00274691	0.00263737	1.50205	1.50205	0.586929	0.175124	1.31088	1.31088	0.39054	0.000388348	1.27702	1.27702	0.352785	0.0444832	1.17164	1.17164	0.228533
Q8IVL5	Prolyl 3-hydroxylase 2 OS=Homo sapiens GN=LEPREL1 PE=1 SV=1 - [P3H2_HUMAN]		13	9	32.8075	0.641545	1.05269	0.949951	-0.0740751	0.22838	1.07013	1.07013	0.0977838	0.21082	1.07767	0.92793	-0.107912	0.794142	1.02876	1.02876	0.0409128	0.394071	1.0532	1.0532	0.0747789	0.000261471	1.36492	1.36492	0.448814
Q92973	Transportin-1 OS=Homo sapiens GN=TNPO1 PE=1 SV=2 - [TNPO1_HUMAN]		10	9	38.7848	0.233162	1.1683	1.1683	0.224408	0.0592423	1.2447	0.803404	-0.315803	0.00333882	1.23795	0.807789	-0.30795	0.732126	1.0393	1.0393	0.0556066	0.00806361	1.3778	0.725792	-0.462371	0.256669	1.098	0.910743	-0.134884
Q96I99	Succinyl-CoA ligase [GDP-forming] subunit beta, mitochondrial OS=Homo sapiens GN=SUCLG2 PE=1 SV=2 - [SUCB2_HUMAN]		12	9	40.9235	0.219638	1.08113	0.924959	-0.112539	0.00323432	1.32361	0.755507	-0.404483	2.20856e-08	6.70605	0.149119	-2.74546	0.877881	1.01022	1.01022	0.0146727	0.92026	1.00142	0.998587	-0.00204033	3.48144e-07	1.8232	0.548485	-0.866477
Q99459	Cell division cycle 5-like protein OS=Homo sapiens GN=CDC5L PE=1 SV=2 - [CDC5L_HUMAN]		9	9	23.6425	0.149138	1.94282	1.94282	0.958152	0.000239479	1.38983	1.38983	0.474909	0.00419957	1.64713	1.64713	0.719952	0.826328	1.01434	1.01434	0.0205367	0.00180093	1.27684	1.27684	0.352582	0.0217486	1.19696	0.83545	-0.259374
Q9H0U4	Ras-related protein Rab-1B OS=Homo sapiens GN=RAB1B PE=1 SV=1 - [RAB1B_HUMAN]		21	9	73.1583	0.0939958	1.18085	0.846851	-0.23982	0.922334	1.03575	1.03575	0.0506716	0.337	1.05804	0.945142	-0.0813974	0.353209	1.10975	0.901105	-0.150233	0.00475187	1.26687	0.789346	-0.34127	0.00328365	1.46987	0.680333	-0.555686
Q9UHX1	Poly(U)-binding-splicing factor PUF60 OS=Homo sapiens GN=PUF60 PE=1 SV=1 - [PUF60_HUMAN]		10	9	37.7641	0.156194	1.25941	1.25941	0.332745	0.907764	1.00862	0.991454	-0.012382	0.207042	1.16464	1.16464	0.219887	0.284246	1.07081	0.933874	-0.0987008	0.00580421	1.1967	0.835628	-0.259067	9.97549e-05	1.65719	0.603432	-0.728736
Q9UIJ7	GTP:AMP phosphotransferase AK3, mitochondrial OS=Homo sapiens GN=AK3 PE=1 SV=4 - [KAD3_HUMAN]		9	9	29.2804	0.512053	1.10008	1.10008	0.137605	0.00752272	1.51436	0.660346	-0.598707	0.00026856	2.55295	0.391704	-1.35216	0.123645	1.28623	1.28623	0.36315	0.218974	1.09825	1.09825	0.135204	0.303093	1.10382	0.905946	-0.142504
Q9UL25	Ras-related protein Rab-21 OS=Homo sapiens GN=RAB21 PE=1 SV=3 - [RAB21_HUMAN]		9	9	35.1719	0.163239	1.12786	0.886635	-0.173588	0.00125264	1.14451	1.14451	0.194736	0.328067	1.08734	1.08734	0.120797	0.195656	1.1373	1.1373	0.185617	0.026871	1.10913	1.10913	0.14943	0.0155499	1.11667	0.895519	-0.159204
Q9Y512	Sorting and assembly machinery component 50 homolog OS=Homo sapiens GN=SAMM50 PE=1 SV=3 - [SAM50_HUMAN]		9	9	28.041	0.292263	1.07863	0.927103	-0.109198	0.815865	1.03443	1.03443	0.0488381	0.678888	1.05546	1.05546	0.0778744	0.0910252	1.21335	1.21335	0.278997	0.000737614	1.21729	1.21729	0.283678	0.0325637	1.13307	1.13307	0.180233
B4DKB2	Endothelin-converting enzyme 1 OS=Homo sapiens GN=ECE1 PE=2 SV=1 - [B4DKB2_HUMAN]		8	8	31.1983	0.896739	1.08026	1.08026	0.111381	0.471132	1.08226	0.923995	-0.114043	0.0064132	1.1786	0.848466	-0.237071	0.43978	1.094	1.094	0.129614	0.000505619	1.34401	0.74404	-0.426547	0.38317	1.09549	1.09549	0.131573
E7EMX7	Ankycorbin OS=Homo sapiens GN=RAI14 PE=2 SV=1 - [E7EMX7_HUMAN]		8	8	31.1225	0.2174	1.05632	1.05632	0.079042	0.0010763	1.56328	1.56328	0.644575	4.79869e-06	2.78105	2.78105	1.47563	0.956279	1.00127	1.00127	0.00183485	0.000689389	1.36473	1.36473	0.448615	7.5586e-08	2.20328	2.20328	1.13965
E9PK09	Bcl-2-associated transcription factor 1 (Fragment) OS=Homo sapiens GN=BCLAF1 PE=2 SV=1 - [E9PK09_HUMAN]		9	8	27.1967	0.0875724	1.30633	1.30633	0.385515	0.000433542	1.47289	1.47289	0.558647	0.0809888	1.25785	1.25785	0.330965	0.0808801	1.19574	1.19574	0.257903	0.000244285	1.397	1.397	0.482337	0.120892	1.13066	1.13066	0.177167
F2Z2V0	Copine-1 (Fragment) OS=Homo sapiens GN=CPNE1 PE=2 SV=1 - [F2Z2V0_HUMAN]		8	8	31.9291	0.182678	1.13074	0.884379	-0.177264	0.0119794	1.33303	1.33303	0.414714	1.80896e-06	1.89945	1.89945	0.92558	0.0675918	1.21814	1.21814	0.284675	0.651069	1.01954	0.980833	-0.0279212	0.3134	1.05647	1.05647	0.0792551
F5H897	Heat shock protein 75 kDa, mitochondrial OS=Homo sapiens GN=TRAP1 PE=2 SV=1 - [F5H897_HUMAN]		12	8	46.505	0.247755	1.11944	0.893308	-0.162771	0.097308	1.14787	0.871176	-0.198964	5.42061e-07	2.59934	0.384713	-1.37814	0.699233	1.05412	1.05412	0.0760443	0.62899	1.019	1.019	0.0271499	3.14757e-06	1.386	0.721499	-0.470931
G3V1A4	Cofilin 1 (Non-muscle), isoform CRA_a OS=Homo sapiens GN=CFL1 PE=4 SV=1 - [G3V1A4_HUMAN]		11	8	46.7801	0.688115	1.06856	1.06856	0.0956665	0.00325296	1.59958	0.625165	-0.677691	0.135273	1.40032	0.714123	-0.485756	0.0432905	1.35302	0.739087	-0.436185	1.25501e-05	2.20114	0.45431	-1.13825	0.190851	1.17615	0.850235	-0.234067
G3V529	ATP-dependent RNA helicase DDX24 OS=Homo sapiens GN=DDX24 PE=2 SV=1 - [G3V529_HUMAN]		13	8	43.8661	0.0067896	1.44834	1.44834	0.534403	1.22018e-07	4.75662	4.75662	2.24994	1.1216e-05	4.40223	4.40223	2.13823	0.000169628	2.53672	2.53672	1.34296	4.02484e-07	2.54633	2.54633	1.34842	7.41832e-08	2.91699	2.91699	1.54448
G3XAM7	Catenin (Cadherin-associated protein), alpha 1, 102kDa, isoform CRA_a OS=Homo sapiens GN=CTNNA1 PE=4 SV=1 - [G3XAM7_HUMAN]		16	8	56.6972	0.135072	1.12892	0.885802	-0.174943	0.550705	1.03981	1.03981	0.0563172	0.470913	1.05999	0.943405	-0.0840508	0.216687	1.14715	1.14715	0.198052	0.181115	1.11768	1.11768	0.160512	0.751643	1.05332	1.05332	0.0749417
O00116	Alkyldihydroxyacetonephosphate synthase, peroxisomal OS=Homo sapiens GN=AGPS PE=1 SV=1 - [ADAS_HUMAN]		8	8	22.1365	0.158652	1.11065	0.900376	-0.1514	0.0485774	1.52808	1.52808	0.611721	0.577004	1.05862	0.944626	-0.082185	0.992837	1.00027	1.00027	0.000389368	0.132419	1.22518	0.816209	-0.29299	0.0364971	1.40946	0.70949	-0.495146
O15173	Membrane-associated progesterone receptor component 2 OS=Homo sapiens GN=PGRMC2 PE=1 SV=1 - [PGRC2_HUMAN]		9	8	35.7222	0.321583	1.11009	0.900832	-0.15067	0.000108421	1.54158	1.54158	0.624409	9.1535e-06	4.16615	4.16615	2.05872	0.112658	1.33233	1.33233	0.413949	1.45427e-05	1.49096	1.49096	0.576242	1.50996e-05	2.05408	2.05408	1.0385
O75489	NADH dehydrogenase [ubiquinone] iron-sulfur protein 3, mitochondrial OS=Homo sapiens GN=NDUFS3 PE=1 SV=1 - [NDUS3_HUMAN]		8	8	26.645	0.51994	1.04579	0.956213	-0.0645962	0.0100621	1.19687	0.835513	-0.259265	1.95525e-06	1.68003	0.595228	-0.748487	0.145592	1.12891	1.12891	0.174926	0.792005	1.01127	0.98886	-0.0161624	0.929619	1.00283	1.00283	0.00407129
P02786	Transferrin receptor protein 1 OS=Homo sapiens GN=TFRC PE=1 SV=2 - [TFR1_HUMAN]		8	8	28.3537	0.0523874	1.50043	0.666474	-0.585379	8.46826e-07	5.87192	5.87192	2.55383	2.85502e-08	15.619	15.619	3.96523	0.795288	1.02698	0.973729	-0.0384078	3.07749e-07	4.44773	4.44773	2.15307	5.64047e-05	3.16568	3.16568	1.66251
P05362	Intercellular adhesion molecule 1 OS=Homo sapiens GN=ICAM1 PE=1 SV=2 - [ICAM1_HUMAN]		9	8	34.4762	0.350753	1.14087	0.876521	-0.19014	0.0167607	1.26164	1.26164	0.335303	0.0598389	1.36912	1.36912	0.453249	0.920191	1.02362	1.02362	0.0336793	6.72689e-09	2.29452	0.435821	-1.19819	0.286419	1.11098	0.900108	-0.151829
P07437	Tubulin beta chain OS=Homo sapiens GN=TUBB PE=1 SV=2 - [TBB5_HUMAN]		57	8	234.324	0.393239	1.07081	1.07081	0.0987051	0.131019	1.30091	0.76869	-0.379526	0.260502	1.1643	0.858885	-0.219463	0.785373	1.01058	0.989529	-0.0151864	0.0258751	1.20832	0.827596	-0.273002	4.63871e-06	1.58206	1.58206	0.661803
P10606	Cytochrome c oxidase subunit 5B, mitochondrial OS=Homo sapiens GN=COX5B PE=1 SV=2 - [COX5B_HUMAN]		8	8	21.9959	0.284359	1.12174	0.891475	-0.165734	0.598021	1.05513	1.05513	0.0774268	0.00156963	1.57205	0.636111	-0.65265	0.184971	1.22684	1.22684	0.294948	0.0226504	1.17873	1.17873	0.237231	0.370023	1.08451	0.922074	-0.117045
P10619	Lysosomal protective protein OS=Homo sapiens GN=CTSA PE=1 SV=2 - [PPGB_HUMAN]		8	8	26.7531	0.94273	1.0413	0.96034	-0.0583824	0.00182058	1.6296	0.613648	-0.704517	0.000253404	1.65257	0.605119	-0.72471	0.475515	1.11491	1.11491	0.156934	0.03851	1.10874	1.10874	0.148927	0.115941	1.11364	1.11364	0.155285
P12814	Alpha-actinin-1 OS=Homo sapiens GN=ACTN1 PE=1 SV=2 - [ACTN1_HUMAN]		54	8	197.217	0.285503	1.14496	1.14496	0.195294	5.55784e-05	2.28727	0.437203	-1.19362	3.23215e-06	1.62584	0.615065	-0.701189	0.593165	1.06256	1.06256	0.0875448	0.000169317	1.60123	0.624518	-0.679185	0.00552294	1.26017	1.26017	0.333621
P13073	Cytochrome c oxidase subunit 4 isoform 1, mitochondrial OS=Homo sapiens GN=COX4I1 PE=1 SV=1 - [COX41_HUMAN]		9	8	27.2127	0.258804	1.15023	0.869395	-0.201917	0.197966	1.13227	1.13227	0.17922	0.64294	1.0796	0.926265	-0.110503	0.0775832	1.3408	1.3408	0.423095	0.00058752	1.42467	1.42467	0.510629	0.280198	1.09737	1.09737	0.134044
P16152	Carbonyl reductase [NADPH] 1 OS=Homo sapiens GN=CBR1 PE=1 SV=3 - [CBR1_HUMAN]		8	8	32.5358	0.103095	1.20467	1.20467	0.268642	0.000168182	1.78186	0.56121	-0.833386	0.0126231	1.2828	0.779548	-0.359291	0.739143	1.0192	0.981159	-0.0274417	8.39389e-06	1.70015	0.588184	-0.765661	0.0124503	1.14226	0.875457	-0.191892
P20618	Proteasome subunit beta type-1 OS=Homo sapiens GN=PSMB1 PE=1 SV=2 - [PSB1_HUMAN]		8	8	29.6476	0.0510718	1.35323	1.35323	0.436402	0.037816	1.52232	0.656893	-0.60627	0.000776034	1.21945	1.21945	0.286231	0.396338	1.12702	1.12702	0.172511	0.000438819	1.56642	0.638399	-0.647471	0.770477	1.01546	1.01546	0.0221287
P26373	60S ribosomal protein L13 OS=Homo sapiens GN=RPL13 PE=1 SV=4 - [RL13_HUMAN]		8	8	22.2662	0.508199	1.08199	0.924219	-0.113693	0.176943	1.14416	0.874004	-0.194289	0.00633752	1.78908	1.78908	0.839217	0.190102	1.2759	1.2759	0.351511	0.0231119	1.15878	1.15878	0.21261	0.00233015	1.37826	0.725554	-0.462845
P26640	Valine--tRNA ligase OS=Homo sapiens GN=VARS PE=1 SV=4 - [SYVC_HUMAN]		8	8	28.3741	0.146758	1.2544	1.2544	0.326998	0.000112508	2.03916	0.490398	-1.02798	0.0212309	1.40099	0.71378	-0.486449	0.770357	1.03565	1.03565	0.0505362	0.00877189	1.24023	0.806304	-0.310604	0.230833	1.06444	1.06444	0.0900922
P26885	Peptidyl-prolyl cis-trans isomerase FKBP2 OS=Homo sapiens GN=FKBP2 PE=1 SV=2 - [FKBP2_HUMAN]		8	8	27.2568	0.0823406	1.1678	0.856308	-0.223798	0.184894	1.11213	1.11213	0.15333	0.125847	1.11474	1.11474	0.156702	0.851675	1.01141	0.98872	-0.0163663	0.00157382	1.12795	1.12795	0.173697	0.00483649	1.19564	1.19564	0.257787
P31942	Heterogeneous nuclear ribonucleoprotein H3 OS=Homo sapiens GN=HNRNPH3 PE=1 SV=2 - [HNRH3_HUMAN]		8	8	30.5824	0.643111	1.0325	1.0325	0.0461453	0.478934	1.08452	1.08452	0.117058	0.720584	1.05088	0.95158	-0.0716027	0.256586	1.11571	0.896292	-0.157959	0.297878	1.0528	0.949846	-0.0742339	0.000180661	1.40025	0.714158	-0.485686
P31946	14-3-3 protein beta/alpha OS=Homo sapiens GN=YWHAB PE=1 SV=3 - [1433B_HUMAN]		16	8	60.8912	0.0850243	1.30999	1.30999	0.389551	0.0174018	1.87877	0.532263	-0.909789	0.507101	1.06516	1.06516	0.0910653	0.346854	1.19766	1.19766	0.260224	0.00432922	1.45217	0.688627	-0.538206	0.162959	1.18686	0.842559	-0.247151
P32119	Peroxiredoxin-2 OS=Homo sapiens GN=PRDX2 PE=1 SV=5 - [PRDX2_HUMAN]		9	8	30.3908	0.0952785	1.43848	1.43848	0.524548	0.0157361	1.35598	0.737472	-0.43934	0.0013236	1.56991	1.56991	0.650679	0.10548	1.05231	0.950293	-0.073555	6.05763e-05	1.37458	0.727497	-0.458987	2.74135e-08	1.61741	0.618274	-0.693682
P33176	Kinesin-1 heavy chain OS=Homo sapiens GN=KIF5B PE=1 SV=1 - [KINH_HUMAN]		10	8	34.3954	0.0772576	1.24508	1.24508	0.316235	0.132744	1.25791	0.79497	-0.331027	0.117044	1.31437	0.760823	-0.394368	0.207407	1.19087	1.19087	0.252012	0.213447	1.10695	0.903381	-0.146593	0.17957	1.1986	0.834304	-0.261354
P35613	Basigin OS=Homo sapiens GN=BSG PE=1 SV=2 - [BASI_HUMAN]		8	8	40.4649	0.04854	1.2353	0.809521	-0.304859	0.00252123	1.35578	1.35578	0.439121	0.00851063	1.51377	1.51377	0.598142	0.74847	1.03538	1.03538	0.0501638	9.21136e-07	1.56029	1.56029	0.641819	0.000143339	1.55696	1.55696	0.638728
P35637	RNA-binding protein FUS OS=Homo sapiens GN=FUS PE=1 SV=1 - [FUS_HUMAN]		10	8	38.4049	0.537905	1.05498	1.05498	0.0772209	0.376335	1.09028	0.917193	-0.124703	0.00220234	1.65789	0.603177	-0.729347	0.0182455	1.34624	0.74281	-0.428934	0.00562274	1.4357	0.696525	-0.521752	0.000138187	1.86078	0.53741	-0.895905
P47985	Cytochrome b-c1 complex subunit Rieske, mitochondrial OS=Homo sapiens GN=UQCRFS1 PE=1 SV=2 - [UCRI_HUMAN]		8	8	30.1324	0.109551	1.14492	0.873426	-0.195243	0.908974	1.01952	1.01952	0.0278849	2.89838e-05	2.1346	0.468471	-1.09397	0.380961	1.06579	0.938273	-0.0919202	0.641673	1.01861	0.981726	-0.0266076	0.0589827	1.12919	1.12919	0.175288
P48643	T-complex protein 1 subunit epsilon OS=Homo sapiens GN=CCT5 PE=1 SV=1 - [TCPE_HUMAN]		15	8	48.3998	0.188276	1.21144	1.21144	0.276723	0.712984	1.05638	0.946627	-0.0791326	4.58514e-06	1.60983	0.621183	-0.686909	0.606579	1.03081	0.970115	-0.0437716	0.00979317	1.16236	0.860322	-0.217052	0.0267342	1.3214	0.756773	-0.402068
P50402	Emerin OS=Homo sapiens GN=EMD PE=1 SV=1 - [EMD_HUMAN]		8	8	24.5356	0.985167	1.00185	0.998151	-0.00267031	0.00104768	1.37302	1.37302	0.45735	0.0115478	1.64032	1.64032	0.713974	0.40575	1.12179	1.12179	0.165801	0.000405934	1.32245	1.32245	0.403217	0.0278274	1.20611	1.20611	0.270363
P52292	Importin subunit alpha-1 OS=Homo sapiens GN=KPNA2 PE=1 SV=1 - [IMA1_HUMAN]		8	8	31.9733	0.599181	1.05339	0.949312	-0.075046	1.68838e-05	1.65308	0.60493	-0.725161	0.000328468	1.91318	0.52269	-0.935973	0.91234	1.0066	0.99344	-0.00949576	0.000288412	1.2604	0.793399	-0.333881	1.43924e-09	2.39345	0.417807	-1.25909
P52597	Heterogeneous nuclear ribonucleoprotein F OS=Homo sapiens GN=HNRNPF PE=1 SV=3 - [HNRPF_HUMAN]		13	8	42.8304	0.0534574	1.33838	1.33838	0.420485	0.0246986	1.24634	1.24634	0.317693	0.645292	1.03286	1.03286	0.0466472	0.13846	1.09225	0.915542	-0.127301	0.786271	1.00801	1.00801	0.0115039	0.846211	1.01926	0.981102	-0.0275257
P53597	Succinyl-CoA ligase [ADP/GDP-forming] subunit alpha, mitochondrial OS=Homo sapiens GN=SUCLG1 PE=1 SV=4 - [SUCA_HUMAN]		8	8	24.2739	0.983969	1.00087	1.00087	0.00125364	0.407239	1.07482	0.930392	-0.10409	1.22389e-07	4.82948	0.207062	-2.27187	0.597203	1.09329	1.09329	0.128676	0.00941599	1.1742	1.1742	0.231672	4.74488e-06	1.86708	0.535597	-0.90078
P54577	Tyrosine--tRNA ligase, cytoplasmic OS=Homo sapiens GN=YARS PE=1 SV=4 - [SYYC_HUMAN]		8	8	22.2999	0.350145	1.10994	1.10994	0.150483	0.00341026	1.5816	0.63227	-0.661386	9.04348e-06	1.5606	0.640777	-0.642105	0.914599	1.04957	0.952776	-0.0697916	1.87226e-05	1.68135	0.59476	-0.749621	0.000143612	1.49389	0.669395	-0.57907
P61769	Beta-2-microglobulin OS=Homo sapiens GN=B2M PE=1 SV=1 - [B2MG_HUMAN]		8	8	28.7524	0.313587	1.45583	0.686896	-0.541837	0.0211473	1.72765	1.72765	0.788808	0.0988709	1.42368	1.42368	0.509621	0.260372	1.28621	0.777476	-0.36313	0.196875	1.1562	0.864904	-0.209387	0.84695	1.05194	1.05194	0.0730516
P62258	14-3-3 protein epsilon OS=Homo sapiens GN=YWHAE PE=1 SV=1 - [1433E_HUMAN]		12	8	45.5115	0.141015	1.23979	1.23979	0.310096	0.000214541	1.71621	0.582678	-0.77923	0.0544252	1.25321	0.797953	-0.325625	0.657736	1.0411	0.960523	-0.0581082	1.24699e-05	1.95894	0.51048	-0.970075	0.00264307	1.46849	0.680971	-0.554334
P62750	60S ribosomal protein L23a OS=Homo sapiens GN=RPL23A PE=1 SV=1 - [RL23A_HUMAN]		14	8	46.2006	0.898148	1.00324	1.00324	0.00466891	0.0810409	1.4456	0.691755	-0.531667	0.0395405	1.28647	1.28647	0.363422	0.293861	1.2354	1.2354	0.304984	0.748683	1.01784	0.982474	-0.0255096	0.000100194	2.89311	0.345648	-1.53262
P62829	60S ribosomal protein L23 OS=Homo sapiens GN=RPL23 PE=1 SV=1 - [RL23_HUMAN]		8	8	28.6763	0.087297	1.12769	0.886766	-0.173374	0.482309	1.03042	1.03042	0.0432255	0.000185001	1.84402	1.84402	0.882857	0.798194	1.02402	1.02402	0.0342473	0.155433	1.08561	1.08561	0.118507	0.110702	1.06513	1.06513	0.091026
P69905	Hemoglobin subunit alpha OS=Homo sapiens GN=HBA1 PE=1 SV=2 - [HBA_HUMAN]		8	8	24.5017	0.253366	1.15939	0.86252	-0.213371	0.000666455	1.7092	1.7092	0.773323	1.56074e-05	2.35647	2.35647	1.23663	0.693898	1.07056	1.07056	0.0983614	0.000372784	1.50984	1.50984	0.594396	0.000371178	1.58873	1.58873	0.667873
Q01995	Transgelin OS=Homo sapiens GN=TAGLN PE=1 SV=4 - [TAGL_HUMAN]		9	8	27.8467	0.228337	1.29285	1.29285	0.370559	0.0010086	4.24455	0.235596	-2.08561	2.21889e-05	3.23644	0.308981	-1.69441	0.611386	1.02361	1.02361	0.0336645	1.0522e-05	2.53174	0.394985	-1.34013	0.753737	1.0206	1.0206	0.0294174
Q07666	KH domain-containing, RNA-binding, signal transduction-associated protein 1 OS=Homo sapiens GN=KHDRBS1 PE=1 SV=1 - [KHDR1_HUMAN]		8	8	22.7343	0.6093	1.07114	1.07114	0.0991512	0.0238326	1.16221	0.860432	-0.216867	0.595742	1.09819	0.91059	-0.135126	0.527616	1.05031	0.952096	-0.0708206	0.0504907	1.25942	0.794015	-0.332762	0.00952615	1.4974	0.667822	-0.582464
Q07955	Serine/arginine-rich splicing factor 1 OS=Homo sapiens GN=SRSF1 PE=1 SV=2 - [SRSF1_HUMAN]		9	8	26.6498	0.552066	1.06314	1.06314	0.0883272	0.00369815	1.26273	1.26273	0.336543	0.00451303	1.47095	1.47095	0.556745	0.58211	1.07569	1.07569	0.105265	0.000283426	1.25338	1.25338	0.32582	0.0158577	1.17352	0.852134	-0.230848
Q13162	Peroxiredoxin-4 OS=Homo sapiens GN=PRDX4 PE=1 SV=1 - [PRDX4_HUMAN]		12	8	42.4268	0.000515674	1.30277	0.767595	-0.381583	0.0241001	1.34849	1.34849	0.431341	0.0158087	1.20875	1.20875	0.273512	0.846848	1.01854	0.981796	-0.026505	0.000356393	1.30205	1.30205	0.380784	0.000377104	1.34914	1.34914	0.432042
Q16270	Insulin-like growth factor-binding protein 7 OS=Homo sapiens GN=IGFBP7 PE=1 SV=1 - [IBP7_HUMAN]		8	8	28.8975	0.3435	1.10301	0.906607	-0.141451	0.0435277	1.29526	1.29526	0.373243	0.0193532	1.46234	1.46234	0.548276	0.353331	1.18203	1.18203	0.241272	3.91135e-05	1.32815	1.32815	0.409413	0.00122123	1.46254	1.46254	0.548477
Q16822	Phosphoenolpyruvate carboxykinase [GTP], mitochondrial OS=Homo sapiens GN=PCK2 PE=1 SV=3 - [PCKGM_HUMAN]		11	8	34.2169	0.844489	1.03631	1.03631	0.0514491	0.00176184	1.3967	0.715974	-0.482021	1.77784e-06	5.29134	0.188988	-2.40363	0.610904	1.06942	1.06942	0.0968254	0.597537	1.02978	1.02978	0.0423341	3.22333e-09	3.595	0.278164	-1.84599
Q5JTV8	Torsin-1A-interacting protein 1 OS=Homo sapiens GN=TOR1AIP1 PE=1 SV=2 - [TOIP1_HUMAN]		8	8	29.6407	0.313436	1.11488	0.896956	-0.15689	0.00085618	1.45807	1.45807	0.544062	0.00147056	1.87167	1.87167	0.904324	0.312493	1.15698	1.15698	0.210368	0.000123553	1.38175	1.38175	0.466493	0.00136935	1.33925	1.33925	0.421423
Q6NUK1	Calcium-binding mitochondrial carrier protein SCaMC-1 OS=Homo sapiens GN=SLC25A24 PE=1 SV=2 - [SCMC1_HUMAN]		8	8	27.7568	0.0943776	1.2897	0.775377	-0.36703	0.205846	1.13124	0.883985	-0.177906	0.00023883	1.53406	0.651867	-0.617351	0.885221	1.01206	0.98808	-0.0173009	0.0477887	1.15661	0.864597	-0.2099	0.415975	1.11266	1.11266	0.154016
Q8IXB1	DnaJ homolog subfamily C member 10 OS=Homo sapiens GN=DNAJC10 PE=1 SV=2 - [DJC10_HUMAN]		8	8	28.5362	0.308228	1.25144	0.799077	-0.323594	0.684074	1.06455	1.06455	0.0902402	0.0197518	1.34936	0.741094	-0.432272	0.444236	1.07972	0.926168	-0.110654	0.0217762	1.2759	0.783761	-0.351515	0.124355	1.2065	1.2065	0.270827
Q8IXI1	Mitochondrial Rho GTPase 2 OS=Homo sapiens GN=RHOT2 PE=1 SV=2 - [MIRO2_HUMAN]		8	8	27.9048	0.189166	1.1381	0.878661	-0.186621	0.38521	1.0587	0.944557	-0.0822899	9.28473e-05	1.92077	0.520625	-0.941684	0.394813	1.09551	1.09551	0.131601	0.0469058	1.09863	1.09863	0.135709	2.02775e-06	1.62805	0.614232	-0.703144
Q8N1F7	Nuclear pore complex protein Nup93 OS=Homo sapiens GN=NUP93 PE=1 SV=2 - [NUP93_HUMAN]		10	8	33.2986	0.461439	1.40924	1.40924	0.494916	0.000964802	1.49652	1.49652	0.581615	0.000401622	1.90435	1.90435	0.929301	0.0671275	1.17868	1.17868	0.237171	0.972738	1.0006	1.0006	0.000865158	0.788844	1.01825	1.01825	0.0260885
Q8NFQ8	Torsin-1A-interacting protein 2 OS=Homo sapiens GN=TOR1AIP2 PE=1 SV=1 - [TOIP2_HUMAN]		8	8	31.0681	0.348882	1.08917	0.918126	-0.123235	0.0184575	1.33746	1.33746	0.419493	0.239929	1.10405	1.10405	0.14281	0.430823	1.13143	1.13143	0.178153	0.000207761	1.20488	1.20488	0.268884	0.0136581	1.15391	1.15391	0.206527
Q96D15	Reticulocalbin-3 OS=Homo sapiens GN=RCN3 PE=1 SV=1 - [RCN3_HUMAN]		8	8	34.7688	0.386051	1.08271	0.923606	-0.114651	0.000151544	1.36442	1.36442	0.448292	6.25567e-06	5.44516	5.44516	2.44498	0.163171	1.16823	1.16823	0.22432	0.000184324	1.16533	1.16533	0.220743	1.22816e-05	1.63166	1.63166	0.706339
Q99497	Protein DJ-1 OS=Homo sapiens GN=PARK7 PE=1 SV=2 - [PARK7_HUMAN]		8	8	27.094	0.255579	1.12651	1.12651	0.171863	0.00407888	1.67592	0.596688	-0.744952	0.0111256	1.3012	0.768519	-0.379847	0.995753	1.00436	1.00436	0.00628287	0.000582317	1.37591	0.726792	-0.460386	2.14029e-07	2.58793	0.38641	-1.3718
Q9BWM7	Sideroflexin-3 OS=Homo sapiens GN=SFXN3 PE=1 SV=2 - [SFXN3_HUMAN]		12	8	43.2605	0.0565933	1.26204	0.792365	-0.335763	0.0759164	1.27458	1.27458	0.350022	0.0223981	1.30278	0.76759	-0.381592	0.0950594	1.25524	1.25524	0.327968	0.00049983	1.31936	1.31936	0.399842	0.00408617	1.34851	1.34851	0.431364
Q9H488	GDP-fucose protein O-fucosyltransferase 1 OS=Homo sapiens GN=POFUT1 PE=1 SV=1 - [OFUT1_HUMAN]		8	8	27.4285	0.736148	1.05523	0.947661	-0.0775568	0.018959	1.26902	0.788007	-0.34372	0.00711964	1.52435	0.656019	-0.608191	0.565069	1.06028	1.06028	0.0844424	0.0806581	1.09877	1.09877	0.135888	0.709724	1.02172	0.978739	-0.0310036
Q9H8Y8	Golgi reassembly-stacking protein 2 OS=Homo sapiens GN=GORASP2 PE=1 SV=3 - [GORS2_HUMAN]		8	8	32.7359	0.148396	1.16654	1.16654	0.222238	0.300538	1.12503	0.888866	-0.169962	0.00265349	1.46301	1.46301	0.548943	0.132498	1.18539	1.18539	0.24536	0.106834	1.08868	0.918543	-0.12258	1.68656e-08	1.76431	0.566793	-0.819107
Q9Y265	RuvB-like 1 OS=Homo sapiens GN=RUVBL1 PE=1 SV=1 - [RUVB1_HUMAN]		9	8	31.1911	0.264431	1.10479	1.10479	0.143776	0.967606	1.006	0.994039	-0.00862509	0.856604	1.00881	1.00881	0.0126481	0.327581	1.08472	1.08472	0.117318	0.00658797	1.12812	1.12812	0.173918	0.012064	1.31718	1.31718	0.397449
Q9Y3E5	Peptidyl-tRNA hydrolase 2, mitochondrial OS=Homo sapiens GN=PTRH2 PE=1 SV=1 - [PTH2_HUMAN]		8	8	34.3865	0.135554	1.14968	0.869804	-0.201237	0.00153155	1.5448	1.5448	0.627422	3.83301e-05	1.90343	1.90343	0.928601	0.28366	1.14692	1.14692	0.197762	0.00516001	1.13061	0.88448	-0.177098	0.00359119	1.37858	0.725385	-0.463181
A8MVQ3	Cysteine--tRNA ligase, cytoplasmic OS=Homo sapiens GN=CARS PE=2 SV=1 - [A8MVQ3_HUMAN]		7	7	22.0132	0.882033	1.03546	0.965754	-0.0502718	0.0108317	1.61618	0.618741	-0.692592	0.77114	1.03272	0.968316	-0.0464509	0.909094	1.02811	1.02811	0.0399887	4.63672e-05	2.06955	0.483197	-1.04932	0.00187309	1.61692	0.61846	-0.693248
B1AK87	Capping protein (Actin filament) muscle Z-line, beta, isoform CRA_a OS=Homo sapiens GN=CAPZB PE=4 SV=1 - [B1AK87_HUMAN]		7	7	26.8837	0.204642	1.14609	1.14609	0.196717	0.120844	1.29872	0.76999	-0.377088	0.0329798	1.29333	1.29333	0.371096	0.322396	1.20435	1.20435	0.268259	0.0870475	1.14104	0.876396	-0.190345	0.0120939	1.29886	0.769907	-0.377245
B4DR63	26S protease regulatory subunit 4 OS=Homo sapiens GN=PSMC1 PE=2 SV=1 - [B4DR63_HUMAN]		9	7	36.3284	0.0834023	1.2524	1.2524	0.324697	0.308259	1.15252	0.867663	-0.204793	0.0638772	1.11064	1.11064	0.151386	0.664299	1.03202	1.03202	0.0454723	2.64437e-06	1.5218	0.657118	-0.605776	0.762698	1.01541	1.01541	0.0220558
B4DT77	Annexin OS=Homo sapiens GN=ANXA7 PE=2 SV=1 - [B4DT77_HUMAN]		7	7	27.4706	0.478352	1.23428	0.810189	-0.30367	1.02628e-06	7.33835	7.33835	2.87546	1.60189e-05	4.2884	4.2884	2.10044	0.805826	1.23577	0.809212	-0.30541	4.1976e-05	1.76109	1.76109	0.816468	5.8534e-06	3.27588	3.27588	1.71188
B4DWJ2	Uncharacterized protein OS=Homo sapiens GN=QARS PE=2 SV=1 - [B4DWJ2_HUMAN]		9	7	23.9747	0.0306825	1.36684	1.36684	0.450841	0.00010097	2.05503	0.48661	-1.03916	0.0166122	1.79188	0.558072	-0.841476	0.287977	1.18274	1.18274	0.242134	0.00216937	1.53471	0.651587	-0.61797	2.1574e-05	1.7621	0.567504	-0.817296
D3YTB1	60S ribosomal protein L32 (Fragment) OS=Homo sapiens GN=RPL32 PE=2 SV=1 - [D3YTB1_HUMAN]		7	7	20.9291	0.554651	1.1026	0.906946	-0.140912	0.0628513	1.35013	0.740669	-0.433099	0.0104052	1.56319	1.56319	0.644496	0.280999	1.22503	1.22503	0.292813	0.167856	1.10624	1.10624	0.145668	0.305028	1.11738	0.894947	-0.160126
E9PF19	Transducin beta-like protein 2 OS=Homo sapiens GN=TBL2 PE=2 SV=1 - [E9PF19_HUMAN]		7	7	24.0448	0.721195	1.04419	0.957676	-0.0623899	0.789342	1.02712	1.02712	0.0386001	0.073389	1.20723	1.20723	0.271703	0.307486	1.21005	1.21005	0.275069	0.0323165	1.19598	1.19598	0.258188	0.00142429	1.47857	1.47857	0.564204
E9PMP7	LIM domain only protein 7 (Fragment) OS=Homo sapiens GN=LMO7 PE=2 SV=1 - [E9PMP7_HUMAN]		7	7	26.2263	0.0393832	1.16142	1.16142	0.215891	0.850497	1.02948	0.971365	-0.0419141	0.00026511	1.62812	1.62812	0.703207	0.33397	1.1189	1.1189	0.16208	0.000470783	1.22799	1.22799	0.296295	0.362871	1.05655	1.05655	0.0793575
E9PPJ0	Splicing factor 3B subunit 2 OS=Homo sapiens GN=SF3B2 PE=2 SV=1 - [E9PPJ0_HUMAN]		9	7	27.3244	0.502897	1.08207	1.08207	0.113794	2.56485e-07	1.62242	1.62242	0.698144	0.00284737	1.46516	1.46516	0.551062	0.359932	1.06271	0.940987	-0.087753	3.76133e-05	1.3191	1.3191	0.399558	0.33981	1.04021	0.961349	-0.0568684
F8VU90	Peptidyl-prolyl cis-trans isomerase OS=Homo sapiens GN=FKBP11 PE=2 SV=1 - [F8VU90_HUMAN]		7	7	26.3026	0.172107	1.23533	0.809502	-0.304893	0.0103725	1.9685	1.9685	0.977096	0.152297	1.16313	1.16313	0.218015	0.117763	1.29223	0.773854	-0.369866	0.788449	1.02634	0.974332	-0.0375143	0.000122382	1.77384	1.77384	0.826874
H0Y6E7	RNA-binding motif protein, X chromosome, N-terminally processed (Fragment) OS=Homo sapiens GN=RBMX PE=4 SV=2 - [H0Y6E7_HUMAN]		8	7	29.287	0.373837	1.14868	1.14868	0.199977	0.00666591	1.31233	1.31233	0.392135	0.241239	1.19735	1.19735	0.259841	0.565793	1.09984	1.09984	0.137296	0.00133191	1.2874	1.2874	0.364465	0.0305099	1.27412	0.784853	-0.349506
H3BQZ7	HCG2044799 OS=Homo sapiens GN=HNRNPUL2-BSCL2 PE=4 SV=1 - [H3BQZ7_HUMAN]		11	7	38.1653	0.0536894	1.25659	1.25659	0.329513	0.0613302	1.4836	1.4836	0.569102	0.814191	1.01774	1.01774	0.0253699	0.537287	1.06781	1.06781	0.0946524	0.0440229	1.28742	0.776745	-0.364487	0.139111	1.33865	1.33865	0.420781
O00232	26S proteasome non-ATPase regulatory subunit 12 OS=Homo sapiens GN=PSMD12 PE=1 SV=3 - [PSD12_HUMAN]		7	7	21.9969	0.0974427	1.24908	1.24908	0.320863	0.210172	1.18038	1.18038	0.239257	0.543562	1.08609	1.08609	0.11914	0.176093	1.19091	0.839694	-0.252065	0.000810698	1.75215	0.570729	-0.809122	0.934296	1.07182	0.932995	-0.100058
O00267	Transcription elongation factor SPT5 OS=Homo sapiens GN=SUPT5H PE=1 SV=1 - [SPT5H_HUMAN]		7	7	22.7159	0.473489	1.09275	0.915125	-0.127959	0.0168182	2.02603	2.02603	1.01866	0.000870774	1.90069	1.90069	0.926526	0.112618	1.25602	1.25602	0.328863	0.177365	1.1049	0.905062	-0.143911	0.324546	1.09765	0.911034	-0.134423
O14672	Disintegrin and metalloproteinase domain-containing protein 10 OS=Homo sapiens GN=ADAM10 PE=1 SV=1 - [ADA10_HUMAN]		9	7	26.1247	0.4468	1.08408	0.922439	-0.116474	0.0104956	1.34026	0.746126	-0.422509	0.000137217	2.50131	0.399791	-1.32268	0.142636	1.30327	1.30327	0.382137	0.00297709	1.28003	1.28003	0.356176	0.0390378	1.179	1.179	0.237565
O15270	Serine palmitoyltransferase 2 OS=Homo sapiens GN=SPTLC2 PE=1 SV=1 - [SPTC2_HUMAN]		8	7	31.7791	0.820122	1.01543	1.01543	0.0220876	1.41137e-05	1.77785	1.77785	0.830135	0.000217783	1.77158	1.77158	0.825039	0.814056	1.0102	0.989901	-0.0146435	0.44967	1.05177	0.950778	-0.0728191	0.000215236	1.63364	1.63364	0.708093
O43854	EGF-like repeat and discoidin I-like domain-containing protein 3 OS=Homo sapiens GN=EDIL3 PE=1 SV=1 - [EDIL3_HUMAN]		7	7	24.1648	0.108353	1.14852	0.870683	-0.19978	0.00662097	1.39578	1.39578	0.481074	0.00173909	1.57348	1.57348	0.653956	0.509382	1.08845	1.08845	0.122275	2.65472e-06	1.48886	1.48886	0.574207	3.15806e-07	2.26224	2.26224	1.17775
O60701	UDP-glucose 6-dehydrogenase OS=Homo sapiens GN=UGDH PE=1 SV=1 - [UGDH_HUMAN]		7	7	25.5695	0.058966	1.18757	1.18757	0.248014	0.191896	1.11234	1.11234	0.153591	0.000312988	1.61962	1.61962	0.695653	0.679282	1.02902	1.02902	0.0412658	0.00743691	1.19607	0.836071	-0.258303	6.34392e-05	1.70761	1.70761	0.771977
O75131	Copine-3 OS=Homo sapiens GN=CPNE3 PE=1 SV=1 - [CPNE3_HUMAN]		7	7	22.8826	0.623029	1.11609	0.895985	-0.158454	0.186792	1.38876	1.38876	0.473796	7.84814e-07	3.36917	3.36917	1.75239	0.0507008	1.34373	1.34373	0.426245	0.0340804	1.13796	1.13796	0.186447	1.81871e-05	1.61719	1.61719	0.69349
O95373	Importin-7 OS=Homo sapiens GN=IPO7 PE=1 SV=1 - [IPO7_HUMAN]		7	7	22.1062	0.0756996	1.2613	1.2613	0.334916	0.00528307	1.85817	0.538163	-0.893886	0.0719175	1.16572	0.857836	-0.221226	0.279827	1.14929	1.14929	0.20074	2.06944e-06	2.49828	0.400275	-1.32094	0.0202533	1.38699	0.720987	-0.471955
O95486	Protein transport protein Sec24A OS=Homo sapiens GN=SEC24A PE=1 SV=2 - [SC24A_HUMAN]		9	7	31.2599	0.0551433	1.46187	1.46187	0.547812	0.942349	1.17813	1.17813	0.236497	0.000361815	2.1749	0.45979	-1.12095	0.212979	1.12038	1.12038	0.163984	0.187325	1.07886	1.07886	0.109502	0.00663092	1.26241	0.792134	-0.336184
O95881	Thioredoxin domain-containing protein 12 OS=Homo sapiens GN=TXNDC12 PE=1 SV=1 - [TXD12_HUMAN]		7	7	22.7496	0.090716	1.19681	0.835554	-0.259194	0.222493	1.0936	1.0936	0.129091	0.0151446	1.14071	1.14071	0.18993	0.151702	1.10903	0.901686	-0.149304	0.89779	1.01634	0.983927	-0.0233766	0.0768091	1.10186	1.10186	0.139947
P00403	Cytochrome c oxidase subunit 2 OS=Homo sapiens GN=MT-CO2 PE=1 SV=1 - [COX2_HUMAN]		7	7	23.4737	0.0142242	1.31786	0.758803	-0.398202	0.248452	1.19572	1.19572	0.257874	0.00114467	1.52291	0.656639	-0.606827	0.00479638	1.37997	1.37997	0.464634	0.00196083	1.25297	1.25297	0.325348	0.000342957	1.36099	1.36099	0.444661
P04080	Cystatin-B OS=Homo sapiens GN=CSTB PE=1 SV=2 - [CYTB_HUMAN]		7	7	22.244	0.207136	1.5543	1.5543	0.636263	0.00373001	1.75486	0.569848	-0.811352	2.79661e-05	2.31763	2.31763	1.21265	0.763645	1.01379	0.986402	-0.0197529	7.14553e-05	1.43864	0.695099	-0.524709	0.00444992	1.29596	0.771627	-0.374025
P05141	ADP/ATP translocase 2 OS=Homo sapiens GN=SLC25A5 PE=1 SV=7 - [ADT2_HUMAN]		20	7	60.3965	0.122949	1.16297	0.859866	-0.217817	0.288977	1.15909	0.862749	-0.212987	2.63297e-05	2.62848	0.380448	-1.39423	0.0856463	1.17847	1.17847	0.236913	0.00439236	1.12713	1.12713	0.172649	0.000399249	1.2756	0.783945	-0.351176
P06744	Glucose-6-phosphate isomerase OS=Homo sapiens GN=GPI PE=1 SV=4 - [G6PI_HUMAN]		16	7	58.5164	0.411959	1.19694	1.19694	0.25935	0.00788436	1.72833	0.578592	-0.789383	0.193512	1.2507	0.799552	-0.322736	0.947493	1.01287	1.01287	0.0184437	0.000143357	2.78924	0.358521	-1.47987	0.0498191	1.42152	0.703472	-0.507435
P07686	Beta-hexosaminidase subunit beta OS=Homo sapiens GN=HEXB PE=1 SV=3 - [HEXB_HUMAN]		20	7	62.3801	0.740802	1.35703	0.736902	-0.440456	0.817819	1.05465	0.948182	-0.0767641	0.805117	1.03753	1.03753	0.0531576	0.773405	1.61652	0.618615	-0.692887	0.726227	1.11332	1.11332	0.154866	0.679126	1.16028	0.86186	-0.214474
P08572	Collagen alpha-2(IV) chain OS=Homo sapiens GN=COL4A2 PE=1 SV=4 - [CO4A2_HUMAN]		7	7	25.9047	0.0237901	1.32808	0.752969	-0.409337	0.236672	1.18858	1.18858	0.249244	0.00159487	1.49374	1.49374	0.57893	0.988566	1.00785	1.00785	0.0112763	0.000185242	1.35504	1.35504	0.438331	0.00341387	1.39243	1.39243	0.47761
P10620	Microsomal glutathione S-transferase 1 OS=Homo sapiens GN=MGST1 PE=1 SV=1 - [MGST1_HUMAN]		8	7	29.8517	0.704103	1.06543	0.938591	-0.0914316	0.994031	1.12731	1.12731	0.172881	0.00219318	2.17724	2.17724	1.1225	0.111712	1.31015	1.31015	0.38973	0.00172847	1.39096	1.39096	0.476084	0.000222682	1.75532	1.75532	0.811735
P11388	DNA topoisomerase 2-alpha OS=Homo sapiens GN=TOP2A PE=1 SV=3 - [TOP2A_HUMAN]		12	7	39.2172	0.0260091	1.48542	0.673209	-0.570874	1.77218e-08	4.70384	0.212592	-2.23384	0.00750972	1.7807	0.561577	-0.832444	0.614216	1.0717	1.0717	0.0998958	0.715188	1.04817	1.04817	0.0678792	3.75949e-06	2.45973	0.406549	-1.2985
P14927	Cytochrome b-c1 complex subunit 7 OS=Homo sapiens GN=UQCRB PE=1 SV=2 - [QCR7_HUMAN]		7	7	23.2158	0.257203	1.13804	0.878706	-0.186547	0.186502	1.14405	0.874086	-0.194153	0.000670228	1.96806	0.508114	-0.976777	0.208654	1.17404	1.17404	0.231478	0.00139117	1.19585	1.19585	0.25804	0.0169522	1.17059	1.17059	0.227241
P15311	Ezrin OS=Homo sapiens GN=EZR PE=1 SV=4 - [EZRI_HUMAN]		21	7	67.8652	0.714605	1.18428	1.18428	0.244013	0.146966	1.25252	0.798388	-0.324838	0.412484	1.16606	0.857586	-0.221646	0.0885484	1.33138	0.751101	-0.41292	6.25218e-05	2.03918	0.490392	-1.02799	0.0203897	1.56566	0.638708	-0.646773
P18859	ATP synthase-coupling factor 6, mitochondrial OS=Homo sapiens GN=ATP5J PE=1 SV=1 - [ATP5J_HUMAN]		7	7	32.1649	0.272381	1.14576	0.872786	-0.1963	0.72797	1.02149	1.02149	0.0306687	0.00249805	1.86721	0.535559	-0.900883	0.356723	1.15766	1.15766	0.211213	6.455e-06	1.34477	1.34477	0.427358	0.924381	1.01094	1.01094	0.0157037
P20337	Ras-related protein Rab-3B OS=Homo sapiens GN=RAB3B PE=1 SV=2 - [RAB3B_HUMAN]		12	7	50.2735	0.103495	1.2451	0.803149	-0.31626	0.202277	1.13642	0.879953	-0.184501	0.0677035	1.2973	1.2973	0.375512	0.658595	1.02564	0.975	-0.0365256	0.0523071	1.16944	0.855107	-0.225823	0.042766	1.24909	1.24909	0.320878
P23634	Plasma membrane calcium-transporting ATPase 4 OS=Homo sapiens GN=ATP2B4 PE=1 SV=2 - [AT2B4_HUMAN]		14	7	50.3193	0.181517	1.17052	0.854325	-0.227144	0.238753	1.09427	0.913847	-0.129975	0.189968	1.14234	1.14234	0.191988	0.404002	1.18181	1.18181	0.240997	0.000735122	1.26209	1.26209	0.33582	1.7465e-07	1.97033	1.97033	0.978438
P25788	Proteasome subunit alpha type-3 OS=Homo sapiens GN=PSMA3 PE=1 SV=2 - [PSA3_HUMAN]		7	7	20.5018	0.0851846	1.26009	1.26009	0.333532	0.163693	1.17173	0.85344	-0.228638	0.253433	1.08239	0.923882	-0.11422	0.775162	1.04391	1.04391	0.0619907	0.00422549	1.44148	0.69373	-0.527554	0.164099	1.16285	0.859955	-0.217667
P30050	60S ribosomal protein L12 OS=Homo sapiens GN=RPL12 PE=1 SV=1 - [RL12_HUMAN]		7	7	29.5512	0.15918	1.14683	0.871972	-0.197646	0.302597	1.08648	1.08648	0.119658	0.000749112	1.8035	1.8035	0.850798	0.600277	1.04926	1.04926	0.0693741	0.200182	1.04947	1.04947	0.0696584	0.000243861	1.38842	0.720243	-0.473445
P30405	Peptidyl-prolyl cis-trans isomerase F, mitochondrial OS=Homo sapiens GN=PPIF PE=1 SV=1 - [PPIF_HUMAN]		7	7	20.3992	0.662624	1.05293	0.949733	-0.0744062	0.000713941	1.40914	1.40914	0.494817	0.000306704	1.46549	0.682365	-0.551384	0.60672	1.04523	0.956724	-0.0638258	0.470947	1.04225	1.04225	0.0597	0.00133205	1.34957	0.740977	-0.432499
P41250	Glycine--tRNA ligase OS=Homo sapiens GN=GARS PE=1 SV=3 - [SYG_HUMAN]		7	7	27.3217	0.705933	1.04525	1.04525	0.0638516	0.432939	1.12517	0.888757	-0.170139	0.00157527	2.1041	0.475263	-1.0732	0.0472271	1.22324	0.8175	-0.29071	2.63516e-05	1.84649	0.541569	-0.884783	0.0707427	1.33169	0.750927	-0.413256
P42766	60S ribosomal protein L35 OS=Homo sapiens GN=RPL35 PE=1 SV=2 - [RL35_HUMAN]		7	7	21.4878	0.287545	1.12593	0.888157	-0.171114	0.0796899	1.2322	0.811557	-0.301236	0.0253047	1.50475	1.50475	0.589525	0.203269	1.24482	1.24482	0.315932	0.040149	1.10743	1.10743	0.14721	0.00922625	1.37346	0.728088	-0.457816
P45880	Voltage-dependent anion-selective channel protein 2 OS=Homo sapiens GN=VDAC2 PE=1 SV=2 - [VDAC2_HUMAN]		19	7	81.3103	0.160192	1.28745	0.77673	-0.364516	0.00113012	2.90049	2.90049	1.5363	9.2572e-07	2.35298	2.35298	1.23449	0.255486	1.19975	0.83351	-0.262728	0.0374458	1.22923	1.22923	0.29776	0.0208628	1.28823	1.28823	0.365387
P56537	Eukaryotic translation initiation factor 6 OS=Homo sapiens GN=EIF6 PE=1 SV=1 - [IF6_HUMAN]		7	7	27.6806	0.750944	1.01948	0.980895	-0.027829	0.000239002	1.6492	1.6492	0.721768	9.60568e-06	1.8349	1.8349	0.875698	0.767802	1.02291	1.02291	0.0326855	0.312005	1.06752	1.06752	0.0942616	0.856087	1.00742	1.00742	0.0106675
P60866	40S ribosomal protein S20 OS=Homo sapiens GN=RPS20 PE=1 SV=1 - [RS20_HUMAN]		7	7	24.2067	0.519132	1.10925	0.90151	-0.149585	0.355967	1.08937	0.917963	-0.123493	0.0113933	1.35704	1.35704	0.440461	0.712679	1.03456	1.03456	0.0490153	0.0864478	1.08091	0.925143	-0.112252	0.000120324	1.50154	0.665982	-0.586446
P61353	60S ribosomal protein L27 OS=Homo sapiens GN=RPL27 PE=1 SV=2 - [RL27_HUMAN]		7	7	17.6402	0.437269	1.0691	0.935368	-0.0963934	0.0599634	1.25101	1.25101	0.323097	0.000737525	1.6187	1.6187	0.694836	0.34488	1.09566	1.09566	0.131798	0.449826	1.04317	1.04317	0.0609788	2.92502e-06	1.64342	0.608489	-0.716698
P61604	10 kDa heat shock protein, mitochondrial OS=Homo sapiens GN=HSPE1 PE=1 SV=2 - [CH10_HUMAN]		14	7	42.5269	0.0746883	1.14313	0.874788	-0.192995	0.687015	1.02051	1.02051	0.0292943	0.000998538	1.73479	0.576438	-0.794763	0.767537	1.03696	1.03696	0.0523664	0.00115767	1.12967	1.12967	0.175906	0.0100712	1.18053	0.847074	-0.23944
P62158	Calmodulin OS=Homo sapiens GN=CALM1 PE=1 SV=2 - [CALM_HUMAN]		7	7	26.1712	0.766333	1.06877	0.935654	-0.0959535	0.0934811	1.63243	0.612583	-0.707023	0.0596135	1.70805	1.70805	0.772354	0.248716	1.3673	1.3673	0.45133	0.830141	1.05402	0.94875	-0.0759004	0.847159	1.10603	0.904132	-0.145395
P62333	26S protease regulatory subunit 10B OS=Homo sapiens GN=PSMC6 PE=1 SV=1 - [PRS10_HUMAN]		7	7	27.8305	0.0740328	1.30483	1.30483	0.383863	0.413909	1.13033	0.884701	-0.176738	0.217854	1.10733	1.10733	0.147086	0.116823	1.22166	1.22166	0.288843	0.0284313	1.17946	0.847848	-0.238123	0.352298	1.09075	1.09075	0.125321
P62826	GTP-binding nuclear protein Ran OS=Homo sapiens GN=RAN PE=1 SV=3 - [RAN_HUMAN]		8	7	25.6176	0.0786615	1.23021	1.23021	0.29891	0.00767641	1.48839	0.671868	-0.573751	0.844617	1.01429	1.01429	0.0204698	0.311291	1.19344	1.19344	0.255131	0.000816669	1.32016	0.757482	-0.400716	0.108278	1.12432	0.889428	-0.16905
P62873	Guanine nucleotide-binding protein G(I)/G(S)/G(T) subunit beta-1 OS=Homo sapiens GN=GNB1 PE=1 SV=3 - [GBB1_HUMAN]		11	7	44.9126	0.4279	1.05026	0.952144	-0.0707488	2.00929e-05	2.19622	2.19622	1.13503	2.30051e-05	1.92069	1.92069	0.941624	0.00709649	1.23306	1.23306	0.302244	1.14053e-08	1.79197	1.79197	0.841548	1.79507e-09	2.28117	2.28117	1.18977
P62879	Guanine nucleotide-binding protein G(I)/G(S)/G(T) subunit beta-2 OS=Homo sapiens GN=GNB2 PE=1 SV=3 - [GBB2_HUMAN]		11	7	41.7923	0.88414	1.00267	1.00267	0.00385172	8.60797e-06	2.431	2.431	1.28155	0.000125451	1.8936	1.8936	0.921134	0.0233361	1.27475	1.27475	0.350214	4.73229e-06	1.78873	1.78873	0.838937	1.60647e-06	1.8526	1.8526	0.889551
P68431	Histone H3.1 OS=Homo sapiens GN=HIST1H3A PE=1 SV=2 - [H31_HUMAN]		13	7	45.4449	0.684607	1.25511	0.796745	-0.32781	0.183614	1.40989	1.40989	0.495582	0.578587	1.21875	0.820514	-0.2854	0.0179082	2.1676	0.46134	-1.1161	0.188181	2.65602	0.376503	-1.40927	0.218472	2.05381	0.4869	-1.0383
P78371	T-complex protein 1 subunit beta OS=Homo sapiens GN=CCT2 PE=1 SV=4 - [TCPB_HUMAN]		15	7	63.6496	0.0611959	1.31993	1.31993	0.400465	0.0129794	1.58791	0.62976	-0.667127	7.56294e-05	2.37492	0.421067	-1.24788	0.0582528	1.25474	0.796977	-0.32739	1.11996e-05	2.29729	0.435296	-1.19993	0.00714402	1.85932	0.537831	-0.894775
P84095	Rho-related GTP-binding protein RhoG OS=Homo sapiens GN=RHOG PE=1 SV=1 - [RHOG_HUMAN]		8	7	26.2246	0.0709905	1.18938	0.840775	-0.250209	0.702757	1.06398	1.06398	0.0894725	1.51514e-05	1.51615	0.659566	-0.600412	0.42893	1.06781	0.936495	-0.0946568	0.682478	1.03772	0.963655	-0.053412	0.536089	1.04455	1.04455	0.0628843
Q02218	2-oxoglutarate dehydrogenase, mitochondrial OS=Homo sapiens GN=OGDH PE=1 SV=3 - [ODO1_HUMAN]		14	7	55.6613	0.791814	1.00439	0.995629	-0.00631962	0.391007	1.25695	0.795577	-0.329926	0.000165046	6.73468	0.148485	-2.75161	0.187958	1.4908	0.670782	-0.576084	0.00670887	1.84549	0.541863	-0.884	0.0191196	2.08615	0.479351	-1.06085
Q03135	Caveolin-1 OS=Homo sapiens GN=CAV1 PE=1 SV=4 - [CAV1_HUMAN]		7	7	23.5425	0.193708	1.26811	0.788576	-0.342678	0.0146019	1.47392	1.47392	0.559661	3.05439e-06	3.65929	3.65929	1.87156	0.0315999	1.30016	1.30016	0.378693	0.0016222	1.39864	1.39864	0.484022	2.06845e-06	1.95964	1.95964	0.970588
Q07812	Apoptosis regulator BAX OS=Homo sapiens GN=BAX PE=1 SV=1 - [BAX_HUMAN]		7	7	32.8887	0.235289	1.12948	0.885366	-0.175654	0.00114993	1.68083	0.594944	-0.749173	0.000904594	2.06855	0.483431	-1.04862	0.153535	1.17562	0.850614	-0.233424	0.831811	1.02713	1.02713	0.0386222	0.136613	1.1659	1.1659	0.22145
Q07960	Rho GTPase-activating protein 1 OS=Homo sapiens GN=ARHGAP1 PE=1 SV=1 - [RHG01_HUMAN]		7	7	16.7311	0.00777883	1.21338	1.21338	0.279037	0.000405369	1.84786	0.541166	-0.885857	7.23092e-06	2.3113	0.432657	-1.2087	0.741696	1.03378	1.03378	0.047923	9.13199e-05	1.45183	0.688786	-0.537871	0.0196749	1.41449	0.706971	-0.500278
Q13637	Ras-related protein Rab-32 OS=Homo sapiens GN=RAB32 PE=1 SV=3 - [RAB32_HUMAN]		7	7	23.337	0.0782481	1.11655	0.895612	-0.159054	0.686346	1.06434	1.06434	0.089962	0.786331	1.01578	0.984462	-0.022593	0.864403	1.01759	1.01759	0.0251524	0.868711	1.00654	0.993498	-0.00941158	0.344743	1.04811	1.04811	0.0677835
Q13838	Spliceosome RNA helicase DDX39B OS=Homo sapiens GN=DDX39B PE=1 SV=1 - [DX39B_HUMAN]		16	7	54.225	0.814172	1.02289	1.02289	0.0326515	0.66605	1.02541	0.97522	-0.036201	0.0055275	1.39297	0.717888	-0.478169	0.00733592	1.38952	0.719675	-0.474582	0.0712916	1.37803	0.725676	-0.462603	0.0138322	1.5615	0.64041	-0.642931
Q15008	26S proteasome non-ATPase regulatory subunit 6 OS=Homo sapiens GN=PSMD6 PE=1 SV=1 - [PSMD6_HUMAN]		7	7	25.1901	0.0706404	1.50986	1.50986	0.594415	0.524127	1.11319	0.89832	-0.154699	0.294199	1.07965	1.07965	0.110564	0.341842	1.09676	1.09676	0.133249	0.857667	1.0064	1.0064	0.00920878	0.0441629	1.2112	1.2112	0.276436
Q15437	Protein transport protein Sec23B OS=Homo sapiens GN=SEC23B PE=1 SV=2 - [SC23B_HUMAN]		10	7	37.5564	0.645031	1.40477	1.40477	0.490338	0.411402	1.19285	0.838329	-0.254411	0.822736	1.0272	0.97352	-0.0387179	0.902054	1.01969	0.98069	-0.0281307	0.00154013	1.4695	0.680503	-0.555327	0.00417091	1.64595	0.60755	-0.718924
Q15717	ELAV-like protein 1 OS=Homo sapiens GN=ELAVL1 PE=1 SV=2 - [ELAV1_HUMAN]		8	7	27.9832	0.159499	1.22537	1.22537	0.293217	0.0986561	1.25009	0.799944	-0.322029	0.0370214	1.30223	0.767913	-0.380986	0.790421	1.01349	0.986694	-0.0193261	0.627279	1.03367	0.967423	-0.0477807	3.6581e-05	1.75631	0.569376	-0.812548
Q16836	Hydroxyacyl-coenzyme A dehydrogenase, mitochondrial OS=Homo sapiens GN=HADH PE=1 SV=3 - [HCDH_HUMAN]		7	7	24.2826	0.714162	1.06909	0.935372	-0.0963878	0.125129	1.4891	0.671546	-0.574443	1.91206e-05	8.99115	0.111221	-3.1685	0.373626	1.1591	0.86274	-0.213002	0.00572139	1.58067	0.632644	-0.660535	0.00226436	1.99098	0.502266	-0.993477
Q3SY69	Mitochondrial 10-formyltetrahydrofolate dehydrogenase OS=Homo sapiens GN=ALDH1L2 PE=1 SV=2 - [AL1L2_HUMAN]		7	7	24.5052	0.800514	1.0204	0.980007	-0.0291362	0.000378089	1.54819	0.645914	-0.630587	2.28365e-07	10.1111	0.098901	-3.33787	0.360309	1.20474	1.20474	0.268726	0.318397	1.06806	1.06806	0.0949963	1.27128e-07	3.55408	0.281367	-1.82948
Q6NUQ4	Transmembrane protein 214 OS=Homo sapiens GN=TMEM214 PE=1 SV=2 - [TM214_HUMAN]		7	7	22.2237	0.715062	1.14999	1.14999	0.201623	0.0292827	1.36882	0.730557	-0.452931	0.00101484	1.73501	0.576367	-0.79494	0.172736	1.27761	1.27761	0.353447	0.291267	1.05931	1.05931	0.0831291	0.667358	1.04741	0.954731	-0.0668331
Q71DI3	Histone H3.2 OS=Homo sapiens GN=HIST2H3A PE=1 SV=3 - [H32_HUMAN]		13	7	46.2385	0.78434	1.21884	0.820456	-0.285503	0.0652993	1.94205	1.94205	0.957581	0.395082	1.57116	1.57116	0.651831	0.0293521	2.05601	0.48638	-1.03984	0.497038	2.01939	0.4952	-1.01392	0.225466	1.95405	0.511757	-0.966468
Q8N163	Cell cycle and apoptosis regulator protein 2 OS=Homo sapiens GN=CCAR2 PE=1 SV=2 - [CCAR2_HUMAN]		9	7	32.7492	0.128559	1.30683	1.30683	0.386069	0.000668257	1.67459	1.67459	0.743805	0.352603	1.13617	1.13617	0.184173	0.322161	1.08738	0.919642	-0.120856	0.0104435	1.29537	0.77198	-0.373364	0.927499	1.00379	1.00379	0.00546268
Q8N2K0	Monoacylglycerol lipase ABHD12 OS=Homo sapiens GN=ABHD12 PE=1 SV=2 - [ABD12_HUMAN]		7	7	18.9494	0.0916805	1.15776	0.863739	-0.211333	0.634472	1.01829	0.982039	-0.0261472	3.09307e-05	1.58176	0.632206	-0.661532	0.234805	1.07222	1.07222	0.100602	0.022418	1.19953	1.19953	0.262475	0.00257513	1.39525	1.39525	0.480528
Q8NC51	Plasminogen activator inhibitor 1 RNA-binding protein OS=Homo sapiens GN=SERBP1 PE=1 SV=2 - [PAIRB_HUMAN]		7	7	22.3438	0.562145	1.072	1.072	0.100303	0.00117022	1.68874	0.592158	-0.755946	0.556549	1.03804	0.963355	-0.0538608	0.65788	1.06103	1.06103	0.085468	0.0136299	1.22597	0.815681	-0.293923	6.5218e-07	2.27526	0.439511	-1.18603
Q8TCJ2	Dolichyl-diphosphooligosaccharide--protein glycosyltransferase subunit STT3B OS=Homo sapiens GN=STT3B PE=1 SV=1 - [STT3B_HUMAN]		10	7	27.5749	0.226369	1.16143	0.861006	-0.215904	0.00916906	1.31042	1.31042	0.390028	0.0768542	1.28486	1.28486	0.361614	0.468117	1.13563	1.13563	0.183494	4.17989e-05	1.42399	1.42399	0.509936	0.00061143	1.5091	1.5091	0.593685
Q8TCS8	Polyribonucleotide nucleotidyltransferase 1, mitochondrial OS=Homo sapiens GN=PNPT1 PE=1 SV=2 - [PNPT1_HUMAN]		7	7	21.6262	0.10566	1.21243	0.824792	-0.277897	0.784257	1.01249	0.987667	-0.017904	1.03067e-07	4.40522	0.227004	-2.13921	0.241602	1.11679	0.895426	-0.159353	0.00342999	1.30624	0.765556	-0.385419	4.93481e-06	1.50333	0.665188	-0.588166
Q8TCT9	Minor histocompatibility antigen H13 OS=Homo sapiens GN=HM13 PE=1 SV=1 - [HM13_HUMAN]		7	7	24.1394	0.667841	1.05042	0.952002	-0.0709634	0.0268607	1.18805	1.18805	0.248597	0.00115745	1.6963	1.6963	0.762389	0.467415	1.06832	1.06832	0.0953442	3.20742e-05	1.30596	1.30596	0.385108	0.00133776	1.25377	1.25377	0.326274
Q8WX93	Palladin OS=Homo sapiens GN=PALLD PE=1 SV=3 - [PALLD_HUMAN]		9	7	24.5688	0.729239	1.0277	1.0277	0.0394179	0.620321	1.06669	0.937479	-0.093142	0.663821	1.05179	1.05179	0.0728436	0.663953	1.04735	0.954786	-0.0667502	2.32434e-05	1.61777	0.618136	-0.694004	0.0616923	1.34392	1.34392	0.426448
Q92544	Transmembrane 9 superfamily member 4 OS=Homo sapiens GN=TM9SF4 PE=1 SV=2 - [TM9S4_HUMAN]		7	7	26.0386	0.994645	1.0026	1.0026	0.00375073	0.00308218	1.26057	1.26057	0.334077	0.182974	1.06888	1.06888	0.0960962	0.851047	1.01053	1.01053	0.0151119	0.000242309	1.18772	1.18772	0.248201	0.000177475	1.28572	1.28572	0.362571
Q969V3	Nicalin OS=Homo sapiens GN=NCLN PE=1 SV=2 - [NCLN_HUMAN]		17	7	62.3117	0.149347	1.2109	0.825832	-0.27608	0.00100726	1.31954	1.31954	0.400032	0.153264	1.20629	1.20629	0.270578	0.727868	1.08413	1.08413	0.11654	0.00124423	1.2936	1.2936	0.371394	0.016607	1.24701	1.24701	0.318467
Q96PK6	RNA-binding protein 14 OS=Homo sapiens GN=RBM14 PE=1 SV=2 - [RBM14_HUMAN]		7	7	23.6438	0.652408	1.05739	0.945723	-0.0805111	0.00203583	1.37583	1.37583	0.460297	0.00794525	1.76993	1.76993	0.823695	0.925647	1.041	1.041	0.0579637	0.000706301	1.40963	1.40963	0.495314	0.0007576	1.3642	0.733032	-0.448051
Q96S52	GPI transamidase component PIG-S OS=Homo sapiens GN=PIGS PE=1 SV=3 - [PIGS_HUMAN]		7	7	25.0292	0.0114562	1.35006	0.740706	-0.433027	0.840156	1.01632	0.98394	-0.0233584	0.000951968	1.67951	0.59541	-0.748044	0.0558238	1.22371	0.817189	-0.291258	0.0258411	1.09693	1.09693	0.133476	0.000250515	1.32784	1.32784	0.409079
Q99519	Sialidase-1 OS=Homo sapiens GN=NEU1 PE=1 SV=1 - [NEUR1_HUMAN]		7	7	20.3762	0.550419	1.0904	1.0904	0.124851	0.130291	1.20128	0.832446	-0.264571	0.721966	1.01997	1.01997	0.0285265	0.599235	1.1201	1.1201	0.163623	0.270194	1.07079	1.07079	0.0986819	0.00648704	1.2603	0.793462	-0.333767
Q9BRR6	ADP-dependent glucokinase OS=Homo sapiens GN=ADPGK PE=1 SV=1 - [ADPGK_HUMAN]		7	7	26.0273	0.0322788	1.23611	0.808989	-0.305808	0.0161607	1.40034	1.40034	0.485774	0.980786	1.00078	1.00078	0.00113042	0.337034	1.061	0.942507	-0.0854249	0.639992	1.03603	0.96522	-0.0510696	0.01182	1.18633	1.18633	0.246511
Q9H0U9	Testis-specific Y-encoded-like protein 1 OS=Homo sapiens GN=TSPYL1 PE=1 SV=3 - [TSYL1_HUMAN]		7	7	31.5297	0.00395305	1.81411	1.81411	0.859266	1.82976e-07	10.4973	10.4973	3.39194	4.48068e-07	6.77135	6.77135	2.75944	2.07209e-06	1.97137	1.97137	0.979197	2.92439e-09	2.95254	2.95254	1.56196	4.4884e-10	3.4166	3.4166	1.77256
Q9H4M9	EH domain-containing protein 1 OS=Homo sapiens GN=EHD1 PE=1 SV=2 - [EHD1_HUMAN]		10	7	32.7952	0.67066	1.04455	1.04455	0.0628776	0.0894594	1.29644	0.771341	-0.37456	8.82309e-05	1.37613	0.726674	-0.460619	0.247929	1.05167	0.950873	-0.0726753	4.09264e-06	1.6643	0.600855	-0.734911	8.16419e-06	1.61573	0.618914	-0.692188
Q9HAV7	GrpE protein homolog 1, mitochondrial OS=Homo sapiens GN=GRPEL1 PE=1 SV=2 - [GRPE1_HUMAN]		7	7	23.0294	0.425754	1.07657	0.928875	-0.106444	0.027297	1.22226	1.22226	0.289555	0.137071	1.19101	0.839626	-0.252181	0.279094	1.09693	1.09693	0.133476	0.00167409	1.21609	1.21609	0.282248	0.150372	1.11694	0.895304	-0.15955
Q9NR31	GTP-binding protein SAR1a OS=Homo sapiens GN=SAR1A PE=1 SV=1 - [SAR1A_HUMAN]		9	7	33.5369	0.110087	1.12495	1.12495	0.169857	0.0492724	1.44577	0.691674	-0.531835	0.0584715	1.29808	0.770368	-0.376381	0.735958	1.0611	0.94242	-0.0855582	2.13505e-05	1.54065	0.649078	-0.623537	0.00908802	1.33402	1.33402	0.415781
Q9NZI8	Insulin-like growth factor 2 mRNA-binding protein 1 OS=Homo sapiens GN=IGF2BP1 PE=1 SV=2 - [IF2B1_HUMAN]		7	7	21.4158	0.167717	1.32193	1.32193	0.402648	5.56136e-05	2.24712	0.445013	-1.16808	0.00995349	1.40375	0.712376	-0.48929	0.827634	1.0423	0.959417	-0.0597702	2.52149e-06	1.53767	0.650333	-0.620749	0.000154314	1.37395	0.727826	-0.458334
Q9P0L0	Vesicle-associated membrane protein-associated protein A OS=Homo sapiens GN=VAPA PE=1 SV=3 - [VAPA_HUMAN]		7	7	26.9556	0.589306	1.06382	1.06382	0.0892489	0.000648255	1.27401	1.27401	0.349376	9.65638e-05	1.87008	1.87008	0.9031	0.68386	1.03107	1.03107	0.0441418	0.0121427	1.16193	1.16193	0.216524	0.00051405	1.31143	0.762525	-0.391143
Q9UHD8	Septin-9 OS=Homo sapiens GN=SEPT9 PE=1 SV=2 - [SEPT9_HUMAN]		10	7	30.7638	0.151051	1.14699	1.14699	0.197851	0.00346496	1.3797	0.724796	-0.464353	0.0420516	1.23913	0.807018	-0.309327	0.646991	1.02392	1.02392	0.0340989	0.000827494	1.31834	0.758527	-0.398727	0.0233418	1.5036	0.665069	-0.588425
Q9UKK3	Poly [ADP-ribose] polymerase 4 OS=Homo sapiens GN=PARP4 PE=1 SV=3 - [PARP4_HUMAN]		7	7	24.1076	0.438085	1.07512	1.07512	0.104493	0.37789	1.11865	1.11865	0.161757	0.107408	1.43868	1.43868	0.52475	0.4298	1.05458	1.05458	0.0766627	0.27254	1.04595	0.956071	-0.0648096	1.10313e-05	1.69954	1.69954	0.765141
Q9Y224	UPF0568 protein C14orf166 OS=Homo sapiens GN=C14orf166 PE=1 SV=1 - [CN166_HUMAN]		8	7	35.8834	0.38917	1.80452	1.80452	0.851614	0.698065	1.05197	0.950598	-0.0730927	0.782158	1.05134	0.951167	-0.0722298	0.0819488	1.51151	0.661592	-0.595986	0.000301093	1.93981	0.515514	-0.955916	0.00841155	2.11952	0.471805	-1.08374
Q9Y230	RuvB-like 2 OS=Homo sapiens GN=RUVBL2 PE=1 SV=3 - [RUVB2_HUMAN]		13	7	46.5057	0.961734	1.0279	0.972862	-0.0396932	0.0373511	1.2254	1.2254	0.293252	0.519249	1.06794	1.06794	0.0948352	0.954985	1.00229	0.997714	-0.00330173	0.941681	1.01221	1.01221	0.0175035	0.00151375	1.3301	1.3301	0.41153
Q9Y2X3	Nucleolar protein 58 OS=Homo sapiens GN=NOP58 PE=1 SV=1 - [NOP58_HUMAN]		7	7	27.6504	0.776164	1.03698	0.964339	-0.0523881	5.52703e-05	1.51403	1.51403	0.598391	0.00578406	1.85646	1.85646	0.892553	0.160329	1.22392	1.22392	0.291508	0.000197123	1.42436	1.42436	0.510314	0.0207927	1.15699	0.864315	-0.210371
Q9Y305	Acyl-coenzyme A thioesterase 9, mitochondrial OS=Homo sapiens GN=ACOT9 PE=1 SV=2 - [ACOT9_HUMAN]		7	7	20.795	0.0912028	1.14405	0.874089	-0.194148	0.217448	1.12872	0.885961	-0.174685	1.21234e-06	5.97805	0.167279	-2.57967	0.684776	1.03407	0.967056	-0.0483282	0.249505	1.07471	1.07471	0.103943	0.000481538	1.63545	0.611452	-0.70969
Q9Y3A6	Transmembrane emp24 domain-containing protein 5 OS=Homo sapiens GN=TMED5 PE=1 SV=1 - [TMED5_HUMAN]		7	7	29.7019	0.350124	1.23793	0.807797	-0.307935	0.0260474	1.35578	1.35578	0.439122	0.0051013	1.39921	1.39921	0.484612	0.985996	1.01102	1.01102	0.0158145	0.971222	1.03155	0.969418	-0.0448092	0.00918498	1.42914	1.42914	0.515149
Q9Y4W6	AFG3-like protein 2 OS=Homo sapiens GN=AFG3L2 PE=1 SV=2 - [AFG32_HUMAN]		7	7	22.8167	0.0091906	1.22254	0.817966	-0.289887	0.676003	1.07665	1.07665	0.106551	1.4257e-08	3.00492	0.332787	-1.58733	0.624908	1.04695	0.955159	-0.0661878	0.227645	1.04544	0.956533	-0.0641132	6.67807e-06	2.0812	0.480491	-1.05742
Q9Y680	Peptidyl-prolyl cis-trans isomerase FKBP7 OS=Homo sapiens GN=FKBP7 PE=1 SV=1 - [FKBP7_HUMAN]		7	7	24.9119	0.595646	1.05549	0.947424	-0.0779176	0.047547	1.24781	0.801401	-0.319404	0.278167	1.10431	0.905539	-0.143151	0.947768	1.01695	1.01695	0.0242464	0.241459	1.07809	1.07809	0.108482	0.0730898	1.12297	1.12297	0.167315
Q9Y696	Chloride intracellular channel protein 4 OS=Homo sapiens GN=CLIC4 PE=1 SV=4 - [CLIC4_HUMAN]		7	7	26.7113	0.323043	1.16899	1.16899	0.225267	0.00152271	2.28927	0.436821	-1.19489	0.0494202	1.16809	0.856097	-0.224154	0.649785	1.04869	1.04869	0.0685901	4.18563e-05	1.97973	0.505119	-0.985305	0.632565	1.10117	0.908122	-0.139042
S4R3H4	Apoptotic chromatin condensation inducer in the nucleus OS=Homo sapiens GN=ACIN1 PE=4 SV=1 - [S4R3H4_HUMAN]		12	7	40.9767	0.635503	1.05498	1.05498	0.0772181	1.80903e-05	1.48233	1.48233	0.56787	0.00252658	1.57451	1.57451	0.654904	0.716293	1.02905	1.02905	0.041308	4.03224e-05	1.2547	1.2547	0.32734	0.0345619	1.16759	0.856466	-0.223533
B1AK13	3-hydroxymethyl-3-methylglutaryl-Coenzyme A lyase (Hydroxymethylglutaricaciduria), isoform CRA_b OS=Homo sapiens GN=HMGCL PE=2 SV=1 - [B1AK13_HUMAN]		6	6	24.0812	0.577509	1.05582	1.05582	0.0783593	0.0450192	1.8084	0.552976	-0.854711	6.97171e-08	7.42114	0.13475	-2.89164	0.271803	1.30296	1.30296	0.381792	0.00199979	1.4032	0.712658	-0.488719	1.38314e-06	3.60183	0.277636	-1.84873
B4DDS3	Cleft lip and palate associated transmembrane protein 1, isoform CRA_a OS=Homo sapiens GN=CLPTM1 PE=2 SV=1 - [B4DDS3_HUMAN]		10	6	38.5368	0.858854	1.12428	0.88946	-0.168999	0.0329761	1.21319	1.21319	0.278808	0.000428583	1.76858	1.76858	0.822592	0.00465303	1.27383	1.27383	0.349173	0.0553468	1.16081	1.16081	0.215135	0.281142	1.16476	1.16476	0.220035
B4DGD5	DnaJ homolog subfamily C member 11 OS=Homo sapiens GN=DNAJC11 PE=2 SV=1 - [B4DGD5_HUMAN]		7	6	21.8502	0.419409	1.10351	0.906198	-0.142102	0.240837	1.16517	1.16517	0.22054	3.33446e-05	1.68174	1.68174	0.749956	0.997133	1.02389	1.02389	0.0340645	0.416136	1.09971	0.909333	-0.137119	0.207608	1.11134	0.899813	-0.152303
B4DGU4	Catenin beta-1 OS=Homo sapiens GN=CTNNB1 PE=2 SV=1 - [B4DGU4_HUMAN]		6	6	20.9128	0.880158	1.01735	1.01735	0.0248177	0.000985273	1.50563	1.50563	0.590372	0.00240668	1.36294	1.36294	0.44672	0.100676	1.14792	1.14792	0.199017	8.13017e-05	1.66851	1.66851	0.738558	7.39577e-08	1.96668	1.96668	0.975759
B4DQJ8	6-phosphogluconate dehydrogenase, decarboxylating OS=Homo sapiens GN=PGD PE=2 SV=1 - [B4DQJ8_HUMAN]		11	6	33.4916	0.0763112	1.38495	1.38495	0.469832	0.00621419	1.73903	0.575034	-0.79828	0.129257	1.14347	1.14347	0.19342	0.950352	1.00114	0.998856	-0.00165073	0.000221613	2.03208	0.492107	-1.02295	0.158784	1.18823	0.841584	-0.24882
B7Z1R5	V-type proton ATPase catalytic subunit A OS=Homo sapiens GN=ATP6V1A PE=2 SV=1 - [B7Z1R5_HUMAN]		25	6	102.134	0.13753	1.21064	1.21064	0.275767	1.32562e-05	2.42008	2.42008	1.27506	6.05971e-06	3.94729	3.94729	1.98086	0.0617693	1.29914	1.29914	0.377555	0.714379	1.02377	1.02377	0.0338865	0.118439	1.23552	1.23552	0.305118
C9J0K6	Sorcin OS=Homo sapiens GN=SRI PE=2 SV=1 - [C9J0K6_HUMAN]		6	6	16.2429	0.642589	1.03728	1.03728	0.0528064	0.148117	1.49843	0.667366	-0.583451	0.0878039	1.26855	0.788301	-0.343182	0.191619	1.26401	1.26401	0.338005	0.132226	1.11163	0.899582	-0.152673	0.00428584	1.3434	0.744379	-0.425891
C9JAB2	Serine/arginine-rich-splicing factor 7 OS=Homo sapiens GN=SRSF7 PE=2 SV=1 - [C9JAB2_HUMAN]		7	6	21.0575	0.546827	1.05831	1.05831	0.0817651	0.0113283	1.36982	1.36982	0.453989	0.00593113	1.46426	1.46426	0.550173	0.560455	1.05909	1.05909	0.0828247	0.0422715	1.07246	1.07246	0.100923	0.00229413	1.36043	0.73506	-0.444065
C9JMU5	Probable ATP-dependent RNA helicase DDX17 OS=Homo sapiens GN=DDX17 PE=2 SV=1 - [C9JMU5_HUMAN]		19	6	59.2654	0.437098	1.11547	0.896484	-0.15765	0.411374	1.12913	1.12913	0.17521	0.0403834	1.6474	1.6474	0.720195	0.518099	1.19028	1.19028	0.251296	0.771796	1.17662	1.17662	0.234644	0.214032	1.14254	1.14254	0.19225
C9JXB8	60S ribosomal protein L24 OS=Homo sapiens GN=RPL24 PE=4 SV=1 - [C9JXB8_HUMAN]		6	6	19.8448	0.971849	1.00215	0.997853	-0.00310073	0.200359	1.07994	0.925977	-0.110951	0.00305391	1.53508	1.53508	0.618312	0.471164	1.11119	1.11119	0.152108	0.00376801	1.15842	1.15842	0.212153	0.410548	1.05056	0.951873	-0.0711585
D6R938	Calcium/calmodulin-dependent protein kinase (CaM kinase) II delta, isoform CRA_e OS=Homo sapiens GN=CAMK2D PE=4 SV=1 - [D6R938_HUMAN]		10	6	35.3985	0.973908	1.03052	1.03052	0.0433733	0.0664225	1.22888	1.22888	0.297339	0.328843	1.05447	1.05447	0.0765227	0.211643	1.07508	0.930163	-0.104444	0.432013	1.04647	0.955596	-0.0655266	0.0125127	1.20081	1.20081	0.264007
E5RJR5	S-phase kinase-associated protein 1 OS=Homo sapiens GN=SKP1 PE=2 SV=1 - [E5RJR5_HUMAN]		6	6	21.14	0.000826809	1.36098	1.36098	0.444643	0.000974692	1.56733	1.56733	0.648308	5.261e-05	2.09442	2.09442	1.06655	0.180785	1.2331	1.2331	0.302294	0.331749	1.0586	1.0586	0.0821536	0.000846572	1.56705	1.56705	0.648053
E7EQV9	Ribosomal protein L15 (Fragment) OS=Homo sapiens GN=RPL15 PE=2 SV=1 - [E7EQV9_HUMAN]		6	6	19.7788	0.890101	1.01135	0.988777	-0.0162825	0.302792	1.16132	0.861092	-0.21576	0.00217969	1.35095	1.35095	0.433975	0.0703572	1.31238	1.31238	0.392189	0.0325828	1.15421	1.15421	0.206904	0.224064	1.1412	0.876271	-0.190551
E7ERV9	Acid ceramidase OS=Homo sapiens GN=ASAH1 PE=2 SV=1 - [E7ERV9_HUMAN]		6	6	19.8015	0.865578	1.04304	1.04304	0.0607891	0.757273	1.05361	0.94912	-0.0753377	0.104445	1.25481	1.25481	0.327471	0.906362	1.00214	1.00214	0.00308488	0.639558	1.0434	1.0434	0.061296	4.93671e-05	1.54232	1.54232	0.625099
E9PFN5	Glutathione S-transferase kappa 1 OS=Homo sapiens GN=GSTK1 PE=2 SV=1 - [E9PFN5_HUMAN]		6	6	19.6094	0.814032	1.03458	0.96658	-0.049039	0.171642	1.30238	0.767825	-0.381151	0.0036483	1.73259	0.577171	-0.79293	0.253167	1.23117	1.23117	0.300028	0.289234	1.07889	1.07889	0.109547	1.51912e-05	2.18455	0.457761	-1.12734
E9PGZ1	Caldesmon OS=Homo sapiens GN=CALD1 PE=2 SV=1 - [E9PGZ1_HUMAN]		9	6	36.2381	0.796292	1.05689	1.05689	0.0798295	0.0369337	1.41402	0.707204	-0.499801	0.00050841	1.96079	1.96079	0.971434	0.834099	1.00995	1.00995	0.0142803	0.389799	1.04819	0.954024	-0.0679023	0.474675	1.09872	1.09872	0.135818
E9PK01	Elongation factor 1-delta (Fragment) OS=Homo sapiens GN=EEF1D PE=2 SV=1 - [E9PK01_HUMAN]		6	6	20.5614	0.52771	1.06661	1.06661	0.0930318	0.000366163	1.90248	0.52563	-0.92788	0.000113162	1.76585	0.5663	-0.820362	0.822639	1.04455	1.04455	0.062876	0.000390278	1.32666	0.753775	-0.407794	7.13741e-05	1.48066	0.675376	-0.566238
F5GYC1	ATP-binding cassette sub-family D member 3 OS=Homo sapiens GN=ABCD3 PE=2 SV=1 - [F5GYC1_HUMAN]		6	6	20.4071	0.584	1.12966	1.12966	0.175891	0.897115	1.01308	1.01308	0.0187466	0.437771	1.13767	1.13767	0.186076	0.119176	1.31915	1.31915	0.399612	0.463483	1.06077	1.06077	0.0851082	0.130283	1.22785	0.814434	-0.296131
F5H2U8	High mobility group protein HMGI-C OS=Homo sapiens GN=HMGA2 PE=2 SV=1 - [F5H2U8_HUMAN]		6	6	21.8251	0.656525	1.06839	1.06839	0.0954423	0.458688	1.14162	1.14162	0.191086	0.0563965	1.80094	1.80094	0.848751	0.711949	1.06685	0.937342	-0.0933522	0.00992837	1.70674	1.70674	0.771245	0.337551	1.23729	1.23729	0.307181
F5H648	Antigen peptide transporter 1 OS=Homo sapiens GN=TAP1 PE=2 SV=1 - [F5H648_HUMAN]		6	6	29.0963	0.0664262	1.17065	0.854225	-0.227312	0.115898	1.24709	1.24709	0.318568	2.94226e-06	2.16163	0.462615	-1.11212	0.467656	1.06315	0.940599	-0.088349	0.000295525	1.32386	0.755367	-0.404751	0.930177	1.0046	0.995419	-0.00662372
F8VVM2	Phosphate carrier protein, mitochondrial OS=Homo sapiens GN=SLC25A3 PE=2 SV=1 - [F8VVM2_HUMAN]		13	6	41.1215	0.5042	1.36627	0.73192	-0.450242	0.101311	1.52696	1.52696	0.610666	0.00602711	2.59835	0.38486	-1.3776	0.114313	1.52504	0.65572	-0.608849	0.12812	1.25446	0.797159	-0.327061	0.89437	1.07696	1.07696	0.10697
G3V1A1	60S ribosomal protein L8 OS=Homo sapiens GN=RPL8 PE=4 SV=1 - [G3V1A1_HUMAN]		12	6	42.2913	0.134146	1.13113	0.884071	-0.177767	0.174895	1.14485	1.14485	0.195155	0.000137433	1.52883	1.52883	0.612428	0.839251	1.01956	0.980815	-0.0279466	0.00532987	1.17977	1.17977	0.2385	0.0003439	1.58709	0.630082	-0.666388
H0YCK3	Double-stranded RNA-specific adenosine deaminase (Fragment) OS=Homo sapiens GN=ADAR PE=2 SV=1 - [H0YCK3_HUMAN]		6	6	23.6949	0.721473	1.03385	1.03385	0.0480317	0.00427585	1.34609	1.34609	0.428771	0.618021	1.04875	1.04875	0.0686664	0.79593	1.02364	1.02364	0.0337038	0.110717	1.10926	0.901499	-0.149603	0.000396331	1.44366	1.44366	0.529727
I3L1P8	Mitochondrial 2-oxoglutarate/malate carrier protein (Fragment) OS=Homo sapiens GN=SLC25A11 PE=2 SV=1 - [I3L1P8_HUMAN]		6	6	24.797	0.945069	1.01884	0.981505	-0.0269326	0.0471696	1.89947	0.526464	-0.925593	0.000383836	2.56462	0.389921	-1.35875	0.169348	1.35407	1.35407	0.437304	0.0220397	1.24107	0.805757	-0.311584	0.021917	1.44775	0.690727	-0.533813
O00391	Sulfhydryl oxidase 1 OS=Homo sapiens GN=QSOX1 PE=1 SV=3 - [QSOX1_HUMAN]		6	6	21.0551	0.26394	1.08651	1.08651	0.119697	0.0083326	1.30329	1.30329	0.382159	2.50612e-05	1.86666	1.86666	0.90046	0.20242	1.08646	1.08646	0.119631	0.00688343	1.17553	1.17553	0.23331	2.2648e-07	1.764	1.764	0.818848
O14773	Tripeptidyl-peptidase 1 OS=Homo sapiens GN=TPP1 PE=1 SV=2 - [TPP1_HUMAN]		6	6	25.049	0.118304	1.16941	0.85513	-0.225784	0.00574184	1.32469	1.32469	0.405656	2.69445e-05	1.57108	1.57108	0.651755	0.716276	1.0509	1.0509	0.07162	1.04023e-06	1.60769	1.60769	0.684992	4.80915e-06	1.9179	1.9179	0.939531
O14818	Proteasome subunit alpha type-7 OS=Homo sapiens GN=PSMA7 PE=1 SV=1 - [PSA7_HUMAN]		8	6	27.8005	0.0435859	1.37343	1.37343	0.457788	0.00989801	1.40419	0.712153	-0.489741	0.000441109	1.26267	0.79197	-0.336482	0.339309	1.106	1.106	0.145355	0.000120544	1.74852	0.571913	-0.806132	0.355475	1.11507	0.896803	-0.157137
O14979	Heterogeneous nuclear ribonucleoprotein D-like OS=Homo sapiens GN=HNRNPDL PE=1 SV=3 - [HNRDL_HUMAN]		10	6	30.8498	0.454884	1.11474	1.11474	0.156701	0.23374	1.48215	1.48215	0.567695	0.0787682	1.18441	0.844303	-0.244167	0.0772274	1.3574	0.736703	-0.440844	0.0341221	1.3202	0.757462	-0.400755	0.0159579	1.31662	0.759523	-0.396834
O43175	D-3-phosphoglycerate dehydrogenase OS=Homo sapiens GN=PHGDH PE=1 SV=4 - [SERA_HUMAN]		8	6	28.5783	0.0194687	1.3772	1.3772	0.461737	0.0885278	1.351	0.740192	-0.434029	0.983788	1.00268	0.997325	-0.00386418	0.718194	1.05286	1.05286	0.0743169	0.00046786	1.49137	0.670526	-0.576635	0.859571	1.0101	0.990004	-0.0144936
O43390	Heterogeneous nuclear ribonucleoprotein R OS=Homo sapiens GN=HNRNPR PE=1 SV=1 - [HNRPR_HUMAN]		19	6	60.938	0.388517	1.12793	1.12793	0.173676	0.0305531	1.18353	1.18353	0.243094	0.00740971	1.46296	1.46296	0.54889	0.964947	1.04518	1.04518	0.0637535	0.797768	1.02985	1.02985	0.0424378	0.000262561	1.44264	0.693174	-0.528711
O43681	ATPase ASNA1 OS=Homo sapiens GN=ASNA1 PE=1 SV=2 - [ASNA_HUMAN]		6	6	20.5008	0.573596	1.03897	1.03897	0.0551589	0.511025	1.26174	1.26174	0.335415	0.0693178	1.10324	0.906422	-0.141746	0.896597	1.02286	0.977652	-0.0326076	0.0667072	1.09173	0.915979	-0.126613	0.00320667	1.2719	1.2719	0.346981
O60264	SWI/SNF-related matrix-associated actin-dependent regulator of chromatin subfamily A member 5 OS=Homo sapiens GN=SMARCA5 PE=1 SV=1 - [SMCA5_HUMAN]		8	6	24.7339	0.45191	1.1251	0.888813	-0.170048	0.000698959	1.51332	1.51332	0.597719	0.241337	1.23763	1.23763	0.307579	0.105267	1.28536	1.28536	0.362176	0.00105471	1.44992	1.44992	0.535975	0.105715	1.20039	0.83306	-0.263507
O60831	PRA1 family protein 2 OS=Homo sapiens GN=PRAF2 PE=1 SV=1 - [PRAF2_HUMAN]		6	6	19.3459	0.162394	1.13237	0.883106	-0.179341	0.0418615	1.31903	1.31903	0.399479	0.0872949	1.12284	0.8906	-0.16715	0.366062	1.07271	1.07271	0.101254	0.00013572	1.24494	1.24494	0.316079	0.00018768	1.46147	1.46147	0.547423
O75844	CAAX prenyl protease 1 homolog OS=Homo sapiens GN=ZMPSTE24 PE=1 SV=2 - [FACE1_HUMAN]		6	6	21.8008	0.385334	1.08941	0.917924	-0.123554	0.0112337	1.40597	1.40597	0.491565	0.0124782	1.3097	1.3097	0.389232	0.507482	1.0514	0.951112	-0.0723128	0.00400838	1.15001	1.15001	0.201644	5.0414e-05	1.36459	1.36459	0.448469
O75915	PRA1 family protein 3 OS=Homo sapiens GN=ARL6IP5 PE=1 SV=1 - [PRAF3_HUMAN]		6	6	29.1378	0.255255	1.20793	0.827865	-0.272532	0.916583	1.00396	1.00396	0.00570802	4.96687e-06	1.83294	0.545571	-0.874161	0.298713	1.1219	1.1219	0.165938	0.000146468	1.20428	1.20428	0.268176	0.52282	1.03767	1.03767	0.0533502
O75976	Carboxypeptidase D OS=Homo sapiens GN=CPD PE=1 SV=2 - [CBPD_HUMAN]		6	6	18.7672	0.429501	1.10854	0.902089	-0.148658	0.00512992	1.95969	1.95969	0.970628	0.351768	1.11455	1.11455	0.156464	0.452851	1.08481	1.08481	0.117439	0.390162	1.06548	1.06548	0.0914978	0.000492189	1.7371	1.7371	0.796677
P00167	Cytochrome b5 OS=Homo sapiens GN=CYB5A PE=1 SV=2 - [CYB5_HUMAN]		6	6	16.4774	0.413929	1.11618	0.895915	-0.158566	0.41411	1.07526	1.07526	0.104687	0.633354	1.07805	0.927598	-0.108428	0.238621	1.27175	1.27175	0.346811	0.0169448	1.19065	1.19065	0.251749	0.0911483	1.25965	0.793873	-0.33302
P02452	Collagen alpha-1(I) chain OS=Homo sapiens GN=COL1A1 PE=1 SV=5 - [CO1A1_HUMAN]		7	6	28.6938	0.000553799	1.78651	0.55975	-0.837146	0.000186684	2.02291	0.494338	-1.01643	0.000139199	3.40105	0.294027	-1.76598	0.868296	1.00845	1.00845	0.012136	3.06057e-05	1.39798	0.715319	-0.483341	0.0249465	1.11031	1.11031	0.150958
P02538	Keratin, type II cytoskeletal 6A OS=Homo sapiens GN=KRT6A PE=1 SV=3 - [K2C6A_HUMAN]		7	6	22.9872	0.437967	18.0841	18.0841	4.17665	0.875258	1.0514	1.0514	0.072309	0.017308	1.5715	0.636335	-0.652141	0.240297	1.27764	0.782696	-0.353477	0.48507	1.14763	0.871365	-0.198652	0.607231	2.03688	0.490946	-1.02636
P04040	Catalase OS=Homo sapiens GN=CAT PE=1 SV=3 - [CATA_HUMAN]		6	6	20.7921	0.0358883	1.17172	0.853448	-0.228625	0.102634	1.17734	1.17734	0.235528	0.706078	1.02977	1.02977	0.0423271	0.71483	1.02507	0.975547	-0.0357161	2.68417e-06	1.34875	1.34875	0.431625	0.0237812	1.18794	1.18794	0.248463
P07384	Calpain-1 catalytic subunit OS=Homo sapiens GN=CAPN1 PE=1 SV=1 - [CAN1_HUMAN]		7	6	21.475	0.115308	1.33391	1.33391	0.415665	0.0154824	1.25833	0.794705	-0.331508	0.00191232	1.49253	0.670002	-0.577763	0.544844	1.0424	0.959326	-0.0599073	2.33503e-05	1.60562	0.622813	-0.683129	0.000929267	1.36086	0.734829	-0.44452
P07741	Adenine phosphoribosyltransferase OS=Homo sapiens GN=APRT PE=1 SV=2 - [APT_HUMAN]		7	6	30.1509	0.977	1.01092	0.989198	-0.0156686	0.219168	1.35428	0.7384	-0.437525	0.368608	1.41221	1.41221	0.497954	0.0267182	1.7263	0.579274	-0.787683	8.14205e-05	2.51356	0.397842	-1.32973	0.0903384	1.89842	1.89842	0.924796
P09601	Heme oxygenase 1 OS=Homo sapiens GN=HMOX1 PE=1 SV=1 - [HMOX1_HUMAN]		9	6	26.5348	0.00654706	1.98246	1.98246	0.987291	0.177186	1.21802	1.21802	0.284542	0.0317483	1.54901	0.645574	-0.631345	0.00663376	2.36096	2.36096	1.23938	0.0117658	1.39074	1.39074	0.475853	0.144876	1.30856	1.30856	0.387977
P09913	Interferon-induced protein with tetratricopeptide repeats 2 OS=Homo sapiens GN=IFIT2 PE=1 SV=1 - [IFIT2_HUMAN]		6	6	19.2817	0.500384	1.17797	1.17797	0.236304	0.95107	1.00694	0.993108	-0.00997811	0.247704	1.19023	1.19023	0.251245	0.313375	1.20596	0.829216	-0.27018	2.00791e-05	1.86096	0.537356	-0.896049	0.000132207	1.32804	1.32804	0.4093
P09972	Fructose-bisphosphate aldolase C OS=Homo sapiens GN=ALDOC PE=1 SV=2 - [ALDOC_HUMAN]		10	6	49.0846	0.126436	1.24177	1.24177	0.312395	0.436389	1.12952	0.885331	-0.175711	0.00285093	1.44235	1.44235	0.528423	0.961456	1.00268	0.997331	-0.00385617	0.00377627	1.40237	0.713076	-0.487872	0.761571	1.01719	0.983099	-0.0245919
P12236	ADP/ATP translocase 3 OS=Homo sapiens GN=SLC25A6 PE=1 SV=4 - [ADT3_HUMAN]		22	6	65.411	0.0002372	1.28096	0.780665	-0.357224	0.245141	1.22275	0.817829	-0.290129	4.47625e-05	2.1166	0.472456	-1.08175	0.277613	1.10924	1.10924	0.14957	0.157454	1.08908	0.918207	-0.123109	0.0051743	1.17917	0.848055	-0.23777
P13693	Translationally-controlled tumor protein OS=Homo sapiens GN=TPT1 PE=1 SV=1 - [TCTP_HUMAN]		6	6	20.8295	0.591088	1.14784	1.14784	0.198922	0.00207821	2.07855	0.481105	-1.05558	0.0111844	2.39803	0.417008	-1.26185	0.0372969	1.45906	0.685375	-0.545034	1.67657e-07	3.61156	0.276889	-1.85262	0.0039715	1.8987	0.526676	-0.925014
P21266	Glutathione S-transferase Mu 3 OS=Homo sapiens GN=GSTM3 PE=1 SV=3 - [GSTM3_HUMAN]		6	6	19.7686	0.67133	1.04956	1.04956	0.069779	0.389532	1.28453	1.28453	0.361242	0.414645	1.12196	0.891295	-0.166025	0.261223	1.14822	0.870911	-0.199403	0.145163	1.10808	0.902462	-0.148062	0.052234	1.17773	1.17773	0.236006
P21912	Succinate dehydrogenase [ubiquinone] iron-sulfur subunit, mitochondrial OS=Homo sapiens GN=SDHB PE=1 SV=3 - [SDHB_HUMAN]		6	6	17.3531	0.538229	1.10004	0.909055	-0.13756	0.00680506	1.53812	0.650146	-0.621165	2.27454e-05	5.2801	0.18939	-2.40057	0.202048	1.28876	1.28876	0.365981	0.180359	1.09893	1.09893	0.1361	0.00131613	1.72536	0.57959	-0.786896
P22102	Trifunctional purine biosynthetic protein adenosine-3 OS=Homo sapiens GN=GART PE=1 SV=1 - [PUR2_HUMAN]		6	6	24.4008	0.18754	1.1978	1.1978	0.260389	0.0115755	1.79673	0.556567	-0.845372	0.0895168	1.57107	0.63651	-0.651746	0.271915	1.12012	0.89276	-0.163656	0.329485	1.07554	0.929764	-0.105064	1.84917e-05	1.6354	1.6354	0.709647
P24534	Elongation factor 1-beta OS=Homo sapiens GN=EEF1B2 PE=1 SV=3 - [EF1B_HUMAN]		7	6	29.4104	0.418882	1.14619	1.14619	0.196848	3.29078e-05	2.45132	0.407943	-1.29356	0.0072208	2.12991	0.469503	-1.09079	0.251093	1.2376	0.808013	-0.30755	5.44499e-07	3.12154	0.320355	-1.64226	0.00210484	2.7313	0.366126	-1.44959
P25787	Proteasome subunit alpha type-2 OS=Homo sapiens GN=PSMA2 PE=1 SV=2 - [PSA2_HUMAN]		6	6	25.1053	0.280529	1.21508	1.21508	0.281048	0.149322	1.26839	0.788404	-0.342994	0.54361	1.12876	1.12876	0.174735	0.220419	1.15703	0.864279	-0.210431	7.3134e-07	2.3973	0.417136	-1.26141	0.687047	1.06269	1.06269	0.0877206
P28070	Proteasome subunit beta type-4 OS=Homo sapiens GN=PSMB4 PE=1 SV=4 - [PSB4_HUMAN]		6	6	24.047	0.0634652	1.65797	1.65797	0.729416	0.322379	1.10678	0.903518	-0.146374	0.00260883	1.18834	1.18834	0.248945	0.538336	1.06078	1.06078	0.0851272	0.00355303	1.3205	0.757287	-0.401088	0.0769075	1.13813	1.13813	0.186661
P29317	Ephrin type-A receptor 2 OS=Homo sapiens GN=EPHA2 PE=1 SV=2 - [EPHA2_HUMAN]		6	6	19.0798	0.0614267	1.21989	0.819744	-0.286754	0.00143536	1.30927	1.30927	0.388763	0.914661	1.00397	1.00397	0.00571307	0.277231	1.19371	1.19371	0.255454	0.669622	1.01544	1.01544	0.0221061	2.61194e-08	2.105	2.105	1.07382
P29966	Myristoylated alanine-rich C-kinase substrate OS=Homo sapiens GN=MARCKS PE=1 SV=4 - [MARCS_HUMAN]		6	6	25.7802	0.725893	1.0949	1.0949	0.130805	0.00741163	1.66194	0.601708	-0.732865	0.110154	1.25903	1.25903	0.332312	0.873752	1.05231	1.05231	0.0735597	0.26657	1.19537	1.19537	0.257456	0.257071	1.32979	0.751997	-0.4112
P31939	Bifunctional purine biosynthesis protein PURH OS=Homo sapiens GN=ATIC PE=1 SV=3 - [PUR9_HUMAN]		8	6	27.3482	0.183129	1.10868	1.10868	0.148838	0.00329212	1.51791	0.6588	-0.602087	0.795029	1.03352	0.967563	-0.047573	0.0291546	1.12713	0.887206	-0.172659	0.00685156	1.26066	0.793233	-0.334183	0.0837155	1.13857	1.13857	0.187219
P35555	Fibrillin-1 OS=Homo sapiens GN=FBN1 PE=1 SV=3 - [FBN1_HUMAN]		6	6	16.4499	0.00240423	1.41901	0.704715	-0.504887	0.608681	1.04108	1.04108	0.0580752	0.00533823	1.35578	0.737581	-0.439127	0.569415	1.04425	0.957628	-0.0624625	0.403725	1.05716	1.05716	0.0801957	5.74002e-05	1.79366	1.79366	0.842904
P37059	Estradiol 17-beta-dehydrogenase 2 OS=Homo sapiens GN=HSD17B2 PE=1 SV=1 - [DHB2_HUMAN]		6	6	19.4926	0.275722	1.14616	0.87248	-0.196806	0.319647	1.0652	1.0652	0.0911227	0.0288928	1.2597	1.2597	0.333075	0.457338	1.06515	1.06515	0.0910619	0.719516	1.02421	0.976363	-0.0345103	0.000140814	1.46287	1.46287	0.548806
P42785	Lysosomal Pro-X carboxypeptidase OS=Homo sapiens GN=PRCP PE=1 SV=1 - [PCP_HUMAN]		7	6	22.4686	0.926004	1.0009	0.9991	-0.00129953	0.192361	1.17723	0.84945	-0.2354	0.0145375	1.31692	1.31692	0.397172	0.923245	1.00081	0.999193	-0.00116401	0.58556	1.03265	1.03265	0.0463448	3.76786e-05	1.61633	1.61633	0.692721
P43034	Platelet-activating factor acetylhydrolase IB subunit alpha OS=Homo sapiens GN=PAFAH1B1 PE=1 SV=2 - [LIS1_HUMAN]		7	6	24.7818	0.0478263	1.3558	1.3558	0.439147	0.105404	1.37693	0.726256	-0.461451	0.281405	1.14293	1.14293	0.192738	0.305989	1.13927	1.13927	0.188108	0.147669	1.09345	0.914537	-0.128887	2.20576e-08	2.66253	0.375582	-1.4128
P46063	ATP-dependent DNA helicase Q1 OS=Homo sapiens GN=RECQL PE=1 SV=3 - [RECQ1_HUMAN]		7	6	26.8872	0.675013	1.0529	1.0529	0.0743749	0.000251787	1.51022	0.662157	-0.594754	0.0476708	1.25975	0.793805	-0.333143	0.18679	1.04832	0.95391	-0.0680754	3.69262e-06	1.27416	0.78483	-0.349547	6.75744e-05	1.40484	0.711824	-0.490407
P49591	Serine--tRNA ligase, cytoplasmic OS=Homo sapiens GN=SARS PE=1 SV=3 - [SYSC_HUMAN]		6	6	24.5283	0.225792	1.19411	1.19411	0.255936	0.680113	1.21997	1.21997	0.28684	0.678534	1.09729	0.911339	-0.13394	0.229955	1.19021	0.840185	-0.25122	1.08446e-05	1.71791	0.582102	-0.780656	0.000732945	1.75118	0.571043	-0.808328
P49790	Nuclear pore complex protein Nup153 OS=Homo sapiens GN=NUP153 PE=1 SV=2 - [NU153_HUMAN]		10	6	31.7501	0.388578	1.13179	0.883559	-0.178602	1.46513e-05	2.15452	2.15452	1.10737	0.000843099	2.84826	2.84826	1.51008	0.930489	1.00371	0.996299	-0.00534919	0.0026866	1.40975	1.40975	0.495439	0.418505	1.10784	1.10784	0.147743
P54136	Arginine--tRNA ligase, cytoplasmic OS=Homo sapiens GN=RARS PE=1 SV=2 - [SYRC_HUMAN]		9	6	34.9223	0.00826404	1.41959	1.41959	0.505476	0.00179829	2.11824	0.472091	-1.08286	1.352e-05	2.95809	0.338056	-1.56466	0.55588	1.06737	1.06737	0.0940611	8.63428e-06	2.20688	0.453128	-1.14201	0.000103267	1.86657	0.535743	-0.900387
P55795	Heterogeneous nuclear ribonucleoprotein H2 OS=Homo sapiens GN=HNRNPH2 PE=1 SV=1 - [HNRH2_HUMAN]		15	6	56.483	0.382888	1.10138	1.10138	0.139308	0.193495	1.14205	1.14205	0.191627	0.738182	1.02888	1.02888	0.041071	0.556444	1.02256	0.97794	-0.0321822	0.956528	1.01365	0.986538	-0.0195537	0.00956547	1.17888	0.848263	-0.237416
P60953	Cell division control protein 42 homolog OS=Homo sapiens GN=CDC42 PE=1 SV=2 - [CDC42_HUMAN]		7	6	24.0347	0.921869	1.00563	1.00563	0.00810308	0.282686	1.18517	1.18517	0.245088	0.357747	1.15936	0.862548	-0.213323	0.177359	1.1619	0.860657	-0.216489	0.0380212	1.21825	0.820852	-0.284807	0.282599	1.12684	1.12684	0.17228
P61981	14-3-3 protein gamma OS=Homo sapiens GN=YWHAG PE=1 SV=2 - [1433G_HUMAN]		11	6	35.8019	0.175163	1.1834	1.1834	0.242932	0.0263248	1.41596	0.706232	-0.501785	0.0090016	1.22438	1.22438	0.292052	0.595781	1.12631	1.12631	0.171604	0.0106194	1.33242	0.750516	-0.414045	0.00420246	1.31189	0.762256	-0.391652
P62269	40S ribosomal protein S18 OS=Homo sapiens GN=RPS18 PE=1 SV=3 - [RS18_HUMAN]		7	6	20.3695	0.983943	1.02802	0.97274	-0.039874	0.190725	1.26195	0.792423	-0.335657	0.0229615	1.57461	1.57461	0.654994	0.749377	1.06973	1.06973	0.0972511	0.570342	1.04584	1.04584	0.0646591	0.00445773	1.88611	0.530193	-0.915411
P63000	Ras-related C3 botulinum toxin substrate 1 OS=Homo sapiens GN=RAC1 PE=1 SV=1 - [RAC1_HUMAN]		9	6	29.8651	0.213607	1.12354	0.890044	-0.168052	0.00568744	1.18569	1.18569	0.245727	0.0106896	1.2919	1.2919	0.369498	0.191009	1.12551	1.12551	0.170583	0.00177917	1.33196	1.33196	0.413546	0.000191449	1.57713	1.57713	0.657301
P68036	Ubiquitin-conjugating enzyme E2 L3 OS=Homo sapiens GN=UBE2L3 PE=1 SV=1 - [UB2L3_HUMAN]		6	6	16.8376	0.00918006	1.42343	1.42343	0.509369	0.0246864	2.59557	0.385271	-1.37605	0.125862	1.18647	0.842833	-0.246681	0.746777	1.08514	0.921536	-0.117887	9.8075e-06	2.23514	0.447399	-1.16037	6.28896e-05	1.8379	0.544098	-0.878061
Q14517	Protocadherin Fat 1 OS=Homo sapiens GN=FAT1 PE=1 SV=2 - [FAT1_HUMAN]		6	6	21.5899	0.00103474	1.30211	0.767985	-0.38085	0.708122	1.01898	0.981371	-0.0271287	4.73511e-06	1.61268	0.620087	-0.689458	0.55992	1.06034	0.943098	-0.0845204	0.435568	1.03871	0.96273	-0.0547975	0.000101656	1.78666	1.78666	0.837265
Q15006	ER membrane protein complex subunit 2 OS=Homo sapiens GN=EMC2 PE=1 SV=1 - [EMC2_HUMAN]		6	6	25.4012	0.0120807	1.17314	0.852416	-0.23037	0.00032619	1.33246	1.33246	0.414097	0.00272861	1.51792	1.51792	0.602099	0.30265	1.11691	1.11691	0.159507	9.28661e-05	1.33772	1.33772	0.41978	0.000323022	1.36847	1.36847	0.45256
Q15365	Poly(rC)-binding protein 1 OS=Homo sapiens GN=PCBP1 PE=1 SV=2 - [PCBP1_HUMAN]		8	6	35.9222	0.106345	1.35635	1.35635	0.439734	0.00272954	1.51929	0.658202	-0.603398	0.139228	1.11744	0.8949	-0.160201	0.973575	1.00457	0.995446	-0.00658506	0.000528604	1.3633	0.733515	-0.447103	0.11607	1.10188	0.907542	-0.139964
Q15691	Microtubule-associated protein RP/EB family member 1 OS=Homo sapiens GN=MAPRE1 PE=1 SV=3 - [MARE1_HUMAN]		7	6	28.1265	0.228614	1.19543	1.19543	0.257525	0.00820306	1.70869	0.585245	-0.772888	0.033919	1.30121	0.768513	-0.379859	0.424173	1.07202	0.932815	-0.100337	0.000464619	1.39966	0.714461	-0.485072	4.60099e-07	2.33362	0.428518	-1.22257
Q5H9A7	Metalloproteinase inhibitor 1 OS=Homo sapiens GN=TIMP1 PE=2 SV=1 - [Q5H9A7_HUMAN]		7	6	25.3303	0.350198	1.06872	1.06872	0.0958892	0.0388755	1.24679	1.24679	0.318215	2.90155e-05	1.26248	1.26248	0.33626	0.00661243	1.14507	1.14507	0.195442	0.000226605	1.20014	0.833238	-0.263199	0.834432	1.01699	0.983289	-0.0243119
Q5JW30	Double-stranded RNA-binding protein Staufen homolog 1 OS=Homo sapiens GN=STAU1 PE=2 SV=1 - [Q5JW30_HUMAN]		6	6	22.1764	0.235324	1.3207	1.3207	0.4013	0.0106292	1.42515	0.70168	-0.511114	0.00201421	1.42553	1.42553	0.511501	0.300287	1.10821	0.902354	-0.148234	0.214903	1.14354	0.874474	-0.193512	3.50721e-08	3.60414	0.277459	-1.84966
Q5T4S7	E3 ubiquitin-protein ligase UBR4 OS=Homo sapiens GN=UBR4 PE=1 SV=1 - [UBR4_HUMAN]		6	6	19.8446	0.282419	1.40939	1.40939	0.495066	0.0176183	1.41492	0.706753	-0.500723	0.376252	1.14825	0.870888	-0.199441	0.429584	1.14289	1.14289	0.19269	0.000341157	1.60038	0.62485	-0.678417	0.0585346	1.36772	1.36772	0.45177
Q6P587	Acylpyruvase FAHD1, mitochondrial OS=Homo sapiens GN=FAHD1 PE=1 SV=2 - [FAHD1_HUMAN]		6	6	24.3417	0.369918	1.34341	1.34341	0.425896	0.00093188	1.34207	0.74512	-0.424456	9.41433e-08	3.97595	0.251512	-1.9913	0.665128	1.01868	1.01868	0.0267013	0.000412281	1.19919	0.833893	-0.262065	2.60782e-05	1.33925	0.746687	-0.421424
Q6UB35	Monofunctional C1-tetrahydrofolate synthase, mitochondrial OS=Homo sapiens GN=MTHFD1L PE=1 SV=1 - [C1TM_HUMAN]		7	6	20.869	0.759875	1.03417	0.96696	-0.0484723	2.99269e-05	1.6994	0.588441	-0.76503	6.76772e-07	9.95608	0.100441	-3.31558	0.229663	1.18916	1.18916	0.249945	0.531283	1.03807	1.03807	0.0539089	4.0616e-06	2.51688	0.397317	-1.33164
Q7KZ85	Transcription elongation factor SPT6 OS=Homo sapiens GN=SUPT6H PE=1 SV=2 - [SPT6H_HUMAN]		7	6	23.7048	0.658899	1.09964	1.09964	0.137029	0.250741	1.13466	1.13466	0.182266	0.519255	1.09347	1.09347	0.128914	0.540293	1.16612	1.16612	0.221721	0.410569	1.10137	0.907963	-0.139295	0.0162388	1.43928	0.694793	-0.525344
Q86V81	THO complex subunit 4 OS=Homo sapiens GN=ALYREF PE=1 SV=3 - [THOC4_HUMAN]		6	6	20.6848	0.750228	1.03104	1.03104	0.0440937	0.0336082	1.45479	1.45479	0.540809	0.0298397	1.29935	0.769618	-0.377785	0.0121329	1.42978	0.699408	-0.515794	0.31613	1.1029	1.1029	0.141306	0.000173931	2.05921	0.485622	-1.04209
Q8IV08	Phospholipase D3 OS=Homo sapiens GN=PLD3 PE=1 SV=1 - [PLD3_HUMAN]		7	6	26.994	0.418069	1.04999	0.952389	-0.0703764	0.109365	1.16984	1.16984	0.226317	0.000406709	1.37882	1.37882	0.463432	0.633988	1.0299	1.0299	0.0425068	0.00044813	1.21727	1.21727	0.283651	7.54447e-07	1.7752	1.7752	0.827978
Q8TAQ2	SWI/SNF complex subunit SMARCC2 OS=Homo sapiens GN=SMARCC2 PE=1 SV=1 - [SMRC2_HUMAN]		7	6	29.256	0.322461	1.16971	0.854916	-0.226146	0.323872	1.19082	1.19082	0.251951	0.0142876	1.50665	1.50665	0.591347	0.099096	1.25384	1.25384	0.326354	0.858428	1.00824	0.991826	-0.0118404	0.132601	1.15065	0.869075	-0.202447
Q92621	Nuclear pore complex protein Nup205 OS=Homo sapiens GN=NUP205 PE=1 SV=3 - [NU205_HUMAN]		7	6	23.0989	0.942949	1.02381	0.976748	-0.0339415	0.000421234	2.81363	2.81363	1.49243	4.20349e-05	2.03167	2.03167	1.02266	0.365382	1.06054	1.06054	0.0847954	0.000935968	1.2667	1.2667	0.341074	0.385863	1.03652	1.03652	0.0517447
Q92820	Gamma-glutamyl hydrolase OS=Homo sapiens GN=GGH PE=1 SV=2 - [GGH_HUMAN]		6	6	22.2418	0.542968	1.18679	1.18679	0.247069	0.117867	1.21873	0.820525	-0.285381	0.94446	1.01312	0.987055	-0.018798	0.856475	1.02072	0.979701	-0.0295863	0.754247	1.02641	1.02641	0.0376101	0.00236964	1.39955	1.39955	0.48496
Q969X5	Endoplasmic reticulum-Golgi intermediate compartment protein 1 OS=Homo sapiens GN=ERGIC1 PE=1 SV=1 - [ERGI1_HUMAN]		6	6	16.0002	0.148624	1.16972	0.854905	-0.226164	0.153155	1.18106	1.18106	0.240084	3.38046e-06	1.4624	1.4624	0.548335	0.650466	1.05368	1.05368	0.0754318	0.235145	1.05665	1.05665	0.0794913	2.80899e-08	1.77101	1.77101	0.824569
Q96AE4	Far upstream element-binding protein 1 OS=Homo sapiens GN=FUBP1 PE=1 SV=3 - [FUBP1_HUMAN]		8	6	28.7663	0.357859	1.14746	1.14746	0.198439	9.38521e-05	1.73817	0.575317	-0.797572	0.0240022	1.39481	0.716943	-0.48007	0.742056	1.00626	0.993774	-0.00901011	0.00132338	1.62334	0.616014	-0.698965	0.000194847	1.96817	0.508086	-0.976856
Q96DZ1	Endoplasmic reticulum lectin 1 OS=Homo sapiens GN=ERLEC1 PE=1 SV=1 - [ERLEC_HUMAN]		6	6	17.6588	0.0936227	1.23981	0.806576	-0.310117	0.0283141	1.30176	1.30176	0.380468	0.412308	1.09268	0.915181	-0.12787	0.489634	1.11138	1.11138	0.152348	7.30328e-06	1.45741	1.45741	0.543408	0.00119578	1.42071	1.42071	0.506615
Q96N66	Lysophospholipid acyltransferase 7 OS=Homo sapiens GN=MBOAT7 PE=1 SV=2 - [MBOA7_HUMAN]		6	6	19.6492	0.509629	1.07748	0.928092	-0.107661	0.00371299	1.29537	1.29537	0.373367	0.00219129	1.5901	1.5901	0.669121	0.319783	1.1619	1.1619	0.216483	6.48197e-05	1.3692	1.3692	0.45333	0.000745294	1.41138	1.41138	0.497109
Q96QK1	Vacuolar protein sorting-associated protein 35 OS=Homo sapiens GN=VPS35 PE=1 SV=2 - [VPS35_HUMAN]		6	6	21.5619	0.312083	1.14826	1.14826	0.199454	0.0168494	1.46298	0.683537	-0.548909	0.0556636	1.2377	1.2377	0.307661	0.486608	1.14316	1.14316	0.193022	0.000638515	1.38051	0.724368	-0.465205	0.00672407	1.36597	0.732083	-0.449921
Q96RD7	Pannexin-1 OS=Homo sapiens GN=PANX1 PE=1 SV=4 - [PANX1_HUMAN]		6	6	22.1142	0.139402	1.34471	0.743653	-0.427298	0.164503	1.15992	1.15992	0.214021	0.648667	1.04793	1.04793	0.0675403	0.308366	1.14914	0.870216	-0.200555	0.0557365	1.18869	0.841263	-0.249371	1.33476e-05	1.92624	1.92624	0.945789
Q96TA1	Niban-like protein 1 OS=Homo sapiens GN=FAM129B PE=1 SV=3 - [NIBL1_HUMAN]		6	6	20.9035	0.678166	1.0439	1.0439	0.0619837	2.88401e-05	1.91999	0.520835	-0.941101	0.000111313	2.62091	0.381547	-1.39007	0.252053	1.16661	0.857182	-0.222327	3.91451e-07	1.8944	0.527871	-0.921743	0.00030442	1.57395	0.635343	-0.654392
Q99470	Stromal cell-derived factor 2 OS=Homo sapiens GN=SDF2 PE=1 SV=2 - [SDF2_HUMAN]		6	6	24.104	0.452098	1.09398	0.914095	-0.129585	0.0654725	1.15389	1.15389	0.206509	0.422072	1.03707	1.03707	0.0525159	0.100477	1.16748	1.16748	0.223396	0.00844153	1.20749	1.20749	0.27201	0.00115961	1.46702	1.46702	0.552893
Q9BUF5	Tubulin beta-6 chain OS=Homo sapiens GN=TUBB6 PE=1 SV=1 - [TBB6_HUMAN]		27	6	103.2	0.807565	1.03091	0.970019	-0.0439147	0.0750015	1.39464	0.717031	-0.479892	0.108566	1.63833	0.610378	-0.712226	0.242413	1.22353	0.817309	-0.291047	3.55328e-05	1.74467	0.573173	-0.802957	0.700623	1.04413	0.957736	-0.0623007
Q9BWF3	RNA-binding protein 4 OS=Homo sapiens GN=RBM4 PE=1 SV=1 - [RBM4_HUMAN]		7	6	20.6163	0.0874965	1.3368	1.3368	0.41878	0.207922	1.14833	0.870831	-0.199535	0.699516	1.04508	0.956862	-0.0636166	0.95979	1.06998	1.06998	0.097588	0.401837	1.08139	1.08139	0.112891	0.000112743	2.12104	0.471466	-1.08478
Q9H3N1	Thioredoxin-related transmembrane protein 1 OS=Homo sapiens GN=TMX1 PE=1 SV=1 - [TMX1_HUMAN]		7	6	21.5054	0.917116	1.00152	0.998484	-0.00218942	0.00143027	1.30039	1.30039	0.37894	0.433581	1.08931	1.08931	0.123421	0.176027	1.20908	1.20908	0.273911	1.64153e-05	1.32039	1.32039	0.400968	0.000668775	1.44499	1.44499	0.531055
Q9H553	Alpha-1,3/1,6-mannosyltransferase ALG2 OS=Homo sapiens GN=ALG2 PE=1 SV=1 - [ALG2_HUMAN]		6	6	19.2263	0.26437	1.14916	0.8702	-0.200581	0.00435903	1.29055	1.29055	0.367982	0.143037	1.16329	0.859633	-0.218207	0.0853183	1.1247	0.889128	-0.169537	0.028105	1.21599	0.822374	-0.282134	0.320468	1.08496	0.921694	-0.11764
Q9NS69	Mitochondrial import receptor subunit TOM22 homolog OS=Homo sapiens GN=TOMM22 PE=1 SV=3 - [TOM22_HUMAN]		6	6	29.8926	0.106514	1.17022	0.854542	-0.226777	0.185641	1.13719	0.87936	-0.185474	0.000334079	2.08781	0.478971	-1.06199	0.8111	1.02803	1.02803	0.0398822	0.129828	1.11223	1.11223	0.153458	0.397057	1.04558	1.04558	0.0642987
Q9UBG0	C-type mannose receptor 2 OS=Homo sapiens GN=MRC2 PE=1 SV=2 - [MRC2_HUMAN]		6	6	18.8073	0.000984645	1.37754	0.725933	-0.462092	0.35626	1.04632	1.04632	0.0653239	0.0472235	1.16229	1.16229	0.216971	0.738192	1.0241	1.0241	0.0343628	0.0527545	1.09037	0.917119	-0.124819	7.53057e-05	1.36047	1.36047	0.444105
Q9UJZ1	Stomatin-like protein 2, mitochondrial OS=Homo sapiens GN=STOML2 PE=1 SV=1 - [STML2_HUMAN]		17	6	73.0074	0.589159	1.36422	0.733019	-0.448077	0.591686	1.09351	1.09351	0.128971	0.0195161	2.33307	0.428619	-1.22223	0.102244	1.71132	0.584346	-0.775105	0.00291457	1.73906	0.575023	-0.798308	0.396629	1.20479	0.830018	-0.268785
Q9UMX5	Neudesin OS=Homo sapiens GN=NENF PE=1 SV=1 - [NENF_HUMAN]		6	6	22.0543	0.434831	1.08602	0.920791	-0.119054	0.951216	1.01885	1.01885	0.0269424	0.00400771	1.376	1.376	0.460483	0.953033	1.0097	1.0097	0.013923	0.000380076	1.33483	1.33483	0.416653	3.03753e-05	1.64562	1.64562	0.718632
Q9Y2B0	Protein canopy homolog 2 OS=Homo sapiens GN=CNPY2 PE=1 SV=1 - [CNPY2_HUMAN]		14	6	50.9759	0.188266	1.11674	0.895461	-0.159298	0.0495	1.42816	1.42816	0.514159	0.132925	1.08539	1.08539	0.118218	0.500107	1.06037	0.943066	-0.08457	0.00257173	1.25118	1.25118	0.323285	0.0190707	1.24136	1.24136	0.311925
Q9Y5B9	FACT complex subunit SPT16 OS=Homo sapiens GN=SUPT16H PE=1 SV=1 - [SP16H_HUMAN]		7	6	23.5812	0.441472	1.08902	0.918259	-0.123027	0.15093	1.13938	1.13938	0.188252	0.0550519	1.24125	1.24125	0.311789	0.773321	1.05846	1.05846	0.0819666	0.000536787	1.22769	1.22769	0.29595	0.258757	1.08054	1.08054	0.111758
A6NJA2	Ubiquitin carboxyl-terminal hydrolase OS=Homo sapiens GN=USP14 PE=2 SV=2 - [A6NJA2_HUMAN]		5	5	18.3319	0.114241	1.34319	1.34319	0.425666	0.013698	1.56318	0.639723	-0.644482	0.0880542	1.19744	0.835118	-0.259948	0.577186	1.05787	0.945298	-0.0811584	0.000587261	1.82434	0.548144	-0.867373	0.000945015	1.85762	0.538323	-0.893457
B1ANR0	Poly(A) binding protein, cytoplasmic 4 (Inducible form), isoform CRA_e OS=Homo sapiens GN=PABPC4 PE=4 SV=1 - [B1ANR0_HUMAN]		13	5	49.0885	0.440268	1.07794	1.07794	0.108273	0.0824675	1.2082	0.827677	-0.27286	0.000337692	1.26046	1.26046	0.333953	0.774008	1.04448	1.04448	0.0627846	0.00349549	1.26071	0.793206	-0.334232	0.00258941	1.18066	0.846982	-0.239596
B3KRS5	Histone deacetylase OS=Homo sapiens GN=HDAC2 PE=2 SV=1 - [B3KRS5_HUMAN]		8	5	29.2906	0.279859	1.12622	1.12622	0.171485	0.000332899	1.68642	1.68642	0.753961	0.00166138	1.7567	1.7567	0.812868	0.684546	1.04317	1.04317	0.0609768	0.0132967	1.19406	1.19406	0.255881	0.031812	1.27845	1.27845	0.354397
B4DQI6	Transformer-2 protein homolog alpha OS=Homo sapiens GN=TRA2A PE=2 SV=1 - [B4DQI6_HUMAN]		5	5	14.8318	0.693393	1.02682	1.02682	0.0381832	0.00205446	1.54419	1.54419	0.62685	0.186358	1.18343	1.18343	0.242969	0.337284	1.15402	0.866533	-0.206674	0.000154737	1.36726	1.36726	0.451283	0.58984	1.05573	0.94721	-0.0782437
B4DWW1	ADP-ribosylation factor-like protein 1 OS=Homo sapiens GN=ARL1 PE=2 SV=1 - [B4DWW1_HUMAN]		5	5	16.6654	0.286275	1.09643	1.09643	0.132814	0.19136	1.25215	1.25215	0.324409	0.000166938	1.49463	1.49463	0.57979	0.911644	1.02026	0.980145	-0.0289329	0.0222039	1.19956	0.833636	-0.26251	0.0111384	1.31801	1.31801	0.398363
B4E241	Serine/arginine-rich-splicing factor 3 OS=Homo sapiens GN=SRSF3 PE=2 SV=1 - [B4E241_HUMAN]		6	5	18.0822	0.902962	1.04227	0.959447	-0.0597255	0.0570711	1.25248	1.25248	0.324789	0.822326	1.01411	1.01411	0.0202213	0.182604	1.1348	0.881215	-0.182434	0.197817	1.07062	1.07062	0.0984505	0.00106877	1.37725	0.726083	-0.461794
B7Z3Z9	Long-chain-fatty-acid--CoA ligase 1 OS=Homo sapiens GN=ACSL1 PE=2 SV=1 - [B7Z3Z9_HUMAN]		6	5	19.0698	0.491707	1.04414	0.957729	-0.0623105	0.851185	1.00892	0.991155	-0.0128176	0.68038	1.03689	1.03689	0.0522597	0.0906577	1.25021	1.25021	0.322174	0.86881	1.01247	0.987683	-0.01788	5.0427e-06	2.04343	0.489373	-1.03099
C9JNK6	Metaxin-2 OS=Homo sapiens GN=MTX2 PE=2 SV=1 - [C9JNK6_HUMAN]		5	5	17.6923	0.122136	1.20018	0.833211	-0.263247	0.223385	1.10255	0.906992	-0.140839	0.000246439	1.89113	0.528785	-0.919247	0.621244	1.04877	1.04877	0.0686924	0.138537	1.08641	0.920464	-0.119567	0.0945301	1.18902	0.841031	-0.24977
D6R9P3	Heterogeneous nuclear ribonucleoprotein A/B OS=Homo sapiens GN=HNRNPAB PE=2 SV=1 - [D6R9P3_HUMAN]		7	5	23.9087	0.481157	1.11059	1.11059	0.151324	0.00940642	1.4415	0.693721	-0.527572	0.138356	1.20647	1.20647	0.270787	0.963745	1.04111	1.04111	0.0581225	0.222783	1.09134	0.916309	-0.126095	0.00788929	1.35096	0.740217	-0.43398
D6RIZ4	Major facilitator superfamily domain-containing protein 10 OS=Homo sapiens GN=MFSD10 PE=2 SV=1 - [D6RIZ4_HUMAN]		5	5	13.9933	0.379145	1.17531	0.850838	-0.233044	0.107787	1.34258	1.34258	0.42501	7.21122e-05	1.57817	1.57817	0.65825	0.704637	1.03546	1.03546	0.0502782	0.00256538	1.18009	1.18009	0.238901	6.37453e-06	1.71653	1.71653	0.779497
E7ESM2	Urokinase-type plasminogen activator chain B OS=Homo sapiens GN=PLAU PE=2 SV=2 - [E7ESM2_HUMAN]		5	5	15.1421	0.1694	1.23582	0.80918	-0.305467	0.00184661	1.38538	1.38538	0.470284	0.0717714	1.34015	1.34015	0.422398	0.648584	1.08451	1.08451	0.117041	0.0217906	1.17744	1.17744	0.235648	0.0115074	1.36516	1.36516	0.449072
E7ETK0	40S ribosomal protein S24 OS=Homo sapiens GN=RPS24 PE=2 SV=1 - [E7ETK0_HUMAN]		5	5	19.6703	0.191741	1.14294	0.874935	-0.192752	0.165058	1.18419	0.844456	-0.243905	2.93292e-06	1.66003	1.66003	0.731207	0.9752	1.00133	1.00133	0.00192227	0.000220723	1.32281	0.755966	-0.403607	0.00385144	1.44428	0.692386	-0.530351
E7EUD0	Dickkopf-related protein 3 OS=Homo sapiens GN=DKK3 PE=2 SV=2 - [E7EUD0_HUMAN]		6	5	20.437	0.0123466	1.23363	0.810616	-0.302909	0.011532	1.42989	1.42989	0.515907	9.68443e-05	1.64382	1.64382	0.717048	0.70251	1.04917	0.953133	-0.0692499	2.55623e-06	1.27444	1.27444	0.349861	0.000728597	1.44004	1.44004	0.526113
E7EW20	Unconventional myosin-VI OS=Homo sapiens GN=MYO6 PE=2 SV=1 - [E7EW20_HUMAN]		6	5	25.1347	0.804153	1.04701	0.955099	-0.0662773	0.0122332	1.19892	1.19892	0.261734	0.225414	1.12755	1.12755	0.17319	0.0490455	1.16908	1.16908	0.225379	0.209509	1.12255	0.890826	-0.166784	0.000981056	1.51704	0.659178	-0.601259
E9PCY7	Heterogeneous nuclear ribonucleoprotein H OS=Homo sapiens GN=HNRNPH1 PE=2 SV=1 - [E9PCY7_HUMAN]		16	5	65.3484	0.108544	1.21342	1.21342	0.279082	0.518373	1.04507	0.956871	-0.063604	0.0129864	1.36763	0.73119	-0.451682	0.573835	1.05584	1.05584	0.0783883	0.200394	1.0776	0.927992	-0.107816	0.298995	1.08086	0.925191	-0.112177
E9PDF6	Unconventional myosin-Ib OS=Homo sapiens GN=MYO1B PE=2 SV=1 - [E9PDF6_HUMAN]		6	5	19.9618	0.092796	1.08754	0.919507	-0.121068	2.60163e-06	1.37149	1.37149	0.455748	0.104385	1.11357	0.898014	-0.15519	0.00167037	1.14328	1.14328	0.193179	0.00958549	1.21448	1.21448	0.280338	0.000670014	1.31444	1.31444	0.394453
E9PM69	26S protease regulatory subunit 6A OS=Homo sapiens GN=PSMC3 PE=2 SV=1 - [E9PM69_HUMAN]		10	5	40.7898	0.410995	1.10221	1.10221	0.140399	0.0837424	1.20034	1.20034	0.263443	0.006992	1.42146	1.42146	0.507373	0.539664	1.12801	1.12801	0.173774	0.314576	1.08689	0.920057	-0.120205	0.164488	1.17008	1.17008	0.226611
F5H365	Protein transport protein Sec23A OS=Homo sapiens GN=SEC23A PE=2 SV=1 - [F5H365_HUMAN]		22	5	84.153	0.0942873	1.37551	1.37551	0.459966	0.944954	1.04838	1.04838	0.0681553	0.20853	1.53318	0.652237	-0.616531	0.112726	1.25851	0.794592	-0.331713	0.00204999	1.50349	0.665118	-0.588318	0.244478	1.19707	0.835376	-0.259502
F8VS02	Alpha-aminoadipic semialdehyde dehydrogenase OS=Homo sapiens GN=ALDH7A1 PE=2 SV=1 - [F8VS02_HUMAN]		5	5	17.7025	0.926415	1.00656	0.993481	-0.00943571	0.000157691	1.61017	0.621053	-0.687212	2.97604e-08	11.1998	0.0892877	-3.4854	0.126314	1.16903	1.16903	0.225318	0.0129135	1.25965	0.793873	-0.33302	0.000336169	2.23094	0.448242	-1.15765
G8JLC6	Melanoma inhibitory activity protein 3 OS=Homo sapiens GN=MIA3 PE=2 SV=1 - [G8JLC6_HUMAN]		9	5	30.3034	0.0102321	1.24876	0.800796	-0.320494	0.969208	1.01221	1.01221	0.0175147	0.292196	1.12269	1.12269	0.166953	0.109173	1.21877	1.21877	0.285428	0.0634851	1.13987	1.13987	0.188875	0.300406	1.06648	1.06648	0.0928548
H0YA55	Serum albumin (Fragment) OS=Homo sapiens GN=ALB PE=4 SV=1 - [H0YA55_HUMAN]		5	5	15.9249	0.536755	1.18564	0.843424	-0.24567	0.0250235	1.3686	1.3686	0.452701	6.5085e-05	2.96364	2.96364	1.56737	0.338407	1.267	0.789266	-0.341417	0.0196205	1.24815	1.24815	0.319789	0.00238414	1.55094	1.55094	0.633139
H3BUX2	Cytochrome b5 type B OS=Homo sapiens GN=CYB5B PE=2 SV=1 - [H3BUX2_HUMAN]		5	5	22.7672	0.146283	1.463	0.683527	-0.548929	0.0134871	1.6953	1.6953	0.761545	0.00207524	1.95277	1.95277	0.965521	0.254264	1.21706	0.821651	-0.283402	0.200016	1.12007	0.892798	-0.163595	0.0116967	1.70684	1.70684	0.771329
H7BXY3	Putative ATP-dependent RNA helicase DHX30 OS=Homo sapiens GN=DHX30 PE=2 SV=1 - [H7BXY3_HUMAN]		5	5	17.7956	0.148994	1.12089	0.892149	-0.164643	0.246214	1.11046	0.900532	-0.151151	0.894547	1.007	0.993047	-0.0100656	0.137489	1.11674	0.895461	-0.159298	0.0623765	1.1406	0.876733	-0.18979	2.27501e-09	1.85059	0.54037	-0.887982
I3L397	Eukaryotic translation initiation factor 5A-1 (Fragment) OS=Homo sapiens GN=EIF5A PE=2 SV=1 - [I3L397_HUMAN]		8	5	31.1125	0.168742	1.24999	1.24999	0.321912	0.00306278	2.30013	0.434758	-1.20172	0.25069	1.23716	0.808303	-0.307032	0.0689981	1.24588	0.802646	-0.317164	2.64276e-05	2.36638	0.422586	-1.24268	0.0627815	1.41182	0.708305	-0.497557
K7EJR3	26S proteasome non-ATPase regulatory subunit 8 (Fragment) OS=Homo sapiens GN=PSMD8 PE=4 SV=1 - [K7EJR3_HUMAN]		5	5	14.0591	0.0759195	1.31363	1.31363	0.393563	0.299077	1.21357	0.824018	-0.279252	0.116418	1.1699	1.1699	0.226385	0.721101	1.05726	1.05726	0.0803367	0.00224851	1.50915	0.662623	-0.59374	0.207122	1.14808	1.14808	0.199219
O00461	Golgi integral membrane protein 4 OS=Homo sapiens GN=GOLIM4 PE=1 SV=1 - [GOLI4_HUMAN]		8	5	23.9324	0.859403	1.0117	0.988437	-0.0167796	0.984396	1.0118	1.0118	0.0169233	0.000235426	1.43173	0.698454	-0.517763	0.937266	1.02023	1.02023	0.0288901	0.00265351	1.19829	0.834525	-0.260974	0.0169913	1.19364	0.837776	-0.255364
O00487	26S proteasome non-ATPase regulatory subunit 14 OS=Homo sapiens GN=PSMD14 PE=1 SV=1 - [PSDE_HUMAN]		5	5	21.4973	0.429131	1.09664	1.09664	0.133088	0.195335	1.14805	1.14805	0.199186	0.034606	1.31477	1.31477	0.394806	0.0869714	1.13019	0.884803	-0.176572	0.0184297	1.20091	0.832699	-0.264133	0.00121006	1.34681	1.34681	0.429549
O00505	Importin subunit alpha-4 OS=Homo sapiens GN=KPNA3 PE=1 SV=2 - [IMA4_HUMAN]		6	5	17.7152	0.2204	1.10454	1.10454	0.143451	0.361164	1.11133	0.899821	-0.152291	0.00130787	1.40054	1.40054	0.485982	0.856811	1.02912	1.02912	0.0414155	0.773432	1.02045	0.979962	-0.0292022	0.00610072	1.32014	1.32014	0.400694
O00571	ATP-dependent RNA helicase DDX3X OS=Homo sapiens GN=DDX3X PE=1 SV=3 - [DDX3X_HUMAN]		19	5	77.6607	0.0520096	1.17628	1.17628	0.234226	0.0251296	1.36818	0.730897	-0.45226	0.241317	1.09988	0.909188	-0.137349	0.719723	1.01824	1.01824	0.0260771	0.000117484	1.54936	0.645429	-0.631669	1.43493e-05	2.18474	0.457721	-1.12746
O00629	Importin subunit alpha-3 OS=Homo sapiens GN=KPNA4 PE=1 SV=1 - [IMA3_HUMAN]		6	5	22.9262	0.511103	1.06363	1.06363	0.0889975	0.0469442	1.13227	1.13227	0.179214	0.386722	1.12856	1.12856	0.174489	0.531027	1.12013	1.12013	0.163662	0.319357	1.11561	0.89637	-0.157833	0.304365	1.12355	0.890038	-0.168061
O14579	Coatomer subunit epsilon OS=Homo sapiens GN=COPE PE=1 SV=3 - [COPE_HUMAN]		6	5	20.089	0.0112097	1.34568	1.34568	0.428336	0.179683	1.26705	0.789234	-0.341474	0.0317795	1.4922	0.670151	-0.577442	0.168429	1.13257	0.882945	-0.179604	3.43666e-07	1.91462	0.522296	-0.93706	8.0373e-05	1.82748	0.547202	-0.869854
O14656	Torsin-1A OS=Homo sapiens GN=TOR1A PE=1 SV=1 - [TOR1A_HUMAN]		5	5	14.7988	0.192941	1.58582	1.58582	0.665225	0.0242976	1.81733	0.550257	-0.861823	0.0183297	1.7002	0.588164	-0.765709	0.253973	1.3437	1.3437	0.426206	0.245521	1.13543	0.880727	-0.183234	0.674745	1.05808	1.05808	0.0814436
O14828	Secretory carrier-associated membrane protein 3 OS=Homo sapiens GN=SCAMP3 PE=1 SV=3 - [SCAM3_HUMAN]		5	5	24.7633	0.424205	1.09767	0.911022	-0.134442	0.00817434	1.444	1.444	0.530075	0.000231404	1.79343	1.79343	0.842718	0.181592	1.149	1.149	0.200373	1.65593e-05	1.3832	1.3832	0.468006	6.95563e-05	1.56466	1.56466	0.64585
O14879	Interferon-induced protein with tetratricopeptide repeats 3 OS=Homo sapiens GN=IFIT3 PE=1 SV=1 - [IFIT3_HUMAN]		5	5	19.656	0.335096	1.11224	1.11224	0.153463	0.874579	1.07056	0.934094	-0.0983598	0.00447501	1.39269	0.718036	-0.477872	0.55508	1.06896	1.06896	0.0962098	1.20418e-06	1.7633	0.567119	-0.818277	5.6466e-06	1.65291	1.65291	0.725006
O15127	Secretory carrier-associated membrane protein 2 OS=Homo sapiens GN=SCAMP2 PE=1 SV=2 - [SCAM2_HUMAN]		5	5	20.3198	0.388005	1.08088	0.925174	-0.112203	0.00560665	1.59862	1.59862	0.676828	1.24e-06	1.68145	1.68145	0.749709	0.191112	1.12091	1.12091	0.164666	0.000357421	1.24107	1.24107	0.311584	1.99052e-05	1.78833	1.78833	0.838614
O43615	Mitochondrial import inner membrane translocase subunit TIM44 OS=Homo sapiens GN=TIMM44 PE=1 SV=2 - [TIM44_HUMAN]		5	5	19.9664	0.218964	1.12421	0.889516	-0.168908	0.652772	1.04132	1.04132	0.0584073	2.31297e-07	3.81095	0.262402	-1.93015	0.429253	1.04429	1.04429	0.0625269	0.0308416	1.12759	1.12759	0.173242	0.000173416	1.85094	0.540266	-0.888259
O43678	NADH dehydrogenase [ubiquinone] 1 alpha subcomplex subunit 2 OS=Homo sapiens GN=NDUFA2 PE=1 SV=3 - [NDUA2_HUMAN]		5	5	17.5928	0.3798	1.10182	0.907586	-0.139894	0.239078	1.26535	1.26535	0.339531	0.000135279	2.47582	0.403906	-1.30791	0.111453	1.1686	1.1686	0.224783	0.0125844	1.3071	1.3071	0.386367	0.693583	1.04208	0.959622	-0.0594621
O60493	Sorting nexin-3 OS=Homo sapiens GN=SNX3 PE=1 SV=3 - [SNX3_HUMAN]		5	5	14.7736	0.677587	1.03362	0.967472	-0.0477088	0.00145817	1.84385	0.542344	-0.88272	0.01249	1.33633	0.748321	-0.418271	0.148125	1.34853	1.34853	0.43139	0.0352265	1.17844	0.848582	-0.236874	0.0789337	1.24157	0.805429	-0.31217
O60884	DnaJ homolog subfamily A member 2 OS=Homo sapiens GN=DNAJA2 PE=1 SV=1 - [DNJA2_HUMAN]		5	5	16.3578	0.356007	1.2691	1.2691	0.343801	0.11598	1.31021	1.31021	0.389794	0.491816	1.19811	1.19811	0.260757	0.0937065	1.33398	0.749634	-0.415741	0.000777417	1.7742	0.563636	-0.827165	0.29773	1.28514	0.778123	-0.361929
O75306	NADH dehydrogenase [ubiquinone] iron-sulfur protein 2, mitochondrial OS=Homo sapiens GN=NDUFS2 PE=1 SV=2 - [NDUS2_HUMAN]		9	5	29.0674	0.326843	1.16432	0.858872	-0.219485	0.46549	1.10488	1.10488	0.143885	0.000869396	5.68486	0.175906	-2.50712	0.373649	1.08586	1.08586	0.118843	0.743779	1.02574	1.02574	0.0366701	0.0367543	1.22242	0.818052	-0.289736
O95182	NADH dehydrogenase [ubiquinone] 1 alpha subcomplex subunit 7 OS=Homo sapiens GN=NDUFA7 PE=1 SV=3 - [NDUA7_HUMAN]		5	5	17.6059	0.902302	1.0994	1.0994	0.136719	0.317836	1.23623	1.23623	0.305951	3.53755e-05	3.43851	0.290823	-1.78178	0.550509	1.0959	1.0959	0.132114	2.69345e-06	1.53322	1.53322	0.616562	0.887604	1.04428	1.04428	0.0625036
O95292	Vesicle-associated membrane protein-associated protein B/C OS=Homo sapiens GN=VAPB PE=1 SV=3 - [VAPB_HUMAN]		6	5	18.9171	0.70746	1.04509	0.956855	-0.063627	0.0511815	1.1474	1.1474	0.198367	0.0180465	1.20902	1.20902	0.273843	0.364467	1.19341	1.19341	0.255088	0.000749392	1.2511	1.2511	0.3232	0.000183757	1.50805	0.663109	-0.592682
O95810	Serum deprivation-response protein OS=Homo sapiens GN=SDPR PE=1 SV=3 - [SDPR_HUMAN]		5	5	18.4484	0.773075	1.02584	1.02584	0.0368078	0.460252	1.11601	1.11601	0.15835	0.0935731	1.16927	0.855233	-0.225611	0.986258	1.01941	1.01941	0.0277401	0.250204	1.10645	0.903788	-0.145943	0.00611087	1.46513	1.46513	0.551029
O95816	BAG family molecular chaperone regulator 2 OS=Homo sapiens GN=BAG2 PE=1 SV=1 - [BAG2_HUMAN]		6	5	22.3162	0.618601	1.04231	0.959404	-0.0597895	0.00130779	1.38451	1.38451	0.469379	0.000270732	1.6347	1.6347	0.709024	0.709922	1.03068	1.03068	0.0435998	0.238729	1.06338	1.06338	0.0886624	0.00248097	1.40533	1.40533	0.490904
P00491	Purine nucleoside phosphorylase OS=Homo sapiens GN=PNP PE=1 SV=2 - [PNPH_HUMAN]		5	5	19.6221	0.0897597	1.22907	1.22907	0.297571	0.0163741	1.49644	0.668254	-0.581532	0.00754166	1.68153	1.68153	0.749774	0.504699	1.06817	0.93618	-0.0951416	3.65191e-05	1.73377	0.576777	-0.793914	0.128991	1.23709	0.808348	-0.306952
P08133	Annexin A6 OS=Homo sapiens GN=ANXA6 PE=1 SV=3 - [ANXA6_HUMAN]		70	5	242.392	0.187408	1.36768	0.731163	-0.451736	0.20606	1.37563	1.37563	0.460096	5.41182e-06	2.65882	2.65882	1.41078	0.255676	1.46493	1.46493	0.550827	0.404551	1.10787	0.902629	-0.147795	0.0207944	1.58017	1.58017	0.660076
P08574	Cytochrome c1, heme protein, mitochondrial OS=Homo sapiens GN=CYC1 PE=1 SV=3 - [CY1_HUMAN]		6	5	19.7214	0.0177753	1.15037	0.869289	-0.202093	0.529309	1.03746	0.963895	-0.0530524	1.30651e-05	1.83347	0.545414	-0.874577	0.491903	1.03515	1.03515	0.0498389	0.00110546	1.09516	1.09516	0.131144	0.0338725	1.08635	1.08635	0.119484
P09110	3-ketoacyl-CoA thiolase, peroxisomal OS=Homo sapiens GN=ACAA1 PE=1 SV=2 - [THIK_HUMAN]		18	5	66.0745	0.625095	1.05545	1.05545	0.077857	0.30258	1.07752	1.07752	0.107715	0.804013	1.02047	0.979939	-0.0292362	0.794577	1.01742	1.01742	0.0249179	0.0145878	1.16358	1.16358	0.218569	2.27389e-06	2.57945	0.38768	-1.36706
P10155	60 kDa SS-A/Ro ribonucleoprotein OS=Homo sapiens GN=TROVE2 PE=1 SV=2 - [RO60_HUMAN]		5	5	16.9502	0.0394399	1.30974	1.30974	0.389283	0.0208891	1.50893	0.662722	-0.593524	0.0546396	1.41916	0.704641	-0.505039	0.0835183	1.20833	0.827585	-0.27302	8.98625e-06	1.87777	0.532546	-0.909023	0.00310019	1.56188	0.640255	-0.643282
P11166	Solute carrier family 2, facilitated glucose transporter member 1 OS=Homo sapiens GN=SLC2A1 PE=1 SV=2 - [GTR1_HUMAN]		7	5	20.6824	0.270378	1.18077	0.846904	-0.23973	6.30478e-05	2.40309	2.40309	1.26489	3.9791e-05	3.45814	3.45814	1.79	0.334956	1.14252	1.14252	0.192214	5.34725e-07	1.70418	1.70418	0.769075	5.47836e-06	1.95638	1.95638	0.968187
P11177	Pyruvate dehydrogenase E1 component subunit beta, mitochondrial OS=Homo sapiens GN=PDHB PE=1 SV=3 - [ODPB_HUMAN]		8	5	27.1547	0.503461	1.04076	0.960837	-0.0576369	0.032106	1.24485	0.803312	-0.315968	1.94731e-07	6.63307	0.15076	-2.72968	0.380417	1.04735	0.954791	-0.0667436	0.00373256	1.13489	0.881144	-0.18255	9.69754e-06	2.24107	0.446215	-1.16419
P12259	Coagulation factor V OS=Homo sapiens GN=F5 PE=1 SV=4 - [FA5_HUMAN]		5	5	13.8015	0.705383	1.05635	1.05635	0.0790825	3.49292e-08	2.64222	2.64222	1.40175	3.24593e-06	6.76134	6.76134	2.75731	0.0968231	1.35658	1.35658	0.439973	0.0034306	1.26953	1.26953	0.344292	7.43863e-05	1.67505	1.67505	0.744207
P12277	Creatine kinase B-type OS=Homo sapiens GN=CKB PE=1 SV=1 - [KCRB_HUMAN]		8	5	32.0278	0.0423124	1.22438	1.22438	0.292053	0.00304363	1.58013	0.632858	-0.660046	0.141072	1.21406	0.823684	-0.279838	0.867749	1.04101	1.04101	0.0579869	0.00336401	1.36186	0.734289	-0.44558	2.78559e-06	2.1404	0.467203	-1.09788
P15289	Arylsulfatase A OS=Homo sapiens GN=ARSA PE=1 SV=3 - [ARSA_HUMAN]		5	5	24.7568	0.291069	1.14863	0.870603	-0.199912	0.875789	1.26068	1.26068	0.334199	0.265004	1.19369	1.19369	0.25543	0.147042	1.15474	0.865999	-0.207563	0.739327	1.02977	1.02977	0.0423244	1.16335e-05	1.93047	1.93047	0.948949
P16401	Histone H1.5 OS=Homo sapiens GN=HIST1H1B PE=1 SV=3 - [H15_HUMAN]		5	5	17.3682	0.22399	1.19391	0.837585	-0.255692	0.425738	1.10326	1.10326	0.141778	0.441411	1.11507	1.11507	0.157133	0.160948	1.27944	1.27944	0.355508	4.35453e-05	1.6376	1.6376	0.711581	4.09621e-05	1.7877	1.7877	0.838106
P16403	Histone H1.2 OS=Homo sapiens GN=HIST1H1C PE=1 SV=2 - [H12_HUMAN]		8	5	28.0062	0.444694	1.09788	0.910849	-0.134716	0.922567	1.01216	1.01216	0.0174433	0.209921	1.23064	0.812588	-0.299404	0.0503157	1.43592	1.43592	0.521979	2.26875e-05	1.91023	1.91023	0.933745	0.00208772	1.59705	1.59705	0.675409
P17301	Integrin alpha-2 OS=Homo sapiens GN=ITGA2 PE=1 SV=1 - [ITA2_HUMAN]		33	5	124.38	0.741833	1.03186	0.969128	-0.0452404	0.246543	1.23382	1.23382	0.303131	4.65438e-05	2.81546	2.81546	1.49337	0.24402	1.09562	0.912726	-0.131746	0.00157508	1.28358	0.779068	-0.360179	0.251435	1.12922	1.12922	0.175328
P18031	Tyrosine-protein phosphatase non-receptor type 1 OS=Homo sapiens GN=PTPN1 PE=1 SV=1 - [PTN1_HUMAN]		9	5	33.6381	0.383809	1.09897	1.09897	0.136151	0.0311073	1.36453	1.36453	0.448407	0.000245192	1.7761	1.7761	0.828714	0.143456	1.14494	1.14494	0.195269	0.000796983	1.1957	1.1957	0.257857	0.659799	1.02638	1.02638	0.0375701
P19404	NADH dehydrogenase [ubiquinone] flavoprotein 2, mitochondrial OS=Homo sapiens GN=NDUFV2 PE=1 SV=2 - [NDUV2_HUMAN]		5	5	16.0979	0.354206	1.11588	0.89615	-0.158187	0.31941	1.09837	0.910436	-0.13537	0.001575	2.02735	0.493255	-1.0196	0.257053	1.14418	1.14418	0.194313	0.00201811	1.31747	1.31747	0.397768	0.379631	1.08365	1.08365	0.115903
P19525	Interferon-induced, double-stranded RNA-activated protein kinase OS=Homo sapiens GN=EIF2AK2 PE=1 SV=2 - [E2AK2_HUMAN]		5	5	19.2151	0.842968	1.01529	1.01529	0.0218853	0.0473844	1.52207	0.656999	-0.606038	5.82059e-05	2.18716	0.457213	-1.12906	0.150045	1.18567	0.843409	-0.245697	1.03412e-05	1.98057	0.504905	-0.985916	0.474273	1.08252	0.923772	-0.114391
P21399	Cytoplasmic aconitate hydratase OS=Homo sapiens GN=ACO1 PE=1 SV=3 - [ACOC_HUMAN]		11	5	29.9622	0.0807886	1.55308	1.55308	0.63513	0.166086	1.47954	0.675884	-0.565153	0.0386787	1.82608	0.547623	-0.868746	0.918201	1.00771	1.00771	0.0110833	0.000653097	1.44957	0.689859	-0.535627	0.150198	1.25065	1.25065	0.322677
P22392	Nucleoside diphosphate kinase B OS=Homo sapiens GN=NME2 PE=1 SV=1 - [NDKB_HUMAN]		14	5	41.9498	0.260481	1.2112	1.2112	0.276441	0.0516744	1.56043	0.640849	-0.641944	0.0064124	2.46359	0.405911	-1.30076	0.752975	1.04214	1.04214	0.0595462	0.000378273	1.57289	0.635773	-0.653416	0.00449898	1.66576	0.600327	-0.736179
P22570	NADPH:adrenodoxin oxidoreductase, mitochondrial OS=Homo sapiens GN=FDXR PE=1 SV=3 - [ADRO_HUMAN]		6	5	21.8859	0.178859	1.12187	0.891368	-0.165908	0.132748	1.2611	0.792958	-0.334683	4.54215e-10	19.1501	0.052219	-4.25928	0.568145	1.03543	0.965787	-0.0502237	0.052739	1.15406	0.866506	-0.206719	1.66918e-06	3.4616	0.288883	-1.79144
P23786	Carnitine O-palmitoyltransferase 2, mitochondrial OS=Homo sapiens GN=CPT2 PE=1 SV=2 - [CPT2_HUMAN]		5	5	16.4235	0.836904	1.07052	0.934123	-0.0983161	0.0265506	1.46412	0.683006	-0.550029	1.11333e-05	15.2161	0.0657197	-3.92753	0.227106	1.09879	0.910091	-0.135918	0.000169199	1.7422	0.573988	-0.800907	1.19461e-06	4.8996	0.204098	-2.29266
P24390	ER lumen protein retaining receptor 1 OS=Homo sapiens GN=KDELR1 PE=1 SV=1 - [ERD21_HUMAN]		5	5	24.3441	0.758683	1.32854	0.752708	-0.409838	0.900261	1.04756	1.04756	0.0670294	8.17775e-05	1.63878	0.610208	-0.712626	0.404313	1.1519	0.868129	-0.204018	0.00533857	2.07477	0.481982	-1.05295	0.912465	1.23787	0.807839	-0.30786
P24844	Myosin regulatory light polypeptide 9 OS=Homo sapiens GN=MYL9 PE=1 SV=4 - [MYL9_HUMAN]		19	5	75.9651	0.145113	1.11572	0.896286	-0.15797	0.000407836	1.60024	1.60024	0.678291	1.40208e-08	3.91828	3.91828	1.97022	0.0212159	1.31679	1.31679	0.397029	1.40548e-06	1.48406	1.48406	0.569553	1.61293e-05	1.51272	1.51272	0.597143
P25325	3-mercaptopyruvate sulfurtransferase OS=Homo sapiens GN=MPST PE=1 SV=3 - [THTM_HUMAN]		5	5	17.2498	0.325873	1.19864	1.19864	0.261402	0.0128634	1.4487	0.690274	-0.534759	9.73131e-05	4.71001	0.212314	-2.23573	0.557616	1.08793	0.919175	-0.121589	0.0111208	1.48989	0.671192	-0.575203	4.02612e-05	3.57944	0.279373	-1.83974
P26196	Probable ATP-dependent RNA helicase DDX6 OS=Homo sapiens GN=DDX6 PE=1 SV=2 - [DDX6_HUMAN]		5	5	17.9825	0.0610602	1.33794	1.33794	0.42001	3.84947e-06	2.74718	0.36401	-1.45795	0.000269502	1.87085	0.534516	-0.903695	0.628435	1.03566	1.03566	0.0505503	0.000395616	1.70705	0.585807	-0.771503	2.00041e-05	2.68012	0.373118	-1.4223
P26639	Threonine--tRNA ligase, cytoplasmic OS=Homo sapiens GN=TARS PE=1 SV=3 - [SYTC_HUMAN]		8	5	28.8392	0.0212833	1.42222	1.42222	0.508147	0.189191	1.38994	0.719458	-0.475018	0.957657	1.00575	1.00575	0.00827213	0.427805	1.07644	1.07644	0.106274	0.0549922	1.24088	0.805882	-0.31136	0.176433	1.18502	0.843871	-0.244906
P27695	DNA-(apurinic or apyrimidinic site) lyase OS=Homo sapiens GN=APEX1 PE=1 SV=2 - [APEX1_HUMAN]		5	5	18.0845	0.0127221	1.42745	1.42745	0.513442	0.000159958	2.37527	0.421004	-1.24809	3.02106e-06	2.43072	0.411402	-1.28138	0.435593	1.14035	1.14035	0.189479	0.000108797	1.90397	0.525219	-0.92901	0.00109604	1.62448	0.615581	-0.69998
P28331	NADH-ubiquinone oxidoreductase 75 kDa subunit, mitochondrial OS=Homo sapiens GN=NDUFS1 PE=1 SV=3 - [NDUS1_HUMAN]		21	5	74.6121	0.284827	1.08973	0.917661	-0.123966	0.350204	1.49351	1.49351	0.578711	8.94422e-06	1.92422	0.51969	-0.944277	0.86359	1.03099	1.03099	0.0440272	0.00277676	1.1754	1.1754	0.233155	0.834491	1.01633	1.01633	0.0233748
P28799	Granulins OS=Homo sapiens GN=GRN PE=1 SV=2 - [GRN_HUMAN]		11	5	37.2107	0.296518	1.80396	1.80396	0.851168	0.0151883	3.1752	3.1752	1.66685	0.812134	1.77227	1.77227	0.825597	0.41551	1.35318	0.738999	-0.436355	0.217152	1.57372	0.635436	-0.654181	0.455663	1.62686	1.62686	0.702092
P30086	Phosphatidylethanolamine-binding protein 1 OS=Homo sapiens GN=PEBP1 PE=1 SV=3 - [PEBP1_HUMAN]		5	5	24.9331	0.155955	1.38945	1.38945	0.474515	0.00291201	2.1022	0.475692	-1.0719	0.58774	1.14624	0.872416	-0.196912	0.760663	1.01776	0.982553	-0.0253926	0.000123581	2.22708	0.449019	-1.15515	0.00175308	1.44109	0.693917	-0.527164
P31150	Rab GDP dissociation inhibitor alpha OS=Homo sapiens GN=GDI1 PE=1 SV=2 - [GDIA_HUMAN]		11	5	41.0706	0.134641	1.19389	1.19389	0.255675	0.00178243	1.75848	0.568673	-0.814329	0.906558	1.01966	1.01966	0.0280817	0.727513	1.03082	0.970106	-0.0437855	5.20205e-05	1.74138	0.574256	-0.800234	0.217259	1.12596	1.12596	0.171152
P35241	Radixin OS=Homo sapiens GN=RDX PE=1 SV=1 - [RADI_HUMAN]		21	5	59.1775	0.540457	1.12038	0.892554	-0.163989	0.565098	1.09888	0.910016	-0.136037	0.785459	1.05223	1.05223	0.0734435	0.0510732	1.27458	0.784574	-0.350018	0.000830048	1.5972	0.626095	-0.675546	0.889952	1.04861	1.04861	0.0684782
P35908	Keratin, type II cytoskeletal 2 epidermal OS=Homo sapiens GN=KRT2 PE=1 SV=2 - [K22E_HUMAN]		8	5	32.9355	0.537469	16.2335	16.2335	4.0209	0.46562	1.2993	1.2993	0.377739	0.0464861	2.0163	2.0163	1.01171	0.749423	1.22181	0.81846	-0.289016	0.728174	1.12959	1.12959	0.175797	0.22562	2.10393	2.10393	1.07309
P36543	V-type proton ATPase subunit E 1 OS=Homo sapiens GN=ATP6V1E1 PE=1 SV=1 - [VATE1_HUMAN]		6	5	22.2299	0.457802	1.07725	1.07725	0.107357	2.75809e-06	2.07345	2.07345	1.05203	2.35407e-05	2.65542	2.65542	1.40894	0.651928	1.03251	1.03251	0.0461533	3.53016e-05	1.4611	1.4611	0.547056	0.000163484	1.37341	1.37341	0.457763
P40925	Malate dehydrogenase, cytoplasmic OS=Homo sapiens GN=MDH1 PE=1 SV=4 - [MDHC_HUMAN]		7	5	25.8482	0.0490983	1.30732	1.30732	0.386607	0.241852	1.21335	0.824162	-0.278999	0.443333	1.08982	1.08982	0.124086	0.999355	1.01195	1.01195	0.0171444	0.0034129	1.36748	0.731271	-0.451522	0.000531495	1.49752	0.667771	-0.582574
P42224	Signal transducer and activator of transcription 1-alpha/beta OS=Homo sapiens GN=STAT1 PE=1 SV=2 - [STAT1_HUMAN]		17	5	53.7776	0.55269	1.1058	1.1058	0.145086	0.0179021	1.76446	0.566747	-0.819223	0.00199721	1.65087	0.60574	-0.72323	0.925091	1.0118	0.988342	-0.0169176	9.70921e-05	1.9293	0.518322	-0.948081	0.363016	1.18867	0.841275	-0.249351
P45974	Ubiquitin carboxyl-terminal hydrolase 5 OS=Homo sapiens GN=USP5 PE=1 SV=2 - [UBP5_HUMAN]		5	5	14.8136	0.255243	1.14778	1.14778	0.198845	0.0443678	1.36049	0.735027	-0.44413	0.0446146	1.2372	1.2372	0.307084	0.927545	1.00956	1.00956	0.0137333	1.28163e-05	1.68474	0.593563	-0.752528	0.0102943	1.25596	0.796201	-0.328796
P46087	Putative ribosomal RNA methyltransferase NOP2 OS=Homo sapiens GN=NOP2 PE=1 SV=2 - [NOP2_HUMAN]		6	5	17.1334	0.30633	1.1611	0.861256	-0.215486	7.71541e-06	1.75976	1.75976	0.815381	0.00219966	1.80112	1.80112	0.848893	0.184831	1.22203	1.22203	0.289277	0.000149194	1.45524	1.45524	0.541256	0.326462	1.10111	0.908171	-0.138964
P48960	CD97 antigen OS=Homo sapiens GN=CD97 PE=1 SV=4 - [CD97_HUMAN]		5	5	20.0869	0.0162785	1.16857	0.855749	-0.22474	0.0696607	1.15539	0.865507	-0.208382	0.00617452	1.37659	1.37659	0.461104	0.34843	1.07651	1.07651	0.106364	0.236526	1.04894	0.953344	-0.0689306	0.000658918	1.41239	1.41239	0.498136
P49756	RNA-binding protein 25 OS=Homo sapiens GN=RBM25 PE=1 SV=3 - [RBM25_HUMAN]		5	5	13.134	0.895959	1.02649	0.974198	-0.0377136	0.316235	1.19315	1.19315	0.254775	0.762219	1.07459	0.930585	-0.103789	0.272028	1.26522	1.26522	0.339389	0.0623092	1.16845	1.16845	0.224593	0.387404	1.09004	0.917395	-0.124385
P49792	E3 SUMO-protein ligase RanBP2 OS=Homo sapiens GN=RANBP2 PE=1 SV=2 - [RBP2_HUMAN]		7	5	20.7668	0.196788	1.19455	1.19455	0.256462	9.74214e-08	1.85059	1.85059	0.887986	2.63512e-05	2.17746	2.17746	1.12264	0.013815	1.43253	1.43253	0.518566	0.278826	1.13958	1.13958	0.188496	0.748417	1.02747	0.973267	-0.0390925
P52907	F-actin-capping protein subunit alpha-1 OS=Homo sapiens GN=CAPZA1 PE=1 SV=3 - [CAZA1_HUMAN]		8	5	30.5461	0.113149	1.15142	1.15142	0.203411	0.476305	1.09423	1.09423	0.129915	0.00361863	1.26071	1.26071	0.334236	0.91226	1.00019	1.00019	0.000279564	0.007264	1.16838	0.855885	-0.224511	0.0306111	1.16433	1.16433	0.219501
P54727	UV excision repair protein RAD23 homolog B OS=Homo sapiens GN=RAD23B PE=1 SV=1 - [RD23B_HUMAN]		6	5	23.6045	0.690562	1.055	1.055	0.0772383	0.00354938	2.04249	0.489599	-1.03033	0.220213	1.13348	0.882238	-0.18076	0.649199	1.11511	0.896773	-0.157185	7.28896e-06	2.42864	0.411754	-1.28015	0.125905	1.31907	0.758108	-0.399524
P61026	Ras-related protein Rab-10 OS=Homo sapiens GN=RAB10 PE=1 SV=1 - [RAB10_HUMAN]		14	5	40.0059	0.336059	1.11746	0.894887	-0.160223	0.261954	1.33871	1.33871	0.420839	5.01867e-07	2.5176	2.5176	1.33205	0.827816	1.02198	1.02198	0.0313682	0.462255	1.05596	0.947004	-0.0785576	0.902636	1.03023	0.97066	-0.0429615
P62266	40S ribosomal protein S23 OS=Homo sapiens GN=RPS23 PE=1 SV=3 - [RS23_HUMAN]		6	5	24.116	0.805432	1.05308	1.05308	0.0746155	0.727465	1.04402	1.04402	0.0621469	0.321866	1.18808	1.18808	0.24863	0.00104886	1.70028	0.58814	-0.765769	0.00368117	2.06383	0.484537	-1.04532	0.0526585	2.0248	0.493877	-1.01778
P62851	40S ribosomal protein S25 OS=Homo sapiens GN=RPS25 PE=1 SV=1 - [RS25_HUMAN]		5	5	17.9201	0.811061	1.03548	1.03548	0.050293	0.037135	1.68239	0.594394	-0.75051	0.190734	1.26875	1.26875	0.34341	0.192274	1.34486	1.34486	0.42746	0.0402147	1.21212	0.825003	-0.277528	0.000159569	1.94221	0.514877	-0.957699
P80723	Brain acid soluble protein 1 OS=Homo sapiens GN=BASP1 PE=1 SV=2 - [BASP1_HUMAN]		5	5	18.577	0.324222	1.12256	0.890818	-0.166798	0.350952	1.08974	0.91765	-0.123985	0.342078	1.07655	1.07655	0.10642	0.362203	1.08507	0.921597	-0.117792	0.797824	1.00828	0.991788	-0.0118959	0.714071	1.04434	1.04434	0.0625957
P82909	28S ribosomal protein S36, mitochondrial OS=Homo sapiens GN=MRPS36 PE=1 SV=2 - [RT36_HUMAN]		5	5	13.1287	0.208574	1.13231	0.883153	-0.179264	0.846298	1.04426	1.04426	0.062482	6.16329e-06	3.25547	0.307175	-1.70287	0.678279	1.08499	0.921672	-0.117675	0.000417127	1.36206	1.36206	0.445792	0.0178456	1.27168	0.786361	-0.346736
Q03519	Antigen peptide transporter 2 OS=Homo sapiens GN=TAP2 PE=1 SV=1 - [TAP2_HUMAN]		6	5	18.6958	0.543565	2.37157	2.37157	1.24584	0.630552	1.03072	1.03072	0.0436513	3.50898e-05	1.90782	0.524158	-0.931926	0.643299	1.08389	1.08389	0.116217	0.402123	1.05152	0.951002	-0.0724803	0.000754412	1.37297	1.37297	0.457297
Q08945	FACT complex subunit SSRP1 OS=Homo sapiens GN=SSRP1 PE=1 SV=1 - [SSRP1_HUMAN]		7	5	26.7156	0.0954988	1.06795	1.06795	0.0948388	0.288843	1.11063	1.11063	0.151375	0.211391	1.12973	1.12973	0.175976	0.926466	1.00421	0.995811	-0.00605621	0.136044	1.0878	0.919283	-0.121419	2.19561e-05	1.44405	0.692499	-0.530116
Q10469	Alpha-1,6-mannosyl-glycoprotein 2-beta-N-acetylglucosaminyltransferase OS=Homo sapiens GN=MGAT2 PE=1 SV=1 - [MGAT2_HUMAN]		5	5	18.9017	0.0619778	1.18843	0.841447	-0.249055	0.0191613	1.19765	1.19765	0.260203	0.709163	1.05033	0.952083	-0.0708402	0.368155	1.09365	1.09365	0.129152	0.11679	1.07313	1.07313	0.101823	0.0382048	1.16658	1.16658	0.222283
Q13151	Heterogeneous nuclear ribonucleoprotein A0 OS=Homo sapiens GN=HNRNPA0 PE=1 SV=1 - [ROA0_HUMAN]		9	5	27.0619	0.990531	1.01907	0.981283	-0.0272593	0.12614	1.17873	0.848373	-0.23723	0.00240517	1.84767	0.541222	-0.885708	0.0654937	1.22894	0.813707	-0.297418	0.000643595	1.49339	0.669618	-0.57859	0.227168	1.23661	0.808663	-0.30639
Q13509	Tubulin beta-3 chain OS=Homo sapiens GN=TUBB3 PE=1 SV=2 - [TBB3_HUMAN]		37	5	147.408	0.94315	1.03939	0.962106	-0.0557325	0.00185109	1.94369	0.514484	-0.958801	0.0119281	2.3417	0.427041	-1.22755	0.31195	1.18483	0.844005	-0.244677	7.17696e-06	2.06285	0.484766	-1.04464	0.10541	1.33715	1.33715	0.419163
Q14008	Cytoskeleton-associated protein 5 OS=Homo sapiens GN=CKAP5 PE=1 SV=3 - [CKAP5_HUMAN]		6	5	17.0309	0.720136	1.06131	1.06131	0.0858524	1.80658e-05	2.99436	0.333962	-1.58225	1.7757e-05	2.23702	0.447023	-1.16158	0.298244	1.10219	1.10219	0.140372	3.0916e-06	2.23234	0.447961	-1.15855	0.000139634	2.37616	0.420847	-1.24863
Q16851	UTP--glucose-1-phosphate uridylyltransferase OS=Homo sapiens GN=UGP2 PE=1 SV=5 - [UGPA_HUMAN]		6	5	16.617	0.219946	1.18523	1.18523	0.245164	0.665877	1.05743	0.945685	-0.0805687	0.00646215	1.34623	1.34623	0.428925	0.814374	1.00927	0.990816	-0.0133103	0.000118616	1.55059	0.644916	-0.632816	0.324525	1.09223	1.09223	0.127272
Q5JTH9	RRP12-like protein OS=Homo sapiens GN=RRP12 PE=1 SV=2 - [RRP12_HUMAN]		8	5	24.7602	0.793551	1.0324	0.968614	-0.0460058	0.000514547	1.63175	1.63175	0.706421	8.29768e-05	1.90246	1.90246	0.927863	0.0200728	1.2556	1.2556	0.328374	0.00885146	1.30636	1.30636	0.385548	0.00319361	1.61841	1.61841	0.694574
Q5T7C4	High mobility group protein B1 OS=Homo sapiens GN=HMGB1 PE=4 SV=1 - [Q5T7C4_HUMAN]		6	5	23.5342	0.021847	1.44733	1.44733	0.533397	0.00186811	2.31671	0.431646	-1.21208	0.0256748	1.876	0.533049	-0.90766	0.49908	1.15289	1.15289	0.205252	0.00054075	2.17066	0.46069	-1.11813	2.994e-05	2.33348	0.428544	-1.22248
Q6UXV4	Apolipoprotein O-like OS=Homo sapiens GN=APOOL PE=1 SV=1 - [APOOL_HUMAN]		5	5	18.1329	0.127766	1.21474	0.823219	-0.280652	0.522615	1.06148	1.06148	0.0860724	0.00554413	1.56322	0.639705	-0.644521	0.626522	1.0517	0.950837	-0.0727298	0.00065441	1.18528	1.18528	0.245226	0.0722634	1.11602	1.11602	0.158366
Q8IWT6	Leucine-rich repeat-containing protein 8A OS=Homo sapiens GN=LRRC8A PE=1 SV=1 - [LRC8A_HUMAN]		5	5	17.5586	0.112216	1.22961	0.813267	-0.2982	7.49167e-05	1.44994	1.44994	0.535997	1.13188e-05	2.1311	2.1311	1.0916	0.690365	1.04902	0.953266	-0.0690489	2.63091e-05	1.27005	1.27005	0.344885	0.000426782	1.58205	1.58205	0.661794
Q92791	Synaptonemal complex protein SC65 OS=Homo sapiens GN=LEPREL4 PE=1 SV=1 - [SC65_HUMAN]		7	5	21.6695	0.864793	1.02546	1.02546	0.0362743	0.291731	1.20486	0.829974	-0.268861	0.150981	1.23536	0.809482	-0.30493	0.39873	1.23232	1.23232	0.301381	0.00410107	1.30308	1.30308	0.381923	0.00430193	1.48705	1.48705	0.572452
Q96CG1	ETF1 protein OS=Homo sapiens GN=ETF1 PE=2 SV=1 - [Q96CG1_HUMAN]		6	5	22.6932	0.363364	1.1222	0.891106	-0.166331	0.0238445	1.31917	0.758052	-0.399631	0.00154132	1.25276	0.79824	-0.325105	0.485837	1.05341	0.9493	-0.0750637	9.79564e-07	1.43862	0.695112	-0.524682	0.000148243	1.86629	0.535821	-0.900176
Q96FQ6	Protein S100-A16 OS=Homo sapiens GN=S100A16 PE=1 SV=1 - [S10AG_HUMAN]		5	5	16.8122	0.086099	2.21187	2.21187	1.14527	0.00571685	2.40961	0.415005	-1.2688	2.65015e-06	3.55206	0.281527	-1.82865	0.885899	1.05285	0.9498	-0.0743047	0.112394	1.27252	0.78584	-0.347693	0.053911	1.54936	0.645429	-0.63167
Q96HY6	DDRGK domain-containing protein 1 OS=Homo sapiens GN=DDRGK1 PE=1 SV=2 - [DDRGK_HUMAN]		5	5	18.2715	0.811808	1.03587	0.965377	-0.0508362	0.00732105	1.45322	0.688126	-0.539256	0.0683308	1.23364	0.810608	-0.302924	0.278616	1.18573	1.18573	0.245771	0.7538	1.03666	0.964632	-0.0519495	0.112122	1.34578	0.743064	-0.428441
Q96Q25	Ribosome biogenesis protein BOP1 OS=Homo sapiens GN=KM-PA-2 PE=2 SV=1 - [Q96Q25_HUMAN]		6	5	21.1682	0.316501	1.09285	0.915041	-0.128092	2.46702e-06	2.00961	2.00961	1.00692	5.36829e-06	2.35644	2.35644	1.23661	0.0197881	1.2554	1.2554	0.328143	1.41515e-05	1.52026	1.52026	0.604321	4.62241e-06	1.58151	1.58151	0.661299
Q99584	Protein S100-A13 OS=Homo sapiens GN=S100A13 PE=1 SV=1 - [S10AD_HUMAN]		5	5	17.3142	0.234984	1.18997	0.840355	-0.250929	0.107834	1.54669	0.646543	-0.629182	0.00208421	2.43728	2.43728	1.28527	0.428488	1.14418	1.14418	0.194314	0.0888896	1.09341	1.09341	0.128839	0.0188863	1.27825	1.27825	0.354165
Q99848	Probable rRNA-processing protein EBP2 OS=Homo sapiens GN=EBNA1BP2 PE=1 SV=2 - [EBP2_HUMAN]		5	5	15.5222	0.949774	1.02036	1.02036	0.0290835	3.85468e-05	1.86599	1.86599	0.899943	0.000355526	2.99274	2.99274	1.58147	0.0486205	1.35713	1.35713	0.440561	4.09794e-05	2.06303	2.06303	1.04476	0.000395995	1.53862	1.53862	0.621638
Q9BQE3	Tubulin alpha-1C chain OS=Homo sapiens GN=TUBA1C PE=1 SV=1 - [TBA1C_HUMAN]		38	5	149.33	0.953214	1.03326	1.03326	0.0472051	0.000561781	1.72867	0.578478	-0.789666	0.660539	1.06784	1.06784	0.0946978	0.382996	1.14535	0.873099	-0.195783	0.00106421	1.5714	0.636376	-0.65205	0.0265303	1.34999	1.34999	0.432952
Q9BRK5	45 kDa calcium-binding protein OS=Homo sapiens GN=SDF4 PE=1 SV=1 - [CAB45_HUMAN]		8	5	24.08	0.0351343	1.43671	0.696035	-0.522768	0.0875675	1.23732	0.808197	-0.307221	1.33895e-06	2.95447	0.33847	-1.5629	0.288739	1.22365	0.81723	-0.291186	0.13804	1.25886	0.794368	-0.332121	0.000111749	1.79375	0.55749	-0.842982
Q9BVP2	Guanine nucleotide-binding protein-like 3 OS=Homo sapiens GN=GNL3 PE=1 SV=2 - [GNL3_HUMAN]		5	5	16.6194	0.686648	1.04961	1.04961	0.069855	0.199229	1.45362	1.45362	0.539648	2.69174e-05	2.64852	2.64852	1.40518	0.0199525	1.345	1.345	0.427603	4.96184e-05	1.43957	1.43957	0.525643	1.24815e-05	1.97702	1.97702	0.983326
Q9BX68	Histidine triad nucleotide-binding protein 2, mitochondrial OS=Homo sapiens GN=HINT2 PE=1 SV=1 - [HINT2_HUMAN]		5	5	17.121	0.487367	1.083	0.923362	-0.115032	0.226959	1.1254	0.888577	-0.170432	1.0339e-08	10.3298	0.0968071	-3.36874	0.842802	1.01369	0.986498	-0.0196117	0.123977	1.07801	0.927633	-0.108375	9.24803e-06	1.82072	0.549232	-0.864512
Q9HCU5	Prolactin regulatory element-binding protein OS=Homo sapiens GN=PREB PE=1 SV=2 - [PREB_HUMAN]		7	5	27.0549	0.500445	1.06088	0.942613	-0.085263	0.0247301	1.34406	1.34406	0.426602	0.00276682	1.18627	1.18627	0.246434	0.442943	1.12903	1.12903	0.175085	0.0805916	1.05555	1.05555	0.0779882	0.376052	1.05006	0.952324	-0.0704756
Q9NPJ3	Acyl-coenzyme A thioesterase 13 OS=Homo sapiens GN=ACOT13 PE=1 SV=1 - [ACO13_HUMAN]		5	5	19.9155	0.546437	1.06845	0.935935	-0.0955191	0.126335	1.07199	0.932849	-0.100285	3.61605e-06	2.6995	0.370439	-1.43269	0.875032	1.03338	1.03338	0.0473756	0.242526	1.06252	1.06252	0.0874941	0.368576	1.04209	1.04209	0.0594822
Q9NWM8	Peptidyl-prolyl cis-trans isomerase FKBP14 OS=Homo sapiens GN=FKBP14 PE=1 SV=1 - [FKB14_HUMAN]		6	5	18.3577	0.966258	1.00749	0.992562	-0.0107707	0.0267448	1.22964	1.22964	0.298239	0.0110288	1.13676	0.87969	-0.184932	0.165224	1.15342	0.866984	-0.205923	0.493814	1.06152	1.06152	0.0861337	0.50729	1.06062	1.06062	0.0849075
Q9NX62	Inositol monophosphatase 3 OS=Homo sapiens GN=IMPAD1 PE=1 SV=1 - [IMPA3_HUMAN]		6	5	21.8154	0.802897	1.03535	1.03535	0.0501174	0.187372	1.12716	1.12716	0.172688	0.434538	1.08555	0.921194	-0.118422	0.882474	1.02354	0.977005	-0.0335618	0.00345078	1.37037	0.72973	-0.454565	0.0331355	1.34122	1.34122	0.423549
Q9NYL9	Tropomodulin-3 OS=Homo sapiens GN=TMOD3 PE=1 SV=1 - [TMOD3_HUMAN]		6	5	17.7878	0.0995917	1.1526	1.1526	0.204892	0.000351643	1.50773	1.50773	0.592378	7.62365e-05	1.86979	1.86979	0.902878	0.272453	1.09125	1.09125	0.125986	0.0253936	1.11267	1.11267	0.15402	0.0110174	1.21034	1.21034	0.275408
Q9NYU1	UDP-glucose:glycoprotein glucosyltransferase 2 OS=Homo sapiens GN=UGGT2 PE=1 SV=4 - [UGGG2_HUMAN]		6	5	17.698	0.429782	1.16749	0.856535	-0.223415	0.293606	1.17274	0.852701	-0.229888	0.00188856	1.60021	0.624917	-0.678264	0.2119	1.25064	1.25064	0.32267	0.334999	1.06453	0.939384	-0.0902126	0.0640925	1.21948	0.820022	-0.286265
Q9UBQ7	Glyoxylate reductase/hydroxypyruvate reductase OS=Homo sapiens GN=GRHPR PE=1 SV=1 - [GRHPR_HUMAN]		5	5	17.9732	0.401918	1.09349	1.09349	0.128937	0.340918	1.09234	0.915463	-0.127426	2.05966e-07	3.24133	0.308515	-1.69659	0.496889	1.06693	0.937268	-0.093467	0.0244304	1.15059	0.869117	-0.202377	0.540493	1.11533	0.896594	-0.157474
Q9UNW1	Multiple inositol polyphosphate phosphatase 1 OS=Homo sapiens GN=MINPP1 PE=1 SV=1 - [MINP1_HUMAN]		5	5	15.2042	0.610343	1.07125	0.933488	-0.099297	0.0719209	1.41082	0.708809	-0.49653	0.0177428	1.34805	0.741815	-0.430869	0.26707	1.19708	1.19708	0.259516	0.343419	1.06686	1.06686	0.0933763	0.757545	1.02616	1.02616	0.0372533
Q9UQE7	Structural maintenance of chromosomes protein 3 OS=Homo sapiens GN=SMC3 PE=1 SV=2 - [SMC3_HUMAN]		5	5	16.0555	0.446874	1.0735	0.93153	-0.102326	0.00278688	2.14399	2.14399	1.1003	0.00178876	1.82616	1.82616	0.868815	0.372844	1.05167	1.05167	0.0726759	0.018867	1.15498	1.15498	0.207867	0.00199773	1.44986	1.44986	0.535918
Q9Y281	Cofilin-2 OS=Homo sapiens GN=CFL2 PE=1 SV=1 - [COF2_HUMAN]		8	5	25.2059	0.923482	1.03726	0.964079	-0.0527771	0.0330696	1.34408	0.744005	-0.426615	0.0306706	1.33087	1.33087	0.412365	0.230972	1.10201	0.907432	-0.140139	2.75541e-05	2.41134	0.414707	-1.26984	7.71537e-06	1.68882	0.59213	-0.756015
Q9Y2W1	Thyroid hormone receptor-associated protein 3 OS=Homo sapiens GN=THRAP3 PE=1 SV=2 - [TR150_HUMAN]		5	5	19.2504	0.0920874	1.49167	1.49167	0.576926	0.000682451	1.57232	1.57232	0.652897	0.0149738	1.38856	1.38856	0.47359	0.250133	1.2487	1.2487	0.320432	0.000348117	1.48183	1.48183	0.567383	0.0188733	1.35194	0.739677	-0.435032
Q9Y320	Thioredoxin-related transmembrane protein 2 OS=Homo sapiens GN=TMX2 PE=1 SV=1 - [TMX2_HUMAN]		5	5	13.4861	0.61779	1.09807	1.09807	0.134976	0.0583972	1.19381	1.19381	0.255576	0.00853014	1.84358	1.84358	0.882511	0.772052	1.07894	1.07894	0.10962	0.000176458	1.37226	1.37226	0.456555	0.546546	1.05701	1.05701	0.079986
Q9Y3F4	Serine-threonine kinase receptor-associated protein OS=Homo sapiens GN=STRAP PE=1 SV=1 - [STRAP_HUMAN]		7	5	24.5673	0.0884056	1.34821	1.34821	0.431043	0.000378903	1.63574	0.611344	-0.709943	0.00968695	1.41179	0.708322	-0.497523	0.164966	1.13656	0.879852	-0.184668	0.000258234	1.48288	0.674361	-0.568406	3.85937e-05	2.19315	0.455965	-1.133
U3KQC1	WD repeat-containing protein 18 (Fragment) OS=Homo sapiens GN=WDR18 PE=4 SV=1 - [U3KQC1_HUMAN]		5	5	16.6338	0.115658	1.19688	0.835503	-0.259283	0.000223689	1.51192	1.51192	0.59638	0.00337372	1.5206	1.5206	0.604641	0.0617354	1.11473	1.11473	0.156698	0.0433987	1.1594	1.1594	0.21338	0.108224	1.1653	1.1653	0.220699
A8MUB1	Tubulin alpha-4A chain OS=Homo sapiens GN=TUBA4A PE=2 SV=1 - [A8MUB1_HUMAN]		35	4	143.455	0.0867401	1.26022	1.26022	0.333675	0.000490478	1.83483	0.545009	-0.875649	0.158472	1.1775	0.849257	-0.235727	0.562472	1.05183	1.05183	0.0729069	0.0487961	1.22747	0.814686	-0.295685	0.00669959	1.24409	1.24409	0.315088
B9A018	U4/U6.U5 tri-snRNP-associated protein 2 OS=Homo sapiens GN=USP39 PE=2 SV=1 - [B9A018_HUMAN]		5	4	12.3188	0.227869	1.2306	1.2306	0.299367	0.27457	1.10113	1.10113	0.138987	0.647677	1.05621	0.946784	-0.078893	0.764966	1.06758	1.06758	0.0943448	0.609069	1.06386	0.939971	-0.0893114	0.00186736	1.6655	0.600419	-0.735958
B9A067	Mitochondrial inner membrane protein OS=Homo sapiens GN=IMMT PE=2 SV=2 - [B9A067_HUMAN]		25	4	85.5383	0.382245	1.22627	0.815479	-0.294281	0.122844	1.34004	1.34004	0.422276	0.0138948	1.93527	0.516723	-0.952536	0.319872	1.26216	0.792292	-0.335896	0.649151	1.04216	0.959548	-0.0595736	0.248723	1.19646	0.8358	-0.258771
C9JEH7	40S ribosomal protein S4, Y isoform 1 (Fragment) OS=Homo sapiens GN=RPS4Y1 PE=2 SV=1 - [C9JEH7_HUMAN]		9	4	31.837	0.564613	1.03944	1.03944	0.0558097	0.00439697	1.51711	0.659149	-0.601322	0.0230041	1.17662	0.849889	-0.234654	0.874708	1.06107	0.942445	-0.0855203	6.65187e-05	1.88405	0.530773	-0.913834	0.114821	1.3875	0.720723	-0.472484
C9JSP1	B-cell receptor-associated protein 31 (Fragment) OS=Homo sapiens GN=BCAP31 PE=2 SV=1 - [C9JSP1_HUMAN]		9	4	24.7542	0.348902	1.16884	0.855548	-0.225079	0.0402062	1.64679	1.64679	0.719659	0.00406833	1.58278	1.58278	0.66246	0.948388	1.00425	1.00425	0.00611734	0.00398579	1.4413	1.4413	0.527375	0.0195278	1.6867	1.6867	0.754202
C9JZR2	Catenin delta-1 OS=Homo sapiens GN=CTNND1 PE=4 SV=2 - [C9JZR2_HUMAN]		4	4	11.0017	0.166168	1.16737	0.856623	-0.223267	0.0373926	1.16178	0.860747	-0.216339	2.29067e-05	2.28639	0.437371	-1.19307	0.593349	1.06569	1.06569	0.0917846	0.119163	1.09654	1.09654	0.132953	2.90113e-05	2.07897	0.481008	-1.05587
E5RHG8	Transcription elongation factor B polypeptide 1 (Fragment) OS=Homo sapiens GN=TCEB1 PE=2 SV=1 - [E5RHG8_HUMAN]		4	4	16.4353	0.044658	1.36645	1.36645	0.45043	0.0260194	1.42681	1.42681	0.512789	4.02528e-06	2.48439	2.48439	1.31289	0.0643835	1.2133	1.2133	0.278942	2.1122e-05	1.53084	1.53084	0.614325	0.000222027	1.5302	1.5302	0.61372
E7EU96	Casein kinase II subunit alpha OS=Homo sapiens GN=CSNK2A1 PE=2 SV=1 - [E7EU96_HUMAN]		4	4	15.2556	0.560312	1.11968	1.11968	0.163091	0.001013	1.61521	1.61521	0.691724	0.00129751	1.83535	1.83535	0.876055	0.535744	1.11583	0.896197	-0.158113	0.382911	1.0667	1.0667	0.0931594	0.0766413	1.19848	1.19848	0.261203
E7EX90	Uncharacterized protein OS=Homo sapiens GN=DCTN1 PE=4 SV=1 - [E7EX90_HUMAN]		5	4	11.6302	0.555486	1.08302	1.08302	0.115056	0.27305	1.07461	0.930567	-0.103818	0.0398335	1.32662	1.32662	0.407758	0.152196	1.12774	1.12774	0.173436	0.0428136	1.10872	0.901939	-0.148899	0.146829	1.13012	1.13012	0.176477
E9PIM6	Thy-1 membrane glycoprotein (Fragment) OS=Homo sapiens GN=THY1 PE=2 SV=1 - [E9PIM6_HUMAN]		4	4	17.6185	0.205469	1.15772	0.863763	-0.211292	0.0249047	1.24104	1.24104	0.31155	0.0480882	1.26369	1.26369	0.337644	0.040132	1.22662	1.22662	0.294693	0.00849837	1.14827	1.14827	0.199461	5.3142e-06	1.67858	1.67858	0.747239
E9PJK1	CD81 antigen OS=Homo sapiens GN=CD81 PE=4 SV=1 - [E9PJK1_HUMAN]		6	4	22.9189	0.343258	1.10643	0.90381	-0.145909	0.968769	1.00678	1.00678	0.00975327	0.0151967	1.24374	1.24374	0.31469	0.436358	1.15045	1.15045	0.202194	0.0982397	1.0922	0.91558	-0.127242	0.00259073	1.61161	1.61161	0.688501
E9PN17	ATP synthase subunit g, mitochondrial OS=Homo sapiens GN=ATP5L PE=2 SV=1 - [E9PN17_HUMAN]		4	4	13.9499	0.52356	1.13491	1.13491	0.18258	0.0612064	2.10846	0.47428	-1.07619	0.000427295	3.01187	0.332019	-1.59066	0.229925	1.39854	1.39854	0.483918	0.0471464	1.28221	0.779901	-0.358638	0.00245909	1.89862	0.5267	-0.924948
E9PNW4	CD59 glycoprotein OS=Homo sapiens GN=CD59 PE=2 SV=1 - [E9PNW4_HUMAN]		4	4	16.6877	0.314207	1.16915	0.855323	-0.22546	0.00378268	1.55159	1.55159	0.633749	6.93051e-05	3.96499	3.96499	1.98732	0.132152	1.3937	1.3937	0.47892	0.000806947	1.48293	1.48293	0.568448	0.00380646	1.50947	1.50947	0.594046
F5H4K0	Protein wntless homolog OS=Homo sapiens GN=WLS PE=2 SV=1 - [F5H4K0_HUMAN]		10	4	32.4678	0.0564797	1.3242	0.755176	-0.405116	0.0199255	1.41375	1.41375	0.499522	0.00818276	1.51936	1.51936	0.603462	0.809573	1.01043	1.01043	0.0149701	0.00200251	1.20126	1.20126	0.264549	0.000148502	1.49833	1.49833	0.58336
F5H4X1	General vesicular transport factor p115 OS=Homo sapiens GN=USO1 PE=2 SV=1 - [F5H4X1_HUMAN]		8	4	27.5016	0.100837	1.24244	1.24244	0.313171	0.97921	1.02694	1.02694	0.0383537	0.0189725	1.41249	1.41249	0.498244	0.136184	1.12856	0.886085	-0.174484	0.00182306	1.47191	0.67939	-0.557687	0.000124792	2.69003	0.371743	-1.42762
F6SKP1	Uncharacterized protein OS=Homo sapiens GN=GPNMB PE=4 SV=1 - [F6SKP1_HUMAN]		4	4	14.9002	0.238573	1.13082	0.884313	-0.177371	0.145941	1.26306	1.26306	0.33692	3.94482e-08	2.38623	2.38623	1.25473	0.617775	1.04833	1.04833	0.0680928	0.00550815	1.19906	1.19906	0.261904	1.75757e-06	1.97472	1.97472	0.981651
F8W1A4	Adenylate kinase 2, mitochondrial OS=Homo sapiens GN=AK2 PE=2 SV=1 - [F8W1A4_HUMAN]		8	4	30.2894	0.765847	1.03676	0.964545	-0.05208	0.00619264	1.40197	0.71328	-0.487459	3.42105e-05	3.40802	0.293425	-1.76893	0.0190527	1.23587	0.809147	-0.305526	0.000117134	1.75305	0.570434	-0.809867	1.0459e-05	2.78462	0.359116	-1.47748
F8WJN3	Cleavage and polyadenylation-specificity factor subunit 6 OS=Homo sapiens GN=CPSF6 PE=2 SV=1 - [F8WJN3_HUMAN]		4	4	12.7176	0.46209	1.09274	1.09274	0.127948	0.00820484	1.3838	1.3838	0.468632	0.255104	1.15848	0.8632	-0.212234	0.0575084	1.31893	0.758188	-0.399373	0.344698	1.09418	1.09418	0.129854	0.00328549	1.6957	0.589726	-0.761883
H0Y2W2	ATPase family AAA domain-containing protein 3A (Fragment) OS=Homo sapiens GN=ATAD3A PE=4 SV=1 - [H0Y2W2_HUMAN]		12	4	40.0042	0.492016	1.17445	0.85146	-0.231989	0.180836	1.2311	1.2311	0.29995	1.46183e-07	2.9856	0.334941	-1.57802	0.581839	1.11459	0.897194	-0.156507	0.446048	1.0641	1.0641	0.0896362	0.00408015	1.53821	0.650107	-0.621251
H0Y750	Renin receptor (Fragment) OS=Homo sapiens GN=ATP6AP2 PE=4 SV=1 - [H0Y750_HUMAN]		4	4	17.4048	0.0203698	1.34975	0.740876	-0.432696	0.00897129	1.65218	1.65218	0.72437	0.000917926	1.56335	1.56335	0.644644	0.991778	1.00536	0.994665	-0.00771721	0.0812056	1.09278	0.915095	-0.128006	0.000765181	1.34579	1.34579	0.428453
H0Y8I3	Phosphoacetylglucosamine mutase (Fragment) OS=Homo sapiens GN=PGM3 PE=4 SV=1 - [H0Y8I3_HUMAN]		4	4	11.6132	0.171418	1.39609	1.39609	0.481392	0.383137	1.13082	0.884316	-0.177366	0.614478	1.07357	1.07357	0.102412	0.259813	1.22233	0.818113	-0.289628	0.000323565	1.99768	0.500582	-0.998322	0.0011074	2.71596	0.368194	-1.44146
H0YJ34	Fermitin family homolog 2 (Fragment) OS=Homo sapiens GN=FERMT2 PE=2 SV=1 - [H0YJ34_HUMAN]		4	4	14.1248	0.211873	1.77898	1.77898	0.831047	0.0325547	1.46454	0.68281	-0.550445	0.0332976	1.24988	0.800079	-0.321786	0.818047	1.06665	1.06665	0.0930929	0.000862796	1.3561	0.73741	-0.439461	0.680617	1.02404	1.02404	0.0342756
H3BN98	Uncharacterized protein (Fragment) OS=Homo sapiens PE=4 SV=2 - [H3BN98_HUMAN]		11	4	34.0135	0.396959	1.068	0.936326	-0.0949172	0.74738	1.03511	0.966077	-0.0497894	0.0166013	1.33162	0.750966	-0.41318	0.189826	1.25544	1.25544	0.328193	0.0570681	1.16783	1.16783	0.223833	0.0993026	1.1833	0.845096	-0.242813
H7C2T5	GDP-fucose protein O-fucosyltransferase 2 (Fragment) OS=Homo sapiens GN=POFUT2 PE=4 SV=1 - [H7C2T5_HUMAN]		6	4	17.1222	0.285115	1.10862	0.90202	-0.148769	0.114621	1.18196	1.18196	0.241181	0.182638	1.08528	0.921423	-0.118064	0.456184	1.06911	0.935356	-0.0964129	0.00235739	1.30635	1.30635	0.385542	0.00916758	1.39613	1.39613	0.481436
I3L4N6	Solute carrier family 12 member 4 OS=Homo sapiens GN=SLC12A4 PE=2 SV=1 - [I3L4N6_HUMAN]		4	4	12.6738	0.589303	1.08415	0.92238	-0.116567	0.248499	1.26691	1.26691	0.341316	0.00481235	2.17329	2.17329	1.11988	0.958096	1.07346	0.93157	-0.102263	0.0995459	1.40604	1.40604	0.491641	0.0522397	1.53388	1.53388	0.61719
J3KMX1	Nuclear pore complex protein Nup88 (Fragment) OS=Homo sapiens GN=NUP88 PE=4 SV=1 - [J3KMX1_HUMAN]		4	4	12.4295	0.105896	1.20869	1.20869	0.273446	2.41272e-05	2.23532	2.23532	1.16048	0.000128945	3.44782	3.44782	1.78568	0.015411	1.47675	1.47675	0.562426	0.000208518	1.57906	1.57906	0.659068	0.567502	1.04473	0.957182	-0.0631343
J3KND9	Electron transfer flavoprotein-ubiquinone oxidoreductase, mitochondrial OS=Homo sapiens GN=ETFDH PE=2 SV=1 - [J3KND9_HUMAN]		5	4	22.5844	0.184588	1.20148	0.832309	-0.26481	0.460818	1.18066	1.18066	0.23959	2.78674e-05	2.36377	0.423053	-1.24109	0.967155	1.01367	0.986514	-0.0195885	0.0152396	1.18709	1.18709	0.24743	0.0975078	1.13059	0.884492	-0.17708
J3KNX9	Unconventional myosin-XVIIIa OS=Homo sapiens GN=MYO18A PE=2 SV=1 - [J3KNX9_HUMAN]		4	4	9.99	0.815397	1.01223	0.987913	-0.0175435	0.00143169	1.49269	0.669932	-0.577914	0.640313	1.03447	0.966682	-0.0488868	0.427861	1.13895	0.877998	-0.18771	5.74853e-05	1.50611	0.663963	-0.590824	4.78593e-06	1.55167	0.644467	-0.633822
J3QR09	Ribosomal protein L19 OS=Homo sapiens GN=RPL19 PE=3 SV=1 - [J3QR09_HUMAN]		6	4	17.6611	0.572059	1.09396	0.914114	-0.129553	0.178634	1.28387	0.778897	-0.360496	0.0416006	1.50299	1.50299	0.587836	0.641449	1.00637	1.00637	0.00916015	0.0306141	1.25694	1.25694	0.329917	0.00319018	2.14396	0.466426	-1.10028
K7EJ81	116 kDa U5 small nuclear ribonucleoprotein component OS=Homo sapiens GN=EFTUD2 PE=2 SV=1 - [K7EJ81_HUMAN]		21	4	66.7966	0.834135	1.05167	1.05167	0.0726886	0.000198925	1.91207	1.91207	0.935135	0.187268	1.23764	1.23764	0.307587	0.952024	1.00846	1.00846	0.0121494	0.0184948	1.35156	1.35156	0.434623	0.795781	1.04249	0.95924	-0.0600356
O00560	Syntenin-1 OS=Homo sapiens GN=SDCBP PE=1 SV=1 - [SDCB1_HUMAN]		4	4	17.9831	0.254475	1.6436	0.608422	-0.716857	0.455919	1.1412	1.1412	0.190547	0.36281	1.31711	1.31711	0.397374	0.238863	1.41161	0.708409	-0.497346	0.00523852	1.64005	0.609736	-0.713743	0.00866857	2.52171	2.52171	1.3344
O14949	Cytochrome b-c1 complex subunit 8 OS=Homo sapiens GN=UQCRQ PE=1 SV=4 - [QCR8_HUMAN]		4	4	11.9038	0.279966	1.10335	0.906329	-0.141893	0.224417	1.08368	1.08368	0.115937	0.00162231	1.65451	0.60441	-0.726401	0.337337	1.15138	1.15138	0.203358	7.67357e-06	1.50272	1.50272	0.587577	0.241532	1.1191	1.1191	0.162344
O14980	Exportin-1 OS=Homo sapiens GN=XPO1 PE=1 SV=1 - [XPO1_HUMAN]		4	4	16.6914	0.553358	1.19901	1.19901	0.261846	0.0287052	1.41156	0.708437	-0.497289	0.317096	1.22983	0.813119	-0.298462	0.29566	1.22058	0.819285	-0.287563	1.16969e-06	2.36925	0.422074	-1.24443	0.0244077	1.50806	0.663104	-0.592693
O15143	Actin-related protein 2/3 complex subunit 1B OS=Homo sapiens GN=ARPC1B PE=1 SV=3 - [ARC1B_HUMAN]		5	4	15.0372	0.108265	1.16694	1.16694	0.222727	0.0242195	1.28206	0.779992	-0.358469	0.0208838	1.47887	0.676193	-0.564493	0.740324	1.01428	0.985926	-0.0204491	0.000636241	1.30778	0.764653	-0.387124	0.938818	1.01648	0.983783	-0.0235878
O15269	Serine palmitoyltransferase 1 OS=Homo sapiens GN=SPTLC1 PE=1 SV=1 - [SPTC1_HUMAN]		4	4	19.6802	0.532496	1.0504	0.952021	-0.0709343	0.085478	1.17016	1.17016	0.226711	0.621451	1.06139	1.06139	0.0859616	0.547259	1.04864	0.953616	-0.0685199	0.457636	1.08131	0.924802	-0.112784	4.3197e-05	1.44037	1.44037	0.526436
O15372	Eukaryotic translation initiation factor 3 subunit H OS=Homo sapiens GN=EIF3H PE=1 SV=1 - [EIF3H_HUMAN]		4	4	12.0161	0.002031	1.46047	1.46047	0.546434	0.0808459	1.31333	0.761425	-0.393226	0.274416	1.24512	0.803138	-0.316281	0.0794802	1.20958	0.826731	-0.274511	0.034243	1.61418	0.619508	-0.690805	0.00064114	1.93608	0.516507	-0.953139
O15400	Syntaxin-7 OS=Homo sapiens GN=STX7 PE=1 SV=4 - [STX7_HUMAN]		4	4	14.2619	0.759788	1.03392	1.03392	0.048129	0.00215625	1.33867	1.33867	0.420796	0.000373114	1.94707	1.94707	0.961306	0.110651	1.29291	1.29291	0.370625	0.171589	1.13919	0.87782	-0.188003	0.00115629	1.26151	0.792702	-0.33515
O15427	Monocarboxylate transporter 4 OS=Homo sapiens GN=SLC16A3 PE=1 SV=1 - [MOT4_HUMAN]		4	4	11.4363	0.695056	1.06365	0.940155	-0.0890288	0.738424	1.01954	0.980832	-0.0279219	0.0303208	1.35583	1.35583	0.439178	0.863201	1.02305	0.977468	-0.0328788	6.5652e-05	1.52713	1.52713	0.610824	0.546717	1.03614	1.03614	0.0512242
O43809	Cleavage and polyadenylation specificity factor subunit 5 OS=Homo sapiens GN=NUDT21 PE=1 SV=1 - [CPSF5_HUMAN]		6	4	15.4504	0.209427	1.33722	1.33722	0.419233	0.137767	1.24106	1.24106	0.311569	0.406247	1.09296	0.914946	-0.128241	0.987351	1.05011	1.05011	0.0705432	0.823387	1.02792	0.972836	-0.0397319	0.000230308	2.62968	0.380274	-1.39489
O43837	Isocitrate dehydrogenase [NAD] subunit beta, mitochondrial OS=Homo sapiens GN=IDH3B PE=1 SV=2 - [IDH3B_HUMAN]		4	4	15.4466	0.00138148	1.21023	0.826288	-0.275283	0.526418	1.04879	0.953475	-0.0687322	6.55196e-07	5.98251	0.167154	-2.58075	0.695511	1.05528	1.05528	0.0776305	0.497711	1.03872	0.962725	-0.0548043	1.56256e-07	2.62533	0.380905	-1.3925
O60488	Long-chain-fatty-acid--CoA ligase 4 OS=Homo sapiens GN=ACSL4 PE=1 SV=2 - [ACSL4_HUMAN]		6	4	21.5059	0.141498	1.11835	1.11835	0.16137	0.110314	1.14473	0.873572	-0.195002	0.000229216	1.85142	0.540126	-0.888633	0.0956061	1.25378	1.25378	0.326283	0.992063	1.00348	0.996531	-0.00501392	9.6175e-05	1.44337	1.44337	0.529438
O75400	Pre-mRNA-processing factor 40 homolog A OS=Homo sapiens GN=PRPF40A PE=1 SV=2 - [PR40A_HUMAN]		6	4	18.5975	0.163201	1.34834	1.34834	0.431189	0.000273264	1.99189	1.99189	0.994139	0.00452494	1.45271	0.688369	-0.538747	0.540394	1.05952	0.943822	-0.0834126	0.184403	1.13263	0.882903	-0.179672	0.0119284	1.41134	0.708545	-0.49707
O75477	Erlin-1 OS=Homo sapiens GN=ERLIN1 PE=1 SV=1 - [ERLN1_HUMAN]		7	4	21.6848	0.187596	1.34437	0.743841	-0.426933	0.759056	1.04478	0.957136	-0.0632037	0.00462663	1.66177	0.601768	-0.73272	0.262359	1.16389	1.16389	0.218953	0.677928	1.03798	0.96341	-0.0537783	0.156781	1.23937	1.23937	0.309612
O75874	Isocitrate dehydrogenase [NADP] cytoplasmic OS=Homo sapiens GN=IDH1 PE=1 SV=2 - [IDHC_HUMAN]		6	4	20.6671	0.146159	2.98696	2.98696	1.57868	0.129355	1.38737	0.72079	-0.472348	0.173838	1.19373	1.19373	0.255482	0.640496	1.03488	0.966297	-0.0494618	0.000587201	1.48506	0.673372	-0.570525	0.150782	1.13718	1.13718	0.185464
O94905	Erlin-2 OS=Homo sapiens GN=ERLIN2 PE=1 SV=1 - [ERLN2_HUMAN]		14	4	47.318	0.457616	1.11278	0.89865	-0.154169	0.387943	1.08131	1.08131	0.112776	0.00622238	1.69109	0.591335	-0.757952	0.0763452	1.2317	1.2317	0.30065	0.00390276	1.30119	1.30119	0.379829	0.00837313	1.35463	1.35463	0.437896
O94906	Pre-mRNA-processing factor 6 OS=Homo sapiens GN=PRPF6 PE=1 SV=1 - [PRP6_HUMAN]		4	4	13.8094	0.450717	1.19093	1.19093	0.252085	0.0657435	1.27322	1.27322	0.348486	0.483923	1.1097	0.901146	-0.150167	0.372675	1.2116	1.2116	0.276913	0.00691897	1.32279	1.32279	0.403583	0.00356628	1.58828	0.629611	-0.667468
O94919	Endonuclease domain-containing 1 protein OS=Homo sapiens GN=ENDOD1 PE=1 SV=2 - [ENDD1_HUMAN]		4	4	15.2337	0.236479	1.11879	0.893825	-0.161935	0.0596274	1.20711	1.20711	0.271553	0.183754	1.14998	1.14998	0.201608	0.299628	1.11621	1.11621	0.158613	0.000281626	1.31557	1.31557	0.395685	0.00040983	1.57656	1.57656	0.656777
O95168	NADH dehydrogenase [ubiquinone] 1 beta subcomplex subunit 4 OS=Homo sapiens GN=NDUFB4 PE=1 SV=3 - [NDUB4_HUMAN]		7	4	21.2099	0.0989987	1.15283	0.867428	-0.205184	0.0149816	1.66232	1.66232	0.733198	0.326683	1.132	1.132	0.17887	0.448935	1.09774	1.09774	0.134538	1.89723e-05	1.60886	1.60886	0.686035	0.006688	1.33894	1.33894	0.421088
O95487	Protein transport protein Sec24B OS=Homo sapiens GN=SEC24B PE=1 SV=2 - [SC24B_HUMAN]		5	4	17.5518	0.707902	1.04373	1.04373	0.0617419	0.159438	1.25718	1.25718	0.330197	0.48325	1.14074	1.14074	0.189967	0.108058	1.19875	1.19875	0.261531	0.143373	1.12338	1.12338	0.167842	0.720229	1.02337	1.02337	0.0333287
O95571	Persulfide dioxygenase ETHE1, mitochondrial OS=Homo sapiens GN=ETHE1 PE=1 SV=2 - [ETHE1_HUMAN]		6	4	20.3186	0.175978	1.15928	0.862607	-0.213226	0.103661	1.19667	0.835652	-0.259026	7.27481e-10	7.75361	0.128972	-2.95487	0.973316	1.01247	0.987681	-0.0178824	0.0403028	1.24769	0.801479	-0.319263	2.56127e-06	2.01951	0.49517	-1.014
O95674	Phosphatidate cytidylyltransferase 2 OS=Homo sapiens GN=CDS2 PE=1 SV=1 - [CDS2_HUMAN]		4	4	16.8422	0.56333	1.13281	0.882761	-0.179905	0.501883	1.06706	0.937156	-0.0936396	0.00760454	1.18562	1.18562	0.245636	0.575608	1.08305	1.08305	0.115094	0.0105052	1.21933	1.21933	0.286092	0.0348278	1.41935	1.41935	0.505231
P00441	Superoxide dismutase [Cu-Zn] OS=Homo sapiens GN=SOD1 PE=1 SV=2 - [SODC_HUMAN]		4	4	18.5381	0.164232	1.19693	1.19693	0.259334	0.00234533	1.68977	0.591797	-0.756826	0.114226	1.22995	1.22995	0.298601	0.255889	1.08545	0.921276	-0.118294	0.000220905	1.45495	0.687307	-0.540973	4.09383e-05	1.3362	1.3362	0.418135
P02774	Vitamin D-binding protein OS=Homo sapiens GN=GC PE=1 SV=1 - [VTDB_HUMAN]		4	4	12.573	0.53889	1.12366	0.889951	-0.168202	0.415217	1.32987	1.32987	0.411286	4.31854e-06	3.85701	3.85701	1.94748	0.824251	1.03023	1.03023	0.0429685	0.000179817	1.42331	1.42331	0.50925	6.3551e-05	1.85743	1.85743	0.89331
P05161	Ubiquitin-like protein ISG15 OS=Homo sapiens GN=ISG15 PE=1 SV=5 - [ISG15_HUMAN]		4	4	14.4647	0.010996	1.16014	1.16014	0.214296	0.626494	1.03103	0.969901	-0.0440903	0.00301757	1.83288	0.545589	-0.874114	0.196244	1.13141	0.883849	-0.178128	1.32487e-05	2.59725	0.385022	-1.37699	0.985696	1.0627	0.941	-0.087734
P05386	60S acidic ribosomal protein P1 OS=Homo sapiens GN=RPLP1 PE=1 SV=1 - [RLA1_HUMAN]		4	4	19.1953	0.561167	1.05661	1.05661	0.0794468	0.0992926	1.13298	0.88263	-0.180119	0.156263	1.13435	1.13435	0.181869	0.24338	1.19622	0.835968	-0.258481	0.0051768	1.27361	0.785169	-0.348924	0.00411967	1.35755	0.736618	-0.44101
P05997	Collagen alpha-2(V) chain OS=Homo sapiens GN=COL5A2 PE=1 SV=3 - [CO5A2_HUMAN]		4	4	16.7432	0.0496249	1.14537	0.873081	-0.195812	0.00318587	1.37881	1.37881	0.463422	0.885175	1.01934	0.981026	-0.0276361	0.322036	1.063	1.063	0.0881468	3.33988e-05	1.39906	1.39906	0.484455	8.324e-06	1.44546	1.44546	0.531524
P08123	Collagen alpha-2(I) chain OS=Homo sapiens GN=COL1A2 PE=1 SV=7 - [CO1A2_HUMAN]		4	4	15.3335	0.00430168	1.64202	0.609008	-0.715468	0.0928527	1.35973	0.735443	-0.443315	0.000297269	2.65569	0.37655	-1.40909	0.828638	1.01643	0.983836	-0.0235102	0.143478	1.13215	0.883274	-0.179068	0.00545398	1.5249	1.5249	0.608717
P08621	U1 small nuclear ribonucleoprotein 70 kDa OS=Homo sapiens GN=SNRNP70 PE=1 SV=2 - [RU17_HUMAN]		4	4	10.6373	0.309492	1.1461	1.1461	0.196739	0.758172	1.02415	0.976418	-0.0344296	0.596566	1.06725	1.06725	0.0938925	0.804688	1.00978	0.990318	-0.0140359	0.0140077	1.17666	1.17666	0.2347	0.266087	1.09993	1.09993	0.137415
P08754	Guanine nucleotide-binding protein G(k) subunit alpha OS=Homo sapiens GN=GNAI3 PE=1 SV=3 - [GNAI3_HUMAN]		12	4	41.7392	0.0589636	1.25811	1.25811	0.33126	1.07347e-08	3.53428	3.53428	1.82142	5.83418e-08	5.96121	5.96121	2.5756	0.0114392	1.54901	1.54901	0.631347	7.27765e-07	2.08256	2.08256	1.05835	0.000266777	1.33122	1.33122	0.412753
P09525	Annexin A4 OS=Homo sapiens GN=ANXA4 PE=1 SV=4 - [ANXA4_HUMAN]		10	4	34.4923	0.1791	3.15408	0.31705	-1.65722	0.0928516	2.18181	2.18181	1.12552	0.210605	2.14944	2.14944	1.10396	0.0732514	1.87695	0.53278	-0.908388	1.70203e-06	5.4886	5.4886	2.45644	5.50403e-05	7.37673	7.37673	2.88298
P09543	2',3'-cyclic-nucleotide 3'-phosphodiesterase OS=Homo sapiens GN=CNP PE=1 SV=2 - [CN37_HUMAN]		6	4	19.1112	0.347593	1.1346	0.881369	-0.182182	0.165914	1.54365	1.54365	0.626341	0.000130122	2.71559	0.368245	-1.44126	0.019693	1.22394	0.817032	-0.291536	0.00169715	1.57295	0.63575	-0.653468	0.00681917	1.5128	0.661026	-0.597221
P09661	U2 small nuclear ribonucleoprotein A' OS=Homo sapiens GN=SNRPA1 PE=1 SV=2 - [RU2A_HUMAN]		7	4	27.0451	0.0105735	1.48328	1.48328	0.568787	0.00398846	1.43429	1.43429	0.520338	0.0223081	1.38031	1.38031	0.464992	0.333985	1.16304	0.859819	-0.217895	0.0178928	1.35901	0.73583	-0.442555	0.000703621	2.20071	0.454398	-1.13797
P10253	Lysosomal alpha-glucosidase OS=Homo sapiens GN=GAA PE=1 SV=4 - [LYAG_HUMAN]		4	4	15.4949	0.524509	1.07497	1.07497	0.104301	0.0380564	1.29315	0.773308	-0.370885	0.826757	1.01674	0.983531	-0.0239576	0.594345	1.06302	1.06302	0.0881647	0.00136891	1.29889	1.29889	0.377278	0.0271999	1.42251	1.42251	0.508435
P11279	Lysosome-associated membrane glycoprotein 1 OS=Homo sapiens GN=LAMP1 PE=1 SV=3 - [LAMP1_HUMAN]		4	4	15.6916	0.237042	1.0831	0.923272	-0.115172	0.821409	1.07816	1.07816	0.108577	8.98295e-06	2.08058	2.08058	1.05698	0.0331798	1.20937	1.20937	0.274253	0.00459884	1.17556	1.17556	0.233346	1.30291e-05	1.70822	1.70822	0.772493
P13726	Tissue factor OS=Homo sapiens GN=F3 PE=1 SV=1 - [TF_HUMAN]		4	4	18.4264	0.232287	1.28344	0.779156	-0.360017	0.225921	1.28961	0.775427	-0.366937	0.000866385	2.72991	0.366312	-1.44885	0.263315	1.1716	0.853537	-0.228475	0.636547	1.04735	1.04735	0.0667474	0.000126886	1.9833	1.9833	0.987905
P14923	Junction plakoglobin OS=Homo sapiens GN=JUP PE=1 SV=3 - [PLAK_HUMAN]		4	4	9.74003	0.414401	3.38419	3.38419	1.75881	0.017043	1.09552	0.91281	-0.131613	0.290853	1.05879	0.944478	-0.0824115	0.724465	1.02439	0.976188	-0.0347687	0.0802473	1.09759	0.911084	-0.134344	0.814662	1.02917	0.971661	-0.0414751
P15151	Poliovirus receptor OS=Homo sapiens GN=PVR PE=1 SV=2 - [PVR_HUMAN]		4	4	16.4096	0.400715	1.13364	0.882114	-0.180962	4.79006e-05	2.10204	2.10204	1.07179	0.00357762	1.60745	1.60745	0.684777	0.83759	1.04172	1.04172	0.05897	5.52091e-05	1.41044	1.41044	0.496143	0.00441177	1.36486	1.36486	0.44875
P17174	Aspartate aminotransferase, cytoplasmic OS=Homo sapiens GN=GOT1 PE=1 SV=3 - [AATC_HUMAN]		6	4	18.839	0.984374	1.3831	1.3831	0.467905	0.0531233	1.7324	0.577232	-0.792776	0.224938	1.38154	0.723832	-0.466273	0.70785	1.2057	0.829396	-0.269868	0.00293043	2.85004	0.350872	-1.51098	0.0649662	1.56252	0.639993	-0.643872
P17931	Galectin-3 OS=Homo sapiens GN=LGALS3 PE=1 SV=5 - [LEG3_HUMAN]		4	4	10.7302	0.407615	1.07476	1.07476	0.104009	0.000270513	2.05735	0.486062	-1.04079	0.00112759	1.73392	0.576726	-0.794041	0.827387	1.00874	0.991339	-0.0125497	2.23644e-05	1.44025	0.694324	-0.526318	0.00038941	1.4627	0.683666	-0.548637
P18085	ADP-ribosylation factor 4 OS=Homo sapiens GN=ARF4 PE=1 SV=3 - [ARF4_HUMAN]		12	4	44.2334	0.058726	1.612	1.612	0.68885	0.00155718	2.67767	0.373458	-1.42098	0.00201288	2.06191	0.484988	-1.04398	0.465866	1.16175	1.16175	0.216303	0.00276511	1.61823	0.617958	-0.694419	0.626056	1.10118	0.908115	-0.139053
P20645	Cation-dependent mannose-6-phosphate receptor OS=Homo sapiens GN=M6PR PE=1 SV=1 - [MPRD_HUMAN]		7	4	28.6061	0.454332	1.12674	1.12674	0.172157	0.00133907	1.34247	1.34247	0.424892	0.000299306	1.50429	1.50429	0.589082	0.442188	1.0526	0.950024	-0.073964	0.0579718	1.13689	0.879589	-0.185098	0.044657	1.16128	0.86112	-0.215714
P20674	Cytochrome c oxidase subunit 5A, mitochondrial OS=Homo sapiens GN=COX5A PE=1 SV=2 - [COX5A_HUMAN]		9	4	27.2793	0.250691	1.36342	0.733449	-0.447231	0.825141	1.05214	1.05214	0.0733212	0.562151	1.15525	0.865613	-0.208206	0.939363	1.08897	0.918297	-0.122968	0.533392	1.2082	1.2082	0.272856	0.42961	1.27806	0.782437	-0.353954
P22033	Methylmalonyl-CoA mutase, mitochondrial OS=Homo sapiens GN=MUT PE=1 SV=4 - [MUTA_HUMAN]		4	4	12.1026	0.518503	1.07521	1.07521	0.104618	2.03348e-05	1.81393	0.551289	-0.859119	1.10352e-06	5.54546	0.180328	-2.47131	0.410487	1.10403	1.10403	0.142785	0.385246	1.07724	0.928295	-0.107345	2.04877e-07	4.17185	0.239702	-2.06069
P27487	Dipeptidyl peptidase 4 OS=Homo sapiens GN=DPP4 PE=1 SV=2 - [DPP4_HUMAN]		4	4	12.9841	0.00267643	1.39467	0.717017	-0.479921	0.021401	1.82969	1.82969	0.871597	0.0169168	1.66746	1.66746	0.73765	0.677191	1.03244	0.968578	-0.04606	0.00411333	1.23635	1.23635	0.306083	0.000411328	1.7694	1.7694	0.823258
P28066	Proteasome subunit alpha type-5 OS=Homo sapiens GN=PSMA5 PE=1 SV=3 - [PSA5_HUMAN]		4	4	12.582	0.130827	1.22537	1.22537	0.29322	0.0609456	1.28906	0.77576	-0.366318	0.175102	1.06769	1.06769	0.0944979	0.215856	1.15464	1.15464	0.207441	0.000447495	1.44021	0.694345	-0.526275	0.535229	1.04905	0.953241	-0.0690867
P28072	Proteasome subunit beta type-6 OS=Homo sapiens GN=PSMB6 PE=1 SV=4 - [PSB6_HUMAN]		5	4	20.7997	0.152463	1.42649	1.42649	0.512474	0.993908	1.00235	0.997654	-0.00338824	0.378888	1.23853	0.807406	-0.308634	0.0223701	1.30854	0.764209	-0.387961	0.00621731	1.93085	0.517907	-0.949235	0.2579	1.44265	0.693167	-0.528726
P28300	Protein-lysine 6-oxidase OS=Homo sapiens GN=LOX PE=1 SV=2 - [LYOX_HUMAN]		4	4	11.1167	0.253438	1.12606	0.888053	-0.171283	0.00138015	1.58381	1.58381	0.6634	0.000273742	2.4487	2.4487	1.29201	0.728493	1.07343	1.07343	0.102226	3.37223e-05	1.57816	1.57816	0.658247	0.000333765	2.06806	2.06806	1.04828
P29279	Connective tissue growth factor OS=Homo sapiens GN=CTGF PE=1 SV=2 - [CTGF_HUMAN]		6	4	18.5967	0.0753947	1.19323	1.19323	0.254875	5.50529e-07	2.13211	2.13211	1.09228	1.45961e-05	3.31236	3.31236	1.72786	6.11519e-05	1.95554	1.95554	0.967565	0.000230793	1.72755	1.72755	0.788729	0.000558211	1.73777	1.73777	0.797241
P30049	ATP synthase subunit delta, mitochondrial OS=Homo sapiens GN=ATP5D PE=1 SV=2 - [ATPD_HUMAN]		4	4	12.506	0.230765	1.14702	0.871823	-0.197893	0.371618	1.15482	1.15482	0.207674	0.00507326	1.79877	0.555936	-0.847009	0.529421	1.14995	1.14995	0.201575	0.0004571	1.29194	1.29194	0.36954	0.350625	1.10643	0.903806	-0.145915
P30153	Serine/threonine-protein phosphatase 2A 65 kDa regulatory subunit A alpha isoform OS=Homo sapiens GN=PPP2R1A PE=1 SV=4 - [2AAA_HUMAN]		11	4	38.012	0.162502	1.31238	1.31238	0.39219	0.153078	1.32889	0.752506	-0.410226	0.361684	1.08611	1.08611	0.119175	0.129803	1.17997	0.847476	-0.238756	0.0010567	1.37936	0.724974	-0.463999	0.433658	1.07337	0.931646	-0.102146
P30837	Aldehyde dehydrogenase X, mitochondrial OS=Homo sapiens GN=ALDH1B1 PE=1 SV=3 - [AL1B1_HUMAN]		5	4	17.8928	0.973242	1.01449	0.985713	-0.0207611	0.0118649	1.74741	0.572277	-0.805214	6.48921e-06	16.9473	0.0590063	-4.08299	0.275246	1.13016	1.13016	0.176522	0.193218	1.09852	1.09852	0.135559	1.5381e-06	4.16481	0.240107	-2.05825
P31689	DnaJ homolog subfamily A member 1 OS=Homo sapiens GN=DNAJA1 PE=1 SV=2 - [DNJA1_HUMAN]		7	4	20.8365	0.169499	1.16185	1.16185	0.216428	0.000836619	1.68601	1.68601	0.753613	0.000147808	1.6113	1.6113	0.688221	0.199024	1.07978	0.926113	-0.110741	0.0943813	1.13538	0.880766	-0.183169	0.359474	1.07733	0.928222	-0.107458
P42126	Enoyl-CoA delta isomerase 1, mitochondrial OS=Homo sapiens GN=ECI1 PE=1 SV=1 - [ECI1_HUMAN]		4	4	18.1165	0.0705189	1.21375	0.823894	-0.27947	0.565866	1.05679	1.05679	0.0796903	9.08821e-06	3.43358	0.291241	-1.77971	0.0240905	1.22155	0.818633	-0.288711	0.948282	1.00438	0.995639	-0.00630483	0.280212	1.05669	1.05669	0.079547
P46778	60S ribosomal protein L21 OS=Homo sapiens GN=RPL21 PE=1 SV=2 - [RL21_HUMAN]		5	4	19.1342	0.093357	1.18357	0.8449	-0.243148	0.0150121	1.17977	1.17977	0.238508	5.78991e-05	2.22852	2.22852	1.15609	0.854435	1.02308	1.02308	0.0329174	0.00180277	1.19974	1.19974	0.262721	0.0832179	1.16071	1.16071	0.215008
P46783	40S ribosomal protein S10 OS=Homo sapiens GN=RPS10 PE=1 SV=1 - [RS10_HUMAN]		4	4	12.4178	0.90173	1.01243	0.987725	-0.0178191	0.005309	1.80593	0.55373	-0.852745	0.00259399	1.41271	0.70786	-0.498465	0.372049	1.11503	1.11503	0.157083	0.0492236	1.15385	0.866666	-0.206452	2.03354e-05	2.07119	0.482815	-1.05046
P47755	F-actin-capping protein subunit alpha-2 OS=Homo sapiens GN=CAPZA2 PE=1 SV=3 - [CAZA2_HUMAN]		9	4	36.5729	0.0670519	1.27796	1.27796	0.353841	0.739146	1.02464	0.975955	-0.0351131	0.0105349	1.51401	1.51401	0.598371	0.534058	1.07371	1.07371	0.102611	0.238534	1.08984	0.917564	-0.124119	0.443437	1.07622	0.929177	-0.105974
P50281	Matrix metalloproteinase-14 OS=Homo sapiens GN=MMP14 PE=1 SV=3 - [MMP14_HUMAN]		5	4	14.9282	0.177648	1.18536	0.843626	-0.245324	3.64342e-06	1.92988	1.92988	0.948515	1.02042e-06	3.99241	3.99241	1.99726	0.191295	1.34275	1.34275	0.425188	2.30684e-05	1.52128	1.52128	0.605285	8.49319e-05	2.24628	2.24628	1.16754
P55036	26S proteasome non-ATPase regulatory subunit 4 OS=Homo sapiens GN=PSMD4 PE=1 SV=1 - [PSMD4_HUMAN]		6	4	15.8383	0.632534	1.04471	1.04471	0.0631016	0.73417	1.09386	1.09386	0.129423	0.196938	1.11041	1.11041	0.151093	0.917233	1.02063	0.979789	-0.0294574	0.000434988	1.61057	0.620898	-0.687572	0.000283834	1.77904	0.5621	-0.831101
P55285	Cadherin-6 OS=Homo sapiens GN=CDH6 PE=1 SV=1 - [CADH6_HUMAN]		4	4	13.9275	0.328145	1.12507	1.12507	0.170016	0.200184	1.1908	1.1908	0.251928	0.330202	1.11318	1.11318	0.15469	0.251149	1.11554	1.11554	0.157737	2.32347e-06	1.62239	1.62239	0.698117	0.406993	1.08363	1.08363	0.115878
P60981	Destrin OS=Homo sapiens GN=DSTN PE=1 SV=3 - [DEST_HUMAN]		4	4	11.5371	0.472462	1.13391	1.13391	0.181303	0.149036	1.35713	0.736848	-0.440561	0.464222	1.22176	0.818493	-0.288958	0.0509145	1.42738	0.700585	-0.513367	0.000125357	2.56261	0.390227	-1.35762	0.458153	1.19088	0.839715	-0.252028
P61978	Heterogeneous nuclear ribonucleoprotein K OS=Homo sapiens GN=HNRNPK PE=1 SV=1 - [HNRPK_HUMAN]		25	4	79.0008	0.911159	1.06376	1.06376	0.0891701	0.885395	1.05737	0.945744	-0.0804784	0.290765	1.39299	0.71788	-0.478186	0.00499243	1.81011	0.552454	-0.856074	0.000240176	2.33034	0.429122	-1.22054	0.995702	1.04532	0.956641	-0.0639505
P62330	ADP-ribosylation factor 6 OS=Homo sapiens GN=ARF6 PE=1 SV=2 - [ARF6_HUMAN]		5	4	17.4353	0.414314	1.10029	0.908853	-0.137881	0.0435044	1.69428	0.590223	-0.760669	0.0340211	1.28582	0.777711	-0.362694	0.616726	1.05794	0.94523	-0.0812626	0.0162874	1.27704	0.783061	-0.352803	4.06411e-06	1.59705	1.59705	0.675411
P62753	40S ribosomal protein S6 OS=Homo sapiens GN=RPS6 PE=1 SV=1 - [RS6_HUMAN]		9	4	32.2484	0.777941	1.01906	1.01906	0.0272364	0.343061	1.4649	1.4649	0.550798	0.945825	1.25822	1.25822	0.331379	0.189514	1.90558	0.524776	-0.930227	0.367306	1.26102	1.26102	0.334587	0.299611	1.82929	0.546659	-0.871286
P62820	Ras-related protein Rab-1A OS=Homo sapiens GN=RAB1A PE=1 SV=3 - [RAB1A_HUMAN]		16	4	56.4822	0.0317354	1.15736	0.864038	-0.210834	0.721376	1.02642	1.02642	0.037625	0.157097	1.12388	0.889774	-0.16849	0.467534	1.06621	0.937897	-0.0924979	0.00115604	1.294	0.772797	-0.371838	0.0104972	1.32222	0.756307	-0.402957
P62854	40S ribosomal protein S26 OS=Homo sapiens GN=RPS26 PE=1 SV=3 - [RS26_HUMAN]		4	4	14.5749	0.0185457	1.11902	0.893636	-0.162241	0.182773	1.22868	0.813881	-0.29711	7.90589e-05	1.8959	1.8959	0.92288	0.860723	1.00912	1.00912	0.013098	0.364462	1.03717	0.964163	-0.0526517	0.680506	1.02098	0.97945	-0.0299569
P63010	AP-2 complex subunit beta OS=Homo sapiens GN=AP2B1 PE=1 SV=1 - [AP2B1_HUMAN]		10	4	31.6383	0.69907	1.02765	1.02765	0.0393426	0.000168141	2.07029	0.483023	-1.04984	0.0231733	1.35088	0.74026	-0.433896	0.126419	1.27538	1.27538	0.350927	0.00490476	1.40734	0.710559	-0.492974	3.65763e-05	1.7773	0.562652	-0.829685
P63167	Dynein light chain 1, cytoplasmic OS=Homo sapiens GN=DYNLL1 PE=1 SV=1 - [DYL1_HUMAN]		6	4	24.1048	0.195415	1.13662	1.13662	0.18475	0.428995	1.1254	1.1254	0.170437	0.0790225	1.19788	1.19788	0.260484	0.729563	1.02596	0.9747	-0.0369698	0.00592105	1.27402	1.27402	0.349392	0.524341	1.05091	1.05091	0.0716362
P68371	Tubulin beta-4B chain OS=Homo sapiens GN=TUBB4B PE=1 SV=1 - [TBB4B_HUMAN]		54	4	222.606	0.11946	1.14553	1.14553	0.196017	0.0114933	1.55871	0.641554	-0.640357	0.594736	1.14865	0.870587	-0.199939	0.635847	1.03215	0.968854	-0.0456486	0.000463514	1.46553	0.682345	-0.551426	0.198858	1.08873	1.08873	0.122647
P78357	Contactin-associated protein 1 OS=Homo sapiens GN=CNTNAP1 PE=1 SV=1 - [CNTP1_HUMAN]		6	4	20.6136	0.301699	1.06598	0.938105	-0.092178	0.969697	1.00435	1.00435	0.00626345	0.000131513	2.49748	0.400404	-1.32047	0.100875	1.24982	1.24982	0.32172	1.33548e-05	1.4318	1.4318	0.517825	9.17839e-07	2.00215	2.00215	1.00155
Q00688	Peptidyl-prolyl cis-trans isomerase FKBP3 OS=Homo sapiens GN=FKBP3 PE=1 SV=1 - [FKBP3_HUMAN]		4	4	15.6959	0.177063	1.25997	1.25997	0.333393	0.0052173	2.66088	0.375816	-1.4119	0.000544502	2.14184	0.466888	-1.09885	0.445958	1.16031	1.16031	0.214514	0.00219862	1.52362	0.656333	-0.6075	0.000684258	2.56936	0.389202	-1.36141
Q01105	Protein SET OS=Homo sapiens GN=SET PE=1 SV=3 - [SET_HUMAN]		4	4	13.3683	0.0515527	1.33804	1.33804	0.420119	0.0175177	1.44772	0.69074	-0.533786	0.138419	1.15979	1.15979	0.213861	0.92281	1.013	0.987166	-0.0186352	0.00541878	1.35805	0.736348	-0.441541	0.0060659	1.18704	0.842432	-0.247368
Q02818	Nucleobindin-1 OS=Homo sapiens GN=NUCB1 PE=1 SV=4 - [NUCB1_HUMAN]		12	4	36.5766	0.52936	1.1714	0.853676	-0.228239	0.0947798	1.34798	1.34798	0.430804	0.865304	1.01359	1.01359	0.019481	0.74693	1.03292	1.03292	0.046735	0.435838	1.07109	1.07109	0.0990751	0.0015043	1.4494	0.689939	-0.53546
Q03701	CCAAT/enhancer-binding protein zeta OS=Homo sapiens GN=CEBPZ PE=1 SV=3 - [CEBPZ_HUMAN]		5	4	14.812	0.799791	1.12297	0.890498	-0.167316	0.064468	1.60319	1.60319	0.680949	0.000358875	1.86382	1.86382	0.898263	0.064099	1.48628	1.48628	0.571705	0.000266999	1.802	1.802	0.849601	0.203144	1.22964	1.22964	0.298235
Q07021	Complement component 1 Q subcomponent-binding protein, mitochondrial OS=Homo sapiens GN=C1QBP PE=1 SV=1 - [C1QBP_HUMAN]		10	4	35.3553	0.918151	1.12557	0.888439	-0.170656	0.0520689	1.48233	0.674615	-0.567864	2.85961e-05	2.44279	0.409368	-1.28853	0.780365	1.04973	1.04973	0.0700221	0.0807613	1.48632	0.672803	-0.571743	0.628377	1.18147	0.846405	-0.24058
Q08379	Golgin subfamily A member 2 OS=Homo sapiens GN=GOLGA2 PE=1 SV=3 - [GOGA2_HUMAN]		4	4	12.387	0.247855	1.11853	1.11853	0.1616	0.000691788	1.35734	1.35734	0.44078	0.000636613	1.36859	1.36859	0.45269	0.496696	1.15055	1.15055	0.202318	0.0651299	1.19163	0.839188	-0.252934	0.000882084	1.41687	0.705781	-0.502708
Q10570	Cleavage and polyadenylation specificity factor subunit 1 OS=Homo sapiens GN=CPSF1 PE=1 SV=2 - [CPSF1_HUMAN]		4	4	10.1187	0.0111697	1.57906	1.57906	0.659064	0.119886	1.29554	1.29554	0.373553	0.0681195	1.2624	1.2624	0.336166	0.589682	1.14358	0.874451	-0.193551	0.0508357	1.34807	0.741799	-0.4309	0.00587341	1.86337	0.536661	-0.897917
Q12788	Transducin beta-like protein 3 OS=Homo sapiens GN=TBL3 PE=1 SV=2 - [TBL3_HUMAN]		8	4	23.6573	0.799028	1.03035	1.03035	0.0431401	0.00135739	1.73433	1.73433	0.794382	0.000383119	1.77133	1.77133	0.824834	0.675668	1.04145	0.960199	-0.0585947	0.0397242	1.30719	1.30719	0.386474	0.00450534	1.41988	1.41988	0.505766
Q13045	Protein flightless-1 homolog OS=Homo sapiens GN=FLII PE=1 SV=2 - [FLII_HUMAN]		5	4	15.7966	0.432192	1.08998	1.08998	0.1243	0.0126387	1.43722	0.695786	-0.523284	0.0597501	1.44146	1.44146	0.527534	0.185607	1.20385	1.20385	0.267656	0.0693058	1.27834	0.782264	-0.354273	0.00328857	2.29452	0.43582	-1.19819
Q13185	Chromobox protein homolog 3 OS=Homo sapiens GN=CBX3 PE=1 SV=4 - [CBX3_HUMAN]		8	4	34.8834	0.639786	1.05747	1.05747	0.0806169	6.58255e-07	1.80725	1.80725	0.853794	6.99048e-06	2.55203	2.55203	1.35164	0.152914	1.23595	1.23595	0.305626	0.00414045	1.21017	1.21017	0.275215	0.572031	1.04871	1.04871	0.0686223
Q13200	26S proteasome non-ATPase regulatory subunit 2 OS=Homo sapiens GN=PSMD2 PE=1 SV=3 - [PSMD2_HUMAN]		16	4	51.7185	0.138973	1.41173	1.41173	0.49746	0.00393411	1.99249	0.501884	-0.994575	0.290406	1.16506	0.858326	-0.220402	0.199789	1.24127	1.24127	0.311816	0.00196608	1.87492	0.533356	-0.906829	0.321793	1.18012	0.847375	-0.238928
Q13243	Serine/arginine-rich splicing factor 5 OS=Homo sapiens GN=SRSF5 PE=1 SV=1 - [SRSF5_HUMAN]		4	4	14.6439	0.484854	1.05536	1.05536	0.0777364	0.43954	1.07859	0.92714	-0.109141	0.022007	1.19954	0.833654	-0.262479	0.754464	1.03618	0.965087	-0.0512688	0.246092	1.16969	1.16969	0.226124	0.0457781	1.24954	0.800296	-0.321394
Q13505	Metaxin-1 OS=Homo sapiens GN=MTX1 PE=1 SV=2 - [MTX1_HUMAN]		4	4	11.1109	0.28327	1.13768	0.87898	-0.186098	0.895843	1.00564	1.00564	0.0081131	6.31236e-06	2.33568	0.428141	-1.22384	0.663669	1.04924	1.04924	0.0693414	0.159402	1.15604	1.15604	0.209187	0.0052331	1.39416	0.71728	-0.479391
Q13618	Cullin-3 OS=Homo sapiens GN=CUL3 PE=1 SV=2 - [CUL3_HUMAN]		5	4	21.9852	0.144765	1.4136	1.4136	0.499377	0.00786438	1.6301	0.613461	-0.704956	0.187018	1.17346	1.17346	0.230767	0.0182292	1.8816	1.8816	0.911961	0.1129	1.23612	1.23612	0.305815	0.238817	1.24703	1.24703	0.318498
Q14247	Src substrate cortactin OS=Homo sapiens GN=CTTN PE=1 SV=2 - [SRC8_HUMAN]		4	4	18.4522	0.5264	1.10926	1.10926	0.149594	0.0163999	1.94384	0.514447	-0.958907	0.0619085	1.47693	0.677079	-0.562605	0.283756	1.14896	0.870352	-0.200329	0.00219084	1.71191	0.584142	-0.77561	0.000156921	2.6934	0.371277	-1.42943
Q14258	E3 ubiquitin/ISG15 ligase TRIM25 OS=Homo sapiens GN=TRIM25 PE=1 SV=2 - [TRI25_HUMAN]		4	4	13.6584	0.31717	1.13989	1.13989	0.188892	5.40857e-05	2.27385	0.439782	-1.18514	0.0124378	1.52286	0.656659	-0.606784	0.607843	1.16255	1.16255	0.217287	7.25681e-05	2.0681	0.483535	-1.04831	0.673972	1.0811	0.92498	-0.112506
Q14344	Guanine nucleotide-binding protein subunit alpha-13 OS=Homo sapiens GN=GNA13 PE=1 SV=2 - [GNA13_HUMAN]		5	4	18.9757	0.0676621	1.16917	0.855308	-0.225484	3.352e-07	1.79401	1.79401	0.843185	0.0010397	2.09621	2.09621	1.06778	0.0408246	1.19449	1.19449	0.256396	0.000913163	1.41118	1.41118	0.496904	0.00218362	1.46561	0.68231	-0.5515
Q14696	LDLR chaperone MESD OS=Homo sapiens GN=MESDC2 PE=1 SV=2 - [MESD_HUMAN]		4	4	15.955	0.346791	1.07697	0.928535	-0.106972	0.143138	1.09047	1.09047	0.124949	0.00538919	1.30702	1.30702	0.386277	0.610078	1.01999	1.01999	0.0285504	0.000835924	1.1823	1.1823	0.241599	0.0632209	1.08628	0.920577	-0.11939
Q15050	Ribosome biogenesis regulatory protein homolog OS=Homo sapiens GN=RRS1 PE=1 SV=2 - [RRS1_HUMAN]		4	4	13.3544	0.925817	1.04222	0.959491	-0.0596586	0.149638	1.24532	1.24532	0.31652	6.08189e-05	2.15913	2.15913	1.11045	0.00102258	1.40285	1.40285	0.488365	0.0218113	1.18753	1.18753	0.247967	0.00341681	1.49653	1.49653	0.581625
Q15056	Eukaryotic translation initiation factor 4H OS=Homo sapiens GN=EIF4H PE=1 SV=5 - [IF4H_HUMAN]		5	4	18.391	0.796799	1.06615	1.06615	0.0924151	0.0820578	1.67651	0.596479	-0.745457	0.833127	1.07403	0.931074	-0.103032	0.00596246	1.66526	0.600508	-0.735745	0.000131694	2.59797	0.384915	-1.37739	0.0180804	3.01322	0.331871	-1.59131
Q15269	Periodic tryptophan protein 2 homolog OS=Homo sapiens GN=PWP2 PE=1 SV=2 - [PWP2_HUMAN]		4	4	11.7192	0.211048	1.13128	0.883951	-0.177961	0.000154908	1.84731	1.84731	0.885429	0.000901794	1.95014	1.95014	0.963577	0.23286	1.07807	1.07807	0.108448	0.0721677	1.15289	1.15289	0.20525	0.14959	1.10254	1.10254	0.140837
Q15637	Splicing factor 1 OS=Homo sapiens GN=SF1 PE=1 SV=4 - [SF01_HUMAN]		7	4	23.1489	0.834777	1.02335	1.02335	0.0332993	0.269093	1.65887	1.65887	0.730197	0.0200992	1.46447	0.682843	-0.550375	0.366164	1.10409	0.905724	-0.142856	0.462984	1.10026	1.10026	0.13785	0.246254	1.22869	0.813878	-0.297116
Q15646	2'-5'-oligoadenylate synthase-like protein OS=Homo sapiens GN=OASL PE=1 SV=2 - [OASL_HUMAN]		4	4	13.3643	0.43136	1.11865	0.893936	-0.161757	0.723787	1.07854	1.07854	0.109074	6.34417e-05	3.76172	0.265836	-1.91139	0.0327597	1.53745	0.650426	-0.620542	0.0165597	1.21368	0.82394	-0.27939	8.32544e-05	1.68932	1.68932	0.756445
Q15907	Ras-related protein Rab-11B OS=Homo sapiens GN=RAB11B PE=1 SV=4 - [RB11B_HUMAN]		9	4	30.6887	0.905568	1.02066	0.97976	-0.0294993	0.218793	1.45012	0.689599	-0.53617	0.25059	1.17893	0.848227	-0.237478	0.744397	1.08591	0.92089	-0.1189	0.00581014	1.33163	1.33163	0.413197	0.500929	1.81705	0.550343	-0.861597
Q16543	Hsp90 co-chaperone Cdc37 OS=Homo sapiens GN=CDC37 PE=1 SV=1 - [CDC37_HUMAN]		5	4	18.8902	0.0703318	1.36087	1.36087	0.444532	0.00187995	1.99973	0.500067	-0.999807	0.112436	1.22819	1.22819	0.296534	0.45475	1.09225	1.09225	0.127297	0.00146662	1.49933	0.666966	-0.584315	0.317584	1.06949	0.935026	-0.0969222
Q16762	Thiosulfate sulfurtransferase OS=Homo sapiens GN=TST PE=1 SV=4 - [THTR_HUMAN]		4	4	11.2918	0.431165	1.09152	0.916152	-0.126341	0.680183	1.02641	0.974265	-0.0376134	3.408e-07	4.7828	0.209082	-2.25786	0.817752	1.01352	1.01352	0.0193752	0.0997937	1.10916	1.10916	0.149461	7.16738e-05	2.0567	0.486216	-1.04033
Q52LJ0	Protein FAM98B OS=Homo sapiens GN=FAM98B PE=1 SV=1 - [FA98B_HUMAN]		4	4	11.2802	0.0506011	1.37202	1.37202	0.456305	0.747963	1.07124	1.07124	0.0992797	0.377359	1.1218	1.1218	0.165809	0.660215	1.00521	0.994817	-0.00749658	0.139837	1.15423	0.866375	-0.206936	0.295266	1.13719	0.879363	-0.185469
Q5T092	Protein RER1 (Fragment) OS=Homo sapiens GN=RER1 PE=2 SV=1 - [Q5T092_HUMAN]		4	4	11.6318	0.985756	1.01267	1.01267	0.0181623	0.141715	2.22623	2.22623	1.1546	0.195068	1.33335	1.33335	0.41506	0.601991	1.16296	1.16296	0.217799	0.000246763	1.55672	1.55672	0.638514	0.000275348	1.67569	1.67569	0.744754
Q5ZPR3	CD276 antigen OS=Homo sapiens GN=CD276 PE=1 SV=1 - [CD276_HUMAN]		4	4	13.8688	0.108938	1.31036	0.763151	-0.38996	0.0456792	1.19162	1.19162	0.25292	0.00134532	1.54789	1.54789	0.630301	0.114515	1.16743	0.856584	-0.223333	0.0786431	1.14764	0.871357	-0.198664	7.3155e-05	1.73271	1.73271	0.793031
Q6UN15	Pre-mRNA 3'-end-processing factor FIP1 OS=Homo sapiens GN=FIP1L1 PE=1 SV=1 - [FIP1_HUMAN]		4	4	13.3112	0.241963	1.21329	1.21329	0.278921	0.00261145	1.73079	1.73079	0.791427	0.0144943	2.01883	2.01883	1.01352	0.330257	1.16331	1.16331	0.218238	0.164473	1.18171	1.18171	0.240882	0.000463994	1.68377	0.593905	-0.751697
Q6ZXV5	Transmembrane and TPR repeat-containing protein 3 OS=Homo sapiens GN=TMTC3 PE=1 SV=2 - [TMTC3_HUMAN]		5	4	15.1298	0.431925	1.55114	0.644687	-0.633329	0.369188	1.16484	1.16484	0.220136	0.206943	1.17818	1.17818	0.236562	0.397501	1.10726	0.90313	-0.146994	0.0633573	1.36928	0.730312	-0.453416	0.0611402	1.51403	1.51403	0.59839
Q71U36	Tubulin alpha-1A chain OS=Homo sapiens GN=TUBA1A PE=1 SV=1 - [TBA1A_HUMAN]		43	4	180.29	0.317493	1.17886	1.17886	0.237393	0.000362881	3.61673	0.276493	-1.85469	0.00330254	2.3924	0.417991	-1.25846	0.275248	1.19248	0.838587	-0.253968	2.5359e-05	2.29593	0.435554	-1.19908	0.283747	1.26576	0.790038	-0.340006
Q7Z7H5	Transmembrane emp24 domain-containing protein 4 OS=Homo sapiens GN=TMED4 PE=1 SV=1 - [TMED4_HUMAN]		5	4	17.0731	0.736758	1.02516	1.02516	0.0358483	6.45863e-05	1.62386	1.62386	0.699428	0.000443076	1.7985	1.7985	0.846791	0.47512	1.04922	1.04922	0.0693201	0.00046347	1.19534	1.19534	0.257421	3.97e-05	1.46498	1.46498	0.55088
Q86WV6	Stimulator of interferon genes protein OS=Homo sapiens GN=TMEM173 PE=1 SV=1 - [STING_HUMAN]		6	4	16.1332	0.322834	1.10514	0.904866	-0.144224	0.47894	1.05763	0.945513	-0.0808303	4.39865e-07	3.17736	0.314727	-1.66783	0.771885	1.04883	1.04883	0.0687872	0.00382435	3.06087	0.326705	-1.61394	0.031725	2.97141	0.336541	-1.57115
Q8IY17	Neuropathy target esterase OS=Homo sapiens GN=PNPLA6 PE=1 SV=2 - [PLPL6_HUMAN]		4	4	15.5648	0.00791789	1.27228	1.27228	0.347413	4.07238e-07	1.83134	1.83134	0.872899	9.19476e-06	2.10355	2.10355	1.07283	0.0388022	1.25292	1.25292	0.325296	7.25442e-05	1.80222	1.80222	0.849776	9.34834e-05	1.67725	1.67725	0.746101
Q8IY81	pre-rRNA processing protein FTSJ3 OS=Homo sapiens GN=FTSJ3 PE=1 SV=2 - [SPB1_HUMAN]		4	4	16.4548	0.797101	1.04475	0.957165	-0.0631611	5.92213e-06	1.67555	1.67555	0.744631	3.31442e-05	2.01769	2.01769	1.0127	0.00509871	1.41374	1.41374	0.499521	5.2701e-05	1.67248	1.67248	0.741986	4.41566e-05	1.53292	1.53292	0.616279
Q8TED1	Probable glutathione peroxidase 8 OS=Homo sapiens GN=GPX8 PE=1 SV=2 - [GPX8_HUMAN]		4	4	16.6789	0.275859	1.11736	0.894964	-0.160099	0.322316	1.07661	1.07661	0.106499	0.514239	1.0624	0.941268	-0.087323	0.248705	1.20889	1.20889	0.27368	0.00135354	1.24768	1.24768	0.319251	0.00010236	1.5032	1.5032	0.588037
Q8WXF1	Paraspeckle component 1 OS=Homo sapiens GN=PSPC1 PE=1 SV=1 - [PSPC1_HUMAN]		4	4	15.2902	0.102123	1.10563	0.90446	-0.144871	0.235764	1.09241	1.09241	0.127511	0.537082	1.10171	0.907677	-0.139749	0.409113	1.03411	0.967013	-0.0483924	0.184909	1.10288	0.906721	-0.14127	1.0237e-06	1.90818	0.52406	-0.932197
Q92504	Zinc transporter SLC39A7 OS=Homo sapiens GN=SLC39A7 PE=1 SV=2 - [S39A7_HUMAN]		4	4	14.6682	0.631348	1.45031	1.45031	0.536366	0.00439401	3.19413	3.19413	1.67542	0.88168	1.16635	0.857378	-0.221996	0.0171514	2.29052	0.436582	-1.19568	0.809751	2.18228	0.458237	-1.12584	0.51661	2.17141	0.460531	-1.11863
Q92665	28S ribosomal protein S31, mitochondrial OS=Homo sapiens GN=MRPS31 PE=1 SV=3 - [RT31_HUMAN]		4	4	13.7052	0.0704052	1.38587	0.721569	-0.470791	0.0203023	1.35341	0.738872	-0.436604	0.0132342	1.7722	0.56427	-0.825541	0.202381	1.24642	1.24642	0.317789	0.0677989	1.18298	1.18298	0.242423	0.0493279	1.39586	0.716406	-0.481151
Q969G5	Protein kinase C delta-binding protein OS=Homo sapiens GN=PRKCDBP PE=1 SV=3 - [PRDBP_HUMAN]		5	4	16.5523	0.940399	1.00227	0.997731	-0.00327786	0.153824	1.1925	0.838573	-0.253991	0.146313	1.08483	0.921802	-0.117471	0.578589	1.07608	1.07608	0.105792	0.00210443	1.187	1.187	0.247317	0.0265165	1.28865	1.28865	0.365861
Q969H8	UPF0556 protein C19orf10 OS=Homo sapiens GN=C19orf10 PE=1 SV=1 - [CS010_HUMAN]		10	4	32.8036	0.80977	2.64267	0.378405	-1.402	0.0254374	10.3496	10.3496	3.3715	0.0142347	3.55787	0.281067	-1.83101	0.287077	13.7142	0.0729173	-3.77759	0.217988	1.27059	1.27059	0.345504	0.474394	4.9139	0.203504	-2.29687
Q96I24	Far upstream element-binding protein 3 OS=Homo sapiens GN=FUBP3 PE=1 SV=2 - [FUBP3_HUMAN]		5	4	15.2765	0.31786	1.12443	1.12443	0.169189	0.000551965	1.48252	0.674525	-0.568055	0.300176	1.15648	0.864695	-0.209736	0.708013	1.02316	0.977368	-0.0330266	0.0245911	1.26956	0.787675	-0.344327	0.000280112	1.86067	0.53744	-0.895824
Q96RP9	Elongation factor G, mitochondrial OS=Homo sapiens GN=GFM1 PE=1 SV=2 - [EFGM_HUMAN]		6	4	14.7904	0.274484	1.14081	0.876571	-0.190057	0.000910536	1.63286	0.612423	-0.707398	5.74969e-08	11.9971	0.0833534	-3.58462	0.273831	1.17098	1.17098	0.227719	0.00856134	1.49216	0.67017	-0.577401	2.28458e-07	6.82178	0.146589	-2.77015
Q96SQ9	Cytochrome P450 2S1 OS=Homo sapiens GN=CYP2S1 PE=2 SV=2 - [CP2S1_HUMAN]		5	4	16.7006	0.426689	1.11152	0.899669	-0.152534	0.172625	1.10203	1.10203	0.140161	0.912338	1.01799	0.982326	-0.0257264	0.281329	1.23693	1.23693	0.306758	0.000182372	1.42434	1.42434	0.510299	0.000276088	1.74225	1.74225	0.800955
Q96TA2	ATP-dependent zinc metalloprotease YME1L1 OS=Homo sapiens GN=YME1L1 PE=1 SV=2 - [YMEL1_HUMAN]		4	4	14.6385	0.364089	1.10934	0.90144	-0.149697	0.0140769	1.58172	0.632224	-0.661493	0.000582384	4.2033	0.237908	-2.07152	0.69096	1.07257	1.07257	0.101076	0.0301498	1.2539	0.797514	-0.326418	9.51861e-05	2.04516	0.488959	-1.03221
Q99595	Mitochondrial import inner membrane translocase subunit Tim17-A OS=Homo sapiens GN=TIMM17A PE=1 SV=1 - [TI17A_HUMAN]		4	4	14.8076	0.404786	1.51562	0.659796	-0.599907	0.507692	1.19964	1.19964	0.262605	0.121431	1.74514	0.573019	-0.803346	0.184224	1.32026	0.757426	-0.400823	0.00226554	1.87866	0.532295	-0.909702	0.148018	1.4261	0.701213	-0.512075
Q9GZL7	Ribosome biogenesis protein WDR12 OS=Homo sapiens GN=WDR12 PE=1 SV=2 - [WDR12_HUMAN]		4	4	11.8166	0.586608	1.10046	0.908712	-0.138105	9.05208e-08	2.04945	2.04945	1.03524	2.36189e-06	2.76981	2.76981	1.46979	0.00827474	1.51018	1.51018	0.594718	2.70766e-05	1.71737	1.71737	0.780198	0.00259524	1.40261	1.40261	0.488109
Q9H3Z4	DnaJ homolog subfamily C member 5 OS=Homo sapiens GN=DNAJC5 PE=1 SV=1 - [DNJC5_HUMAN]		4	4	13.1899	0.0329149	1.25882	0.794396	-0.332069	0.320287	1.28177	1.28177	0.358137	4.17949e-06	4.63545	4.63545	2.21271	0.792886	1.06533	1.06533	0.0912978	0.648561	1.03123	0.969712	-0.0443716	0.014462	1.407	1.407	0.492624
Q9H845	Acyl-CoA dehydrogenase family member 9, mitochondrial OS=Homo sapiens GN=ACAD9 PE=1 SV=1 - [ACAD9_HUMAN]		5	4	17.6071	0.493356	1.08542	0.9213	-0.118257	0.14069	1.18382	0.844721	-0.243454	5.63154e-06	3.03901	0.329055	-1.6036	0.732388	1.02776	0.972986	-0.0395095	0.817033	1.00629	1.00629	0.0090448	8.9886e-05	1.42428	0.702108	-0.510236
Q9H936	Mitochondrial glutamate carrier 1 OS=Homo sapiens GN=SLC25A22 PE=1 SV=1 - [GHC1_HUMAN]		8	4	23.669	0.430111	1.12094	0.892111	-0.164705	0.0284894	1.47285	0.678958	-0.558606	9.58721e-07	5.3299	0.187621	-2.41411	0.281124	1.25225	1.25225	0.324521	0.0971247	1.11991	1.11991	0.163387	0.893761	1.00393	0.996087	-0.00565699
Q9HB90	Ras-related GTP-binding protein C OS=Homo sapiens GN=RRAGC PE=1 SV=1 - [RRAGC_HUMAN]		4	4	11.9301	0.200816	1.2899	1.2899	0.36726	0.0486579	1.29346	0.773118	-0.371239	0.000343973	1.95057	1.95057	0.963897	0.388827	1.09124	1.09124	0.125964	0.00830265	1.24484	1.24484	0.315957	0.000773242	1.55071	1.55071	0.632926
Q9HBM8	1-acyl-sn-glycerol-3-phosphate acyltransferase alpha OS=Homo sapiens GN=AGPAT1 PE=2 SV=1 - [Q9HBM8_HUMAN]		5	4	21.4085	0.0358854	1.21427	0.823543	-0.280084	0.215032	1.11812	0.894359	-0.161075	0.000779476	1.6739	0.597406	-0.743218	0.736806	1.01515	0.985078	-0.0216899	0.105909	1.09287	1.09287	0.128117	0.0014103	1.30801	1.30801	0.387375
Q9HCC0	Methylcrotonoyl-CoA carboxylase beta chain, mitochondrial OS=Homo sapiens GN=MCCC2 PE=1 SV=1 - [MCCB_HUMAN]		5	4	17.9617	0.0256559	1.37269	0.728494	-0.457011	0.281393	1.20909	0.827067	-0.273925	2.29726e-05	2.55571	0.391281	-1.35372	0.813422	1.03446	0.966686	-0.0488802	0.0258976	1.16149	1.16149	0.215979	0.963981	1.00802	1.00802	0.0115193
Q9NSD9	Phenylalanine--tRNA ligase beta subunit OS=Homo sapiens GN=FARSB PE=1 SV=3 - [SYFB_HUMAN]		4	4	11.3637	0.219683	1.13645	0.87993	-0.184539	0.316636	1.11435	0.897381	-0.156208	0.072384	1.28897	0.775814	-0.366217	0.0392134	1.33194	0.750784	-0.413531	0.00300301	1.3421	0.745099	-0.424497	0.97813	1.06169	1.06169	0.0863603
Q9NTJ5	Phosphatidylinositide phosphatase SAC1 OS=Homo sapiens GN=SACM1L PE=1 SV=2 - [SAC1_HUMAN]		8	4	25.4268	0.411225	1.2965	0.771308	-0.374621	0.162803	1.49605	1.49605	0.581162	0.411044	1.15213	1.15213	0.204308	0.563986	1.13117	0.88404	-0.177817	0.0241137	1.30675	0.765257	-0.385984	0.579116	1.23808	1.23808	0.308104
Q9NUJ1	Mycophenolic acid acyl-glucuronide esterase, mitochondrial OS=Homo sapiens GN=ABHD10 PE=1 SV=1 - [ABHDA_HUMAN]		6	4	21.2994	0.226541	1.17329	0.852305	-0.230558	0.00296102	1.79561	0.556914	-0.844474	0.0049164	4.42394	0.226043	-2.14533	0.992674	1.00951	1.00951	0.0136488	0.0190483	1.38065	0.724294	-0.465352	0.0021843	1.74602	0.57273	-0.804073
Q9NW15	Anoctamin-10 OS=Homo sapiens GN=ANO10 PE=1 SV=2 - [ANO10_HUMAN]		7	4	27.7429	0.923523	1.15773	1.15773	0.2113	0.000760185	1.91923	1.91923	0.94053	5.05139e-05	3.93741	3.93741	1.97725	0.783978	1.0143	1.0143	0.0204803	0.920081	1.02519	1.02519	0.0358868	0.000479181	1.92649	1.92649	0.945973
Q9NZ45	CDGSH iron-sulfur domain-containing protein 1 OS=Homo sapiens GN=CISD1 PE=1 SV=1 - [CISD1_HUMAN]		4	4	16.4355	0.535079	1.08934	0.917984	-0.123459	0.0253735	1.6313	1.6313	0.70602	0.000302309	3.19233	3.19233	1.67461	0.500153	1.16871	1.16871	0.224922	7.48754e-05	1.50994	1.50994	0.594491	0.0163426	1.39416	1.39416	0.479398
Q9P0J1	[Pyruvate dehydrogenase [acetyl-transferring]]-phosphatase 1, mitochondrial OS=Homo sapiens GN=PDP1 PE=1 SV=3 - [PDP1_HUMAN]		5	4	16.597	0.664775	1.08952	0.917837	-0.123689	0.963756	1.00889	1.00889	0.0127619	8.28418e-06	1.98856	0.502876	-0.991725	0.182622	1.17656	1.17656	0.234575	0.168226	1.16073	1.16073	0.215031	0.000583792	1.65186	0.605379	-0.724089
Q9UI09	NADH dehydrogenase [ubiquinone] 1 alpha subcomplex subunit 12 OS=Homo sapiens GN=NDUFA12 PE=1 SV=1 - [NDUAC_HUMAN]		4	4	11.2272	0.760431	1.04527	0.956691	-0.0638758	0.184276	1.25854	0.79457	-0.331753	0.003463	1.85164	0.540062	-0.888803	0.0744261	1.39944	1.39944	0.484855	0.0767318	1.20087	1.20087	0.264082	0.0174787	1.27838	0.782241	-0.354314
Q9UI12	V-type proton ATPase subunit H OS=Homo sapiens GN=ATP6V1H PE=1 SV=1 - [VATH_HUMAN]		4	4	13.0016	0.335474	1.13225	1.13225	0.179189	1.61146e-05	2.08705	2.08705	1.06147	7.34426e-05	3.33968	3.33968	1.73971	0.0895267	1.29892	1.29892	0.377315	0.00419182	1.42166	1.42166	0.507579	0.0093813	1.33841	1.33841	0.420523
Q9UKX7	Nuclear pore complex protein Nup50 OS=Homo sapiens GN=NUP50 PE=1 SV=2 - [NUP50_HUMAN]		6	4	22.2064	0.758635	1.04214	0.959565	-0.0595477	1.8662e-05	2.61623	2.61623	1.38749	0.00591113	1.95865	1.95865	0.969857	0.343362	1.13902	1.13902	0.187793	0.00195286	1.3847	1.3847	0.469574	0.000296635	1.67886	0.595641	-0.747486
Q9UNZ2	NSFL1 cofactor p47 OS=Homo sapiens GN=NSFL1C PE=1 SV=2 - [NSF1C_HUMAN]		5	4	17.8658	0.796672	1.01845	1.01845	0.0263726	0.959782	1.02632	0.974355	-0.0374811	0.0136998	1.22869	1.22869	0.297118	0.752011	1.0109	0.989218	-0.0156397	0.0802443	1.13908	0.877903	-0.187866	0.0126663	1.43281	0.697929	-0.518848
Q9Y262	Eukaryotic translation initiation factor 3 subunit L OS=Homo sapiens GN=EIF3L PE=1 SV=1 - [EIF3L_HUMAN]		6	4	27.3171	0.111049	1.16813	1.16813	0.224207	0.0146423	1.57309	0.63569	-0.653604	0.427271	1.10363	0.906102	-0.142255	0.893221	1.0109	1.0109	0.0156393	0.00197244	1.43977	0.694555	-0.525838	0.000910784	1.90264	0.525586	-0.928001
Q9Y266	Nuclear migration protein nudC OS=Homo sapiens GN=NUDC PE=1 SV=1 - [NUDC_HUMAN]		4	4	9.0931	0.00493466	1.55126	1.55126	0.633444	0.0016571	1.95205	0.512282	-0.964991	0.157207	1.25661	0.795792	-0.329536	0.774445	1.03439	0.966752	-0.0487821	0.00532413	1.85116	0.540202	-0.888429	0.00186578	2.42823	0.411823	-1.27991
Q9Y2H6	Fibronectin type-III domain-containing protein 3A OS=Homo sapiens GN=FNDC3A PE=1 SV=4 - [FND3A_HUMAN]		6	4	16.9818	0.352827	1.12779	0.886693	-0.173493	0.000185529	1.88868	1.88868	0.917376	0.00150877	1.79544	1.79544	0.844335	0.794531	1.01487	0.985351	-0.0212904	0.457927	1.04145	0.960202	-0.0585904	0.000861694	1.39103	1.39103	0.476155
Q9Y3T9	Nucleolar complex protein 2 homolog OS=Homo sapiens GN=NOC2L PE=1 SV=4 - [NOC2L_HUMAN]		4	4	13.3253	0.621172	1.07005	0.934539	-0.0976738	0.00450332	1.40904	1.40904	0.494716	0.00644996	1.62795	1.62795	0.703053	0.0352424	1.34482	1.34482	0.427415	0.0047478	1.42065	1.42065	0.506547	0.411889	1.08455	1.08455	0.117099
Q9Y4K0	Lysyl oxidase homolog 2 OS=Homo sapiens GN=LOXL2 PE=1 SV=1 - [LOXL2_HUMAN]		5	4	22.393	0.0894363	1.29238	0.773766	-0.370031	0.829954	1.0152	1.0152	0.0217587	0.0482159	1.16376	0.859286	-0.21879	0.860867	1.01529	1.01529	0.021895	0.817727	1.01106	1.01106	0.0158673	3.97345e-05	1.7585	1.7585	0.814343
U3KQJ1	Polymerase delta-interacting protein 2 OS=Homo sapiens GN=POLDIP2 PE=4 SV=1 - [U3KQJ1_HUMAN]		4	4	10.3973	0.229829	1.14246	0.875304	-0.192145	0.0113344	1.41123	0.708601	-0.496954	2.39989e-05	2.41191	0.414609	-1.27018	0.316485	1.13315	1.13315	0.180338	0.025121	1.15979	1.15979	0.213858	0.000770386	1.45575	0.686931	-0.541762
A2A2D0	Stathmin (Fragment) OS=Homo sapiens GN=STMN1 PE=2 SV=1 - [A2A2D0_HUMAN]		3	3	9.77423	0.397918	1.15296	1.15296	0.20534	0.000457171	2.104	0.475284	-1.07314	0.000307601	1.40024	0.714164	-0.485672	0.671694	1.05991	1.05991	0.0839392	2.72483e-05	1.82038	0.549336	-0.86424	1.12939e-08	2.24676	0.445086	-1.16784
A2VCL2	Coiled-coil domain-containing protein 162 OS=Homo sapiens GN=CCDC162P PE=2 SV=3 - [CC162_HUMAN]		3	3	5.42854	0.672152	1.01908	0.981273	-0.027273	0.330603	1.20507	0.82983	-0.269113	0.0072685	1.89347	1.89347	0.921036	0.178951	1.3322	1.3322	0.413809	0.964221	1.03381	0.967294	-0.0479741	0.0506401	1.5473	1.5473	0.629755
A6NKB8	Aminopeptidase B OS=Homo sapiens GN=RNPEP PE=2 SV=1 - [A6NKB8_HUMAN]		5	3	17.2236	0.0682267	1.63548	1.63548	0.709717	0.00147623	2.52015	0.396802	-1.33351	0.00646889	2.72701	0.366701	-1.44732	0.655774	1.12267	1.12267	0.166937	3.87629e-06	2.98112	0.335445	-1.57585	0.630337	1.04745	0.954699	-0.0668821
A6NNI4	CD9 antigen OS=Homo sapiens GN=CD9 PE=2 SV=1 - [A6NNI4_HUMAN]		3	3	11.2036	0.182704	1.25554	0.796473	-0.328303	0.0349084	1.404	1.404	0.489539	0.000775382	2.00852	2.00852	1.00613	0.882702	1.00049	0.999508	-0.000710302	0.411959	1.05583	0.947126	-0.0783713	9.80344e-05	1.86721	1.86721	0.900887
B0QYK0	RNA-binding protein EWS OS=Homo sapiens GN=EWSR1 PE=2 SV=1 - [B0QYK0_HUMAN]		4	3	17.8134	0.893173	1.02052	0.979889	-0.0293101	0.0170921	1.36101	0.734746	-0.444683	0.00151952	1.85046	0.540405	-0.887887	0.0667358	1.19085	0.839734	-0.251995	0.196614	1.0893	0.918023	-0.123398	7.72413e-05	2.19943	0.454663	-1.13713
B1AKC9	Ephrin type-B receptor 2 OS=Homo sapiens GN=EPHB2 PE=2 SV=1 - [B1AKC9_HUMAN]		3	3	9.96762	0.166307	1.23422	0.810227	-0.303602	2.16723e-05	1.97478	0.506385	-0.981694	0.0559994	1.29971	0.769404	-0.378187	0.119852	1.31186	1.31186	0.391614	0.342234	1.17415	1.17415	0.231617	0.0445164	2.14081	2.14081	1.09816
B1APM4	Sterol O-acyltransferase 1 (Fragment) OS=Homo sapiens GN=SOAT1 PE=2 SV=1 - [B1APM4_HUMAN]		4	3	9.50311	0.0927173	1.14681	0.871981	-0.197631	0.00289386	1.34164	1.34164	0.423997	0.00193466	1.50504	1.50504	0.589802	0.650725	1.03892	1.03892	0.0550777	0.000546932	1.21164	1.21164	0.276957	0.00553948	1.27472	1.27472	0.350177
B3KXD6	Pescadillo homolog OS=Homo sapiens GN=PES1 PE=2 SV=1 - [B3KXD6_HUMAN]		3	3	9.42725	0.466414	1.06679	0.937393	-0.0932741	5.50383e-06	2.37634	2.37634	1.24874	0.000134475	2.52207	2.52207	1.33461	0.00884775	1.36881	1.36881	0.452919	1.43132e-06	1.80147	1.80147	0.849173	0.00336682	1.536	1.536	0.619176
B4DJP7	Small nuclear ribonucleoprotein Sm D3 OS=Homo sapiens GN=SNRPD3 PE=2 SV=1 - [B4DJP7_HUMAN]		3	3	11.5988	0.0953426	1.26182	0.792507	-0.335504	0.0011774	1.63488	1.63488	0.709183	0.000200583	2.6309	2.6309	1.39556	0.121944	1.3045	0.766578	-0.383496	0.00933863	1.25854	1.25854	0.331752	0.693346	1.03126	0.969691	-0.0444035
B4DKL3	Mitochondrial-processing peptidase subunit alpha OS=Homo sapiens GN=PMPCA PE=2 SV=1 - [B4DKL3_HUMAN]		5	3	13.4798	0.131253	1.19254	0.838546	-0.254038	0.0524565	1.28352	0.77911	-0.360101	0.000466206	1.91482	0.522243	-0.937208	0.313881	1.14729	0.871618	-0.198232	0.00357212	1.36491	0.732651	-0.448802	0.0126689	1.89827	0.526796	-0.924683
B4DLR2	Seprase OS=Homo sapiens GN=FAP PE=2 SV=1 - [B4DLR2_HUMAN]		3	3	7.91054	0.00810144	1.48422	0.673753	-0.569708	0.00553382	1.47463	1.47463	0.560357	0.000588961	2.16595	2.16595	1.115	0.236877	1.12874	1.12874	0.174717	0.00144089	1.40331	1.40331	0.488838	8.85019e-05	1.84506	1.84506	0.883664
B4DU75	U3 small nucleolar RNA-associated protein 15 homolog OS=Homo sapiens GN=UTP15 PE=2 SV=1 - [B4DU75_HUMAN]		3	3	7.0213	0.180731	1.1862	0.843028	-0.246347	0.401752	1.30201	1.30201	0.380737	0.00267712	1.78869	1.78869	0.838903	0.108345	1.503	1.503	0.587848	0.460075	1.12516	1.12516	0.170128	0.017067	1.65979	1.65979	0.730999
B4DXZ6	Fragile X mental retardation syndrome-related protein 1 OS=Homo sapiens GN=FXR1 PE=2 SV=1 - [B4DXZ6_HUMAN]		7	3	19.9679	0.991747	1.03081	0.970114	-0.0437732	0.342764	1.08055	0.925451	-0.111771	0.322745	1.06926	0.935223	-0.0966173	0.526741	1.04235	0.959374	-0.0598346	8.48233e-05	1.48525	0.673287	-0.570707	0.0043195	1.37604	0.726721	-0.460527
B4E1C5	Histidine--tRNA ligase, cytoplasmic OS=Homo sapiens GN=HARS PE=2 SV=1 - [B4E1C5_HUMAN]		7	3	23.071	0.093244	1.26955	1.26955	0.344316	0.00523849	1.67996	0.595251	-0.74843	0.00258052	1.58109	0.632476	-0.660917	0.875326	1.00961	1.00961	0.0137982	0.000209249	1.9782	0.505509	-0.984191	0.015338	1.67413	0.597325	-0.743411
B7Z463	Uncharacterized protein OS=Homo sapiens GN=NPEPPS PE=2 SV=1 - [B7Z463_HUMAN]		10	3	34.4166	0.208433	1.16976	1.16976	0.226218	0.0413859	1.45201	0.688699	-0.538055	0.0195371	1.33424	1.33424	0.416018	0.678994	1.02826	1.02826	0.0402039	0.00951192	1.24891	0.8007	-0.320667	0.0236807	1.37574	0.726882	-0.460208
B7Z738	Sec1 family domain-containing protein 1 OS=Homo sapiens GN=SCFD1 PE=2 SV=1 - [B7Z738_HUMAN]		8	3	32.0727	0.13149	1.17832	1.17832	0.236729	0.000873423	1.90064	0.526137	-0.926489	0.00721292	2.24801	0.444839	-1.16865	0.423403	1.11012	1.11012	0.150712	0.0324923	1.62729	0.61452	-0.702468	0.000108528	4.09201	0.244379	-2.03281
B7Z9I1	Medium-chain-specific acyl-CoA dehydrogenase, mitochondrial OS=Homo sapiens GN=ACADM PE=2 SV=1 - [B7Z9I1_HUMAN]		5	3	17.7295	0.162636	1.2191	0.820274	-0.285822	0.0318339	1.88323	0.531002	-0.913211	1.17928e-05	54.8973	0.0182158	-5.77866	0.37265	1.15159	1.15159	0.203629	0.00211097	1.53222	0.65265	-0.615619	0.000648094	17.7035	0.056486	-4.14596
B7ZL00	Protein transport protein Sec31A OS=Homo sapiens GN=SEC31A PE=2 SV=1 - [B7ZL00_HUMAN]		7	3	22.5075	0.0721967	1.37018	1.37018	0.454368	0.0178668	1.58462	0.631065	-0.66414	0.0169096	1.29735	0.770802	-0.375569	0.180423	1.24195	1.24195	0.312603	0.00166887	1.36746	0.731285	-0.451494	0.00669089	1.32936	0.752244	-0.410727
B8ZZU8	Transcription elongation factor B (SIII), polypeptide 2 (18kDa, elongin B), isoform CRA_b OS=Homo sapiens GN=TCEB2 PE=4 SV=1 - [B8ZZU8_HUMAN]		3	3	8.54494	0.0135704	2.05306	2.05306	1.03778	0.144327	1.25473	1.25473	0.327379	1.20747e-05	2.6605	2.6605	1.41169	0.170217	1.34576	1.34576	0.428425	0.134637	1.19831	1.19831	0.260996	0.00971928	1.71113	1.71113	0.774949
C9J2Y9	DNA-directed RNA polymerase OS=Homo sapiens GN=POLR2B PE=2 SV=2 - [C9J2Y9_HUMAN]		6	3	16.8776	0.714456	1.06034	1.06034	0.0845282	4.11649e-05	1.64555	1.64555	0.718574	0.00286902	1.92108	1.92108	0.941914	0.00354923	1.44989	1.44989	0.535943	0.00313986	1.43962	1.43962	0.525689	0.863334	1.01372	1.01372	0.0196596
C9J4Z3	60S ribosomal protein L37a OS=Homo sapiens GN=RPL37A PE=4 SV=1 - [C9J4Z3_HUMAN]		3	3	9.67961	0.578106	1.06722	0.937013	-0.0938589	0.833138	1.04436	1.04436	0.0626162	4.34276e-05	1.8277	1.8277	0.870027	0.0835694	1.15058	1.15058	0.20236	0.17885	1.07225	1.07225	0.100644	0.000134241	1.62423	0.615677	-0.699753
C9JJ34	Ran-specific GTPase-activating protein (Fragment) OS=Homo sapiens GN=RANBP1 PE=2 SV=1 - [C9JJ34_HUMAN]		3	3	9.89684	0.925653	1.0269	0.973809	-0.0382894	0.771945	1.03905	0.962418	-0.0552644	0.0071796	1.44042	1.44042	0.526488	0.228634	1.17073	1.17073	0.227404	0.859098	1.02578	1.02578	0.0367205	3.28997e-05	1.64085	1.64085	0.714439
C9JJT5	Protein ATP5J2-PTCD1 OS=Homo sapiens GN=ATP5J2-PTCD1 PE=4 SV=2 - [C9JJT5_HUMAN]		3	3	10.7223	0.856126	1.02975	1.02975	0.0422962	0.044326	1.83341	0.545431	-0.87453	1.90569e-06	3.37831	0.296006	-1.7563	0.1785	1.28989	1.28989	0.367245	0.0193977	1.17954	0.847785	-0.23823	0.00964076	1.29166	0.7742	-0.369222
C9JJV6	Myeloid-associated differentiation marker (Fragment) OS=Homo sapiens GN=MYADM PE=2 SV=1 - [C9JJV6_HUMAN]		3	3	14.7874	0.0992063	1.22772	0.81452	-0.295978	0.00441198	1.61573	1.61573	0.692186	2.2768e-06	3.39036	3.39036	1.76144	0.770063	1.02306	1.02306	0.0328873	0.0105682	1.17969	1.17969	0.238411	2.76501e-05	1.44272	1.44272	0.528792
C9JW74	Mesoderm-specific transcript homolog protein OS=Homo sapiens GN=MEST PE=2 SV=1 - [C9JW74_HUMAN]		3	3	14.4636	0.553984	1.27969	0.781439	-0.355796	0.0398051	1.36025	1.36025	0.443869	0.0284699	1.82986	1.82986	0.871732	0.48352	1.15758	0.863874	-0.211107	0.0511124	1.33267	0.750375	-0.414316	0.0535362	1.68033	1.68033	0.748747
D6RAT0	40S ribosomal protein S3a OS=Homo sapiens GN=RPS3A PE=3 SV=1 - [D6RAT0_HUMAN]		15	3	49.8759	0.515834	1.19247	0.838597	-0.25395	0.780558	1.12736	1.12736	0.172945	0.000378377	1.97693	0.505836	-0.983259	0.238622	1.34445	0.743799	-0.427016	0.00283093	1.72211	0.580682	-0.78418	0.00728327	1.41021	0.709112	-0.495914
D6RBV2	Vesicular integral-membrane protein VIP36 OS=Homo sapiens GN=LMAN2 PE=2 SV=1 - [D6RBV2_HUMAN]		12	3	47.5173	0.04033	1.228	0.814332	-0.296311	0.000229051	1.50182	1.50182	0.586715	0.442947	1.04068	1.04068	0.0575201	0.70078	1.0118	0.988334	-0.0169296	0.00989155	1.23164	1.23164	0.300582	0.000587012	1.45841	1.45841	0.544395
D6RC71	Syntaxin-18 (Fragment) OS=Homo sapiens GN=STX18 PE=2 SV=1 - [D6RC71_HUMAN]		3	3	8.12558	0.384682	1.9291	1.9291	0.947929	0.880607	1.02366	1.02366	0.0337418	0.859542	1.16617	1.16617	0.221774	0.950731	1.06743	0.93683	-0.0941405	0.0291786	2.59477	2.59477	1.37561	0.00760531	2.26838	0.440843	-1.18166
E5RHF4	39S ribosomal protein L15, mitochondrial (Fragment) OS=Homo sapiens GN=MRPL15 PE=2 SV=1 - [E5RHF4_HUMAN]		4	3	12.4775	0.813384	1.06774	0.936557	-0.0945621	0.0582735	1.62007	0.617259	-0.696053	8.59576e-06	10.0659	0.0993454	-3.3314	0.27857	1.21449	1.21449	0.280353	0.248335	1.12281	1.12281	0.167108	0.000171341	2.52235	0.396455	-1.33477
E7ENY8	Collagen alpha-1(III) chain OS=Homo sapiens GN=COL3A1 PE=2 SV=1 - [E7ENY8_HUMAN]		3	3	9.56755	0.168538	1.27127	0.786618	-0.346265	0.0339598	1.44215	0.693408	-0.528224	0.00025119	2.97017	0.336681	-1.57055	0.261131	1.25193	1.25193	0.324159	0.869355	1.05761	1.05761	0.080807	0.0548778	1.76742	1.76742	0.821647
E7EUT8	Splicing factor 3A subunit 3 OS=Homo sapiens GN=SF3A3 PE=2 SV=1 - [E7EUT8_HUMAN]		5	3	17.2386	0.00854275	1.53249	1.53249	0.615881	0.00828139	1.50115	1.50115	0.586065	0.66687	1.07032	1.07032	0.0980462	0.980709	1.10002	1.10002	0.137526	0.00143542	1.32711	1.32711	0.408288	0.296402	1.21974	0.819846	-0.286575
E7EV59	V-type proton ATPase subunit C 1 OS=Homo sapiens GN=ATP6V1C1 PE=4 SV=1 - [E7EV59_HUMAN]		3	3	13.9059	0.960359	1.00204	0.997964	-0.00293967	1.63488e-05	2.07317	2.07317	1.05184	5.43791e-07	3.2701	3.2701	1.70933	0.0871803	1.1833	1.1833	0.242818	0.572181	1.05071	1.05071	0.0713683	0.000555198	1.77808	1.77808	0.830323
E9PC52	Histone-binding protein RBBP7 OS=Homo sapiens GN=RBBP7 PE=2 SV=1 - [E9PC52_HUMAN]		6	3	14.6508	0.746387	1.1047	1.1047	0.143661	0.00225398	1.89018	1.89018	0.918522	0.0185546	1.50204	1.50204	0.586927	0.608783	1.10536	1.10536	0.144517	0.136489	1.24988	1.24988	0.321784	0.152864	1.44388	0.692579	-0.52995
E9PE17	28S ribosomal protein S17, mitochondrial (Fragment) OS=Homo sapiens GN=MRPS17 PE=3 SV=1 - [E9PE17_HUMAN]		3	3	11.3248	0.0402228	1.19763	0.834984	-0.26018	0.0230827	1.22566	0.815884	-0.293563	2.10947e-07	6.31386	0.158382	-2.65852	0.367569	1.08257	1.08257	0.114457	0.0465246	1.13464	1.13464	0.182236	7.64241e-05	1.79941	0.555736	-0.847528
E9PFW2	Beta-mannosidase OS=Homo sapiens GN=MANBA PE=2 SV=1 - [E9PFW2_HUMAN]		3	3	10.5883	0.489269	1.09572	0.912638	-0.131886	0.488786	1.20657	1.20657	0.270908	0.00717307	1.58265	0.631852	-0.662342	0.995714	1.05018	1.05018	0.0706363	0.222286	1.08392	0.922576	-0.116261	0.0564746	1.39953	1.39953	0.484939
E9PIN3	Nuclear RNA export factor 1 (Fragment) OS=Homo sapiens GN=NXF1 PE=2 SV=1 - [E9PIN3_HUMAN]		3	3	10.7657	0.654675	1.04446	0.957431	-0.0627601	0.000603692	1.50353	1.50353	0.588357	0.0133968	2.62476	2.62476	1.39218	0.871591	1.10787	1.10787	0.147789	0.703261	1.01636	0.983907	-0.0234061	0.256653	1.27335	0.785332	-0.348626
E9PLL6	60S ribosomal protein L27a OS=Homo sapiens GN=RPL27A PE=2 SV=1 - [E9PLL6_HUMAN]		7	3	24.1362	0.369644	1.18388	0.844683	-0.243518	0.0160743	1.90998	1.90998	0.93356	0.21136	1.23634	1.23634	0.306079	0.514859	1.19086	0.839731	-0.252001	0.047739	1.4119	1.4119	0.497641	0.0726985	1.3939	0.717414	-0.479122
F2Z2Y4	Pyridoxal kinase OS=Homo sapiens GN=PDXK PE=2 SV=1 - [F2Z2Y4_HUMAN]		3	3	9.35321	0.931114	1.02957	0.971275	-0.0420486	0.194514	1.26013	1.26013	0.333576	0.00214759	1.64134	1.64134	0.714876	0.523047	1.1365	0.879893	-0.1846	2.11472e-05	1.5164	0.659456	-0.600651	0.733773	1.03193	0.969056	-0.0453483
F5GWX5	Chromodomain-helicase-DNA-binding protein 4 OS=Homo sapiens GN=CHD4 PE=2 SV=1 - [F5GWX5_HUMAN]		3	3	7.67819	0.349158	1.41228	0.708076	-0.498024	0.198422	1.54367	1.54367	0.626361	0.131229	1.39532	0.716684	-0.480591	0.74303	1.04577	1.04577	0.0645711	0.0335686	1.42447	0.702018	-0.510421	0.17882	1.58324	1.58324	0.662878
F5GX11	Proteasome subunit alpha type-1 OS=Homo sapiens GN=PSMA1 PE=4 SV=1 - [F5GX11_HUMAN]		4	3	9.68674	0.407016	1.1988	1.1988	0.261597	0.213625	1.18471	1.18471	0.244528	0.927334	1.01994	1.01994	0.0284777	0.00662355	1.48687	0.672552	-0.572283	0.00337101	2.33731	0.427842	-1.22485	0.214138	1.44946	0.689912	-0.535515
F5GY99	Polypeptide N-acetylgalactosaminyltransferase 1 soluble form OS=Homo sapiens GN=GALNT1 PE=2 SV=1 - [F5GY99_HUMAN]		3	3	8.84324	0.584518	1.05338	0.949328	-0.0750217	0.679736	1.06928	1.06928	0.0966397	0.0100546	1.71457	1.71457	0.777844	0.16955	1.43517	1.43517	0.521218	0.0210109	1.57449	1.57449	0.65488	0.526671	1.10883	1.10883	0.149037
F5H0L8	SEC23-interacting protein OS=Homo sapiens GN=SEC23IP PE=2 SV=1 - [F5H0L8_HUMAN]		4	3	10.5762	0.175147	1.332	1.332	0.413589	0.222221	1.88332	1.88332	0.913279	0.0676474	1.32195	0.756458	-0.402667	0.421299	1.10691	0.903414	-0.146542	0.428303	1.06672	0.937453	-0.0931816	0.0401187	1.41059	0.708925	-0.496294
F5H698	Leucine--tRNA ligase, cytoplasmic OS=Homo sapiens GN=LARS PE=2 SV=1 - [F5H698_HUMAN]		11	3	39.339	0.840327	1.10969	1.10969	0.150151	0.604039	1.03084	0.97008	-0.0438251	0.143024	1.62082	0.616974	-0.69672	0.892322	1.06671	1.06671	0.0931638	0.00206409	2.17385	0.460014	-1.12025	0.345567	1.22089	0.819072	-0.287938
F8VUA7	Oxysterol-binding protein (Fragment) OS=Homo sapiens GN=OSBPL8 PE=2 SV=1 - [F8VUA7_HUMAN]		3	3	11.6694	0.511736	1.08171	0.924465	-0.11331	0.868012	1.01606	0.984197	-0.0229806	0.00885823	1.58508	1.58508	0.664556	0.0908969	1.30806	1.30806	0.387431	0.000727411	1.37089	1.37089	0.455116	0.00336602	1.25392	0.797499	-0.326446
G3V1U5	Golgi transport 1 homolog B (S. cerevisiae), isoform CRA_c OS=Homo sapiens GN=GOLT1B PE=4 SV=1 - [G3V1U5_HUMAN]		3	3	12.7598	0.310913	1.1632	0.859697	-0.218101	1.93884e-05	1.81642	1.81642	0.861096	0.00293592	1.46932	1.46932	0.555151	0.956215	1.00714	1.00714	0.010261	0.00189736	1.38492	1.38492	0.469803	0.00903378	1.43258	1.43258	0.518618
H0YA68	Epididymis-specific alpha-mannosidase (Fragment) OS=Homo sapiens GN=MAN2B2 PE=4 SV=1 - [H0YA68_HUMAN]		3	3	11.5892	0.115762	1.22629	0.815468	-0.294299	0.453558	1.39173	1.39173	0.476878	0.789547	1.06128	0.942258	-0.0858053	0.25485	1.12961	1.12961	0.175829	0.00104766	1.49239	1.49239	0.57762	2.19652e-05	2.32356	2.32356	1.21634
H0YFA4	Cysteine-rich protein 2 (Fragment) OS=Homo sapiens GN=CRIP2 PE=4 SV=1 - [H0YFA4_HUMAN]		3	3	11.8112	0.208633	1.14089	1.14089	0.190164	0.00326872	1.74339	0.573596	-0.801894	0.0261369	1.46271	0.683665	-0.548639	0.216145	1.14656	0.872176	-0.197309	0.0057818	1.69223	0.590936	-0.758926	0.0225447	1.42439	0.702053	-0.510348
H0YFI1	Ragulator complex protein LAMTOR1 (Fragment) OS=Homo sapiens GN=LAMTOR1 PE=4 SV=1 - [H0YFI1_HUMAN]		5	3	17.0397	0.132289	1.2533	0.797892	-0.325735	0.0140159	1.71771	1.71771	0.780484	0.000341596	2.88183	2.88183	1.52698	0.622778	1.12706	1.12706	0.17257	0.000180115	1.63559	1.63559	0.709807	0.0070931	1.4053	0.711594	-0.490874
H0YHW7	Low-density lipoprotein receptor-related protein 10 (Fragment) OS=Homo sapiens GN=LRP10 PE=4 SV=1 - [H0YHW7_HUMAN]		3	3	9.37431	0.0373803	1.51023	0.66215	-0.594771	0.00466174	2.19881	2.19881	1.13672	0.0809735	1.42086	1.42086	0.506763	0.757794	1.03985	0.961677	-0.056375	0.972586	1.00275	0.997253	-0.00396881	0.4844	1.1404	1.1404	0.189535
H0YNE3	Proteasome activator complex subunit 1 OS=Homo sapiens GN=PSME1 PE=2 SV=1 - [H0YNE3_HUMAN]		3	3	8.4073	0.123533	1.2548	1.2548	0.327462	0.00244649	1.87556	0.533175	-0.90732	0.538869	1.04071	0.96088	-0.0575716	0.362098	1.18913	1.18913	0.249912	0.00179834	1.66631	0.600129	-0.736656	0.129536	1.30039	0.769001	-0.378943
H3BLV0	Complement decay-accelerating factor (Fragment) OS=Homo sapiens GN=CD55 PE=4 SV=1 - [H3BLV0_HUMAN]		3	3	8.47701	0.735575	1.04856	1.04856	0.0684112	0.583979	1.10274	1.10274	0.14109	0.000947888	1.9494	1.9494	0.96303	0.0814322	1.60718	1.60718	0.684531	6.44778e-05	1.71133	1.71133	0.775115	0.256639	1.10593	1.10593	0.145266
H3BRV9	Nuclear transport factor 2 (Fragment) OS=Homo sapiens GN=NUTF2 PE=2 SV=1 - [H3BRV9_HUMAN]		3	3	9.38601	0.597585	1.27852	1.27852	0.354478	0.00056581	2.05102	0.487561	-1.03634	0.181426	1.40755	0.710453	-0.493188	0.507168	1.12824	0.886338	-0.174071	0.000133684	2.96567	0.337192	-1.56836	0.291307	1.17223	0.853072	-0.229261
J3KNT0	Fascin OS=Homo sapiens GN=FSCN1 PE=2 SV=1 - [J3KNT0_HUMAN]		18	3	61.3496	0.685812	1.13478	1.13478	0.182414	0.14847	1.75385	0.570175	-0.810522	0.00455294	2.58472	0.386889	-1.37001	0.153471	1.67699	0.596306	-0.745874	0.0781259	2.05806	0.485895	-1.04128	0.00184168	6.60923	0.151304	-2.72448
J3KQ45	Trans-Golgi network integral membrane protein 2 OS=Homo sapiens GN=TGOLN2 PE=2 SV=1 - [J3KQ45_HUMAN]		3	3	9.46691	0.800503	1.05141	0.951104	-0.0723254	0.418957	1.59969	1.59969	0.67779	0.71881	1.00411	1.00411	0.00591297	0.780404	1.03212	1.03212	0.0456143	0.373184	1.12144	1.12144	0.165347	0.0755487	1.53427	1.53427	0.617557
J3KR24	Isoleucine--tRNA ligase, cytoplasmic OS=Homo sapiens GN=IARS PE=4 SV=1 - [J3KR24_HUMAN]		8	3	28.5462	0.225679	1.19741	1.19741	0.259912	0.00398175	1.98284	0.504326	-0.98757	0.00029688	2.13392	0.468622	-1.0935	0.280117	1.26248	1.26248	0.336264	0.00162979	1.5446	0.647415	-0.627237	0.128552	1.33997	0.746285	-0.422202
J3QKR3	Proteasome subunit beta type-3 (Fragment) OS=Homo sapiens GN=PSMB3 PE=2 SV=1 - [J3QKR3_HUMAN]		5	3	21.1156	0.0940376	1.20138	1.20138	0.264694	0.0950145	1.38574	0.721637	-0.470654	0.0149678	1.24625	0.802406	-0.317595	0.0659099	1.15634	1.15634	0.209568	0.000204845	1.43637	0.6962	-0.522426	0.444771	1.03306	1.03306	0.0469175
K7EK07	Histone H3 (Fragment) OS=Homo sapiens GN=H3F3B PE=2 SV=1 - [K7EK07_HUMAN]		9	3	27.5505	0.792871	1.31572	0.760038	-0.395856	0.0469944	2.1324	2.1324	1.09248	0.0470928	2.55884	2.55884	1.35549	0.0471756	1.7126	0.583909	-0.776184	0.373757	1.76057	0.567997	-0.816044	0.135548	2.06404	0.484486	-1.04547
K7EQ77	NADH dehydrogenase [ubiquinone] 1 alpha subcomplex subunit 11 OS=Homo sapiens GN=NDUFA11 PE=2 SV=1 - [K7EQ77_HUMAN]		3	3	10.0895	0.0888306	1.33517	0.748968	-0.417024	0.00301915	1.79978	1.79978	0.847822	0.00406992	1.80571	1.80571	0.852569	0.521389	1.06286	1.06286	0.0879482	0.00252036	1.44794	1.44794	0.534003	2.64794e-06	2.29866	2.29866	1.2008
K7ER96	Thioredoxin-like protein 1 (Fragment) OS=Homo sapiens GN=TXNL1 PE=4 SV=1 - [K7ER96_HUMAN]		4	3	15.083	0.953731	1.00555	1.00555	0.00798601	0.416003	1.0888	0.918442	-0.12274	0.742609	1.03751	0.963848	-0.0531221	0.0824529	1.60995	0.621136	-0.68702	0.000161813	2.45645	0.407091	-1.29658	0.00619524	1.83338	0.54544	-0.874507
M0R026	Acetolactate synthase-like protein OS=Homo sapiens GN=ILVBL PE=2 SV=1 - [M0R026_HUMAN]		6	3	19.461	0.233858	1.60505	0.623034	-0.682618	0.0487243	1.40994	1.40994	0.495629	0.0468552	1.22456	1.22456	0.292259	0.217249	1.31932	0.757964	-0.399799	0.441173	1.08332	0.92309	-0.115456	0.236014	1.29453	1.29453	0.37243
O00186	Syntaxin-binding protein 3 OS=Homo sapiens GN=STXBP3 PE=1 SV=2 - [STXB3_HUMAN]		3	3	9.63727	0.552952	1.08315	0.923234	-0.115232	0.639845	1.05585	1.05585	0.0783995	0.591055	1.08638	1.08638	0.119524	0.267883	1.41693	1.41693	0.502773	0.251195	1.09435	1.09435	0.130068	0.0583962	1.35609	0.737416	-0.439449
O00425	Insulin-like growth factor 2 mRNA-binding protein 3 OS=Homo sapiens GN=IGF2BP3 PE=1 SV=2 - [IF2B3_HUMAN]		5	3	18.6858	0.653867	1.04691	1.04691	0.0661377	0.0602825	1.36578	0.732183	-0.449723	0.165612	1.13094	1.13094	0.177524	0.171833	1.12418	1.12418	0.168872	0.148159	1.19793	0.834773	-0.260544	0.71668	1.02065	1.02065	0.0294921
O14561	Acyl carrier protein, mitochondrial OS=Homo sapiens GN=NDUFAB1 PE=1 SV=3 - [ACPM_HUMAN]		3	3	6.98435	0.500402	1.19089	0.839707	-0.252042	0.189309	1.34291	0.744649	-0.425367	0.876584	1.06508	0.938896	-0.0909621	0.0972259	1.40213	1.40213	0.487617	0.789641	1.00552	0.994512	-0.00793884	0.880453	1.13578	0.880451	-0.183685
O14974	Protein phosphatase 1 regulatory subunit 12A OS=Homo sapiens GN=PPP1R12A PE=1 SV=1 - [MYPT1_HUMAN]		3	3	7.97512	0.0520393	1.36292	1.36292	0.446706	0.00720535	1.78574	0.559993	-0.83652	0.426241	1.27878	1.27878	0.354768	0.687243	1.097	1.097	0.133563	0.0387434	1.32536	0.754511	-0.406387	0.0142653	1.7071	0.585789	-0.771548
O43242	26S proteasome non-ATPase regulatory subunit 3 OS=Homo sapiens GN=PSMD3 PE=1 SV=2 - [PSMD3_HUMAN]		9	3	28.6518	0.0903516	1.13291	1.13291	0.180028	0.463538	1.12835	1.12835	0.174209	0.132728	1.22897	1.22897	0.297455	0.565403	1.06478	0.939164	-0.0905509	0.00312955	1.48416	0.673782	-0.569647	0.903726	1.0213	1.0213	0.0304136
O43399	Tumor protein D54 OS=Homo sapiens GN=TPD52L2 PE=1 SV=2 - [TPD54_HUMAN]		3	3	11.6689	0.308758	1.17139	1.17139	0.228219	9.27058e-05	2.94624	0.339416	-1.55887	0.000795029	1.85705	0.53849	-0.893009	0.478246	1.11822	0.894279	-0.161204	0.00112844	1.73615	0.575986	-0.795893	0.00389815	1.82453	0.548087	-0.867524
O43747	AP-1 complex subunit gamma-1 OS=Homo sapiens GN=AP1G1 PE=1 SV=5 - [AP1G1_HUMAN]		3	3	10.558	0.01021	1.38352	1.38352	0.468346	0.0363097	2.18654	0.457344	-1.12865	0.142922	1.29159	0.774237	-0.369153	0.417739	1.14751	1.14751	0.198508	0.000155929	1.98475	0.503841	-0.988958	0.000262514	2.79674	0.357559	-1.48375
O60565	Gremlin-1 OS=Homo sapiens GN=GREM1 PE=1 SV=1 - [GREM1_HUMAN]		3	3	10.7759	0.266225	1.21087	0.825851	-0.276046	6.37109e-06	3.99096	3.99096	1.99674	2.99621e-07	11.105	11.105	3.47313	0.619164	1.05026	1.05026	0.0707523	0.00660024	1.68788	1.68788	0.75521	0.00300656	1.72202	1.72202	0.784101
O60814	Histone H2B type 1-K OS=Homo sapiens GN=HIST1H2BK PE=1 SV=3 - [H2B1K_HUMAN]		17	3	72.5857	0.486193	1.11318	0.898328	-0.154685	0.361269	1.21363	1.21363	0.279323	0.0152294	1.64139	1.64139	0.714918	0.196193	1.32457	1.32457	0.405524	1.21248e-05	1.78588	1.78588	0.836637	0.500186	1.10393	1.10393	0.142648
O75368	SH3 domain-binding glutamic acid-rich-like protein OS=Homo sapiens GN=SH3BGRL PE=1 SV=1 - [SH3L1_HUMAN]		3	3	10.3204	0.220257	1.12033	1.12033	0.163929	0.00115207	2.15065	0.464977	-1.10477	0.0105353	1.46244	0.683788	-0.548379	0.598148	1.09554	1.09554	0.131642	0.000123488	1.70892	0.585167	-0.773081	0.0135294	1.52652	0.655083	-0.610251
O75380	NADH dehydrogenase [ubiquinone] iron-sulfur protein 6, mitochondrial OS=Homo sapiens GN=NDUFS6 PE=1 SV=1 - [NDUS6_HUMAN]		3	3	11.8154	0.0544353	1.43444	0.697135	-0.520491	0.589637	1.26653	1.26653	0.340886	0.00284862	2.19553	0.455471	-1.13457	0.123401	1.14697	0.871865	-0.197824	0.600014	1.02781	0.972944	-0.0395718	0.172563	1.15154	0.868405	-0.20356
O75521	Enoyl-CoA delta isomerase 2, mitochondrial OS=Homo sapiens GN=ECI2 PE=1 SV=4 - [ECI2_HUMAN]		6	3	24.9637	0.0511035	1.27449	0.784629	-0.349917	0.0407015	1.37271	1.37271	0.457032	0.0102629	1.24306	0.804465	-0.313898	0.372203	1.12924	0.885552	-0.175351	0.451647	1.10119	0.908105	-0.139068	0.641967	1.06656	1.06656	0.0929618
O75534	Cold shock domain-containing protein E1 OS=Homo sapiens GN=CSDE1 PE=1 SV=2 - [CSDE1_HUMAN]		4	3	13.4269	0.174254	1.23644	1.23644	0.306187	2.77006e-05	2.05922	0.485622	-1.0421	0.000370084	1.89378	0.528045	-0.921268	0.924444	1.05043	1.05043	0.0709804	0.0012352	1.82042	0.549325	-0.864268	0.00806541	1.59923	0.625301	-0.677377
O75718	Cartilage-associated protein OS=Homo sapiens GN=CRTAP PE=1 SV=1 - [CRTAP_HUMAN]		13	3	43.0356	0.892121	1.11094	1.11094	0.151786	0.000678878	2.89202	0.34578	-1.53208	3.8183e-06	6.4032	0.156172	-2.67879	0.581578	1.23566	1.23566	0.305282	0.0484221	1.71448	0.583267	-0.777771	0.0103363	2.13537	0.468303	-1.09449
O75762	Transient receptor potential cation channel subfamily A member 1 OS=Homo sapiens GN=TRPA1 PE=1 SV=3 - [TRPA1_HUMAN]		5	3	14.4343	0.76138	1.04689	1.04689	0.0661097	0.410632	1.1413	0.876192	-0.19068	0.412785	1.10055	0.908638	-0.138222	0.0413824	1.34294	1.34294	0.425395	0.000250913	2.28043	2.28043	1.18931	0.17737	1.57777	1.57777	0.657884
O76031	ATP-dependent Clp protease ATP-binding subunit clpX-like, mitochondrial OS=Homo sapiens GN=CLPX PE=1 SV=2 - [CLPX_HUMAN]		3	3	9.36632	0.530647	1.09518	0.913093	-0.131166	0.102709	1.20389	0.83064	-0.267705	5.75136e-09	4.09	0.244499	-2.0321	0.393326	1.074	0.931096	-0.102998	0.0528178	1.31928	0.757988	-0.399752	2.61323e-05	2.72868	0.366478	-1.4482
O95340	Bifunctional 3'-phosphoadenosine 5'-phosphosulfate synthase 2 OS=Homo sapiens GN=PAPSS2 PE=1 SV=2 - [PAPS2_HUMAN]		3	3	8.25139	0.154028	1.23913	1.23913	0.309331	0.00638357	1.55139	0.644583	-0.633561	0.0326113	1.46771	0.681335	-0.553563	0.558337	1.04484	1.04484	0.0632854	0.0218013	1.33986	0.746347	-0.422082	0.15765	1.21316	1.21316	0.278764
O95470	Sphingosine-1-phosphate lyase 1 OS=Homo sapiens GN=SGPL1 PE=1 SV=3 - [SGPL1_HUMAN]		3	3	10.6392	0.273002	1.19091	0.839695	-0.252062	0.0154228	1.26369	1.26369	0.337639	0.0274953	1.21142	1.21142	0.276694	0.600517	1.05338	0.949329	-0.0750206	0.679712	1.03021	0.970675	-0.0429396	0.0373114	1.27271	1.27271	0.347905
P00390	Glutathione reductase, mitochondrial OS=Homo sapiens GN=GSR PE=1 SV=2 - [GSHR_HUMAN]		3	3	10.9527	0.513998	1.07008	1.07008	0.0977168	0.575169	1.05395	0.948815	-0.0758019	1.76929e-05	1.91505	1.91505	0.93738	0.646074	1.06423	1.06423	0.0898147	0.887745	1.01563	1.01563	0.0223749	0.0013681	1.4501	1.4501	0.536148
P00747	Plasminogen OS=Homo sapiens GN=PLG PE=1 SV=2 - [PLMN_HUMAN]		3	3	12.4553	0.837921	1.21944	1.21944	0.286215	0.00823758	10.024	10.024	3.32539	0.0170247	30.0764	30.0764	4.91056	0.422196	11.8274	0.0845495	-3.56406	0.00795721	2.05394	2.05394	1.03839	0.0969138	1.56196	1.56196	0.643355
P02533	Keratin, type I cytoskeletal 14 OS=Homo sapiens GN=KRT14 PE=1 SV=4 - [K1C14_HUMAN]		6	3	24.1801	0.297974	86.8707	86.8707	6.4408	0.422011	1.40743	1.40743	0.493061	0.00115237	1.74108	0.574357	-0.799979	0.379556	1.55102	0.644736	-0.63322	0.705329	1.04058	0.961	-0.0573921	0.566041	1.44729	0.690946	-0.533356
P05198	Eukaryotic translation initiation factor 2 subunit 1 OS=Homo sapiens GN=EIF2S1 PE=1 SV=3 - [IF2A_HUMAN]		8	3	31.9407	0.607443	1.04868	1.04868	0.0685733	2.79577e-06	1.45876	0.685514	-0.544742	0.00374016	1.32285	0.755944	-0.403649	0.205692	1.04336	1.04336	0.0612358	6.71063e-05	1.38134	0.723935	-0.466068	0.00250019	1.39476	0.716968	-0.48002
P06280	Alpha-galactosidase A OS=Homo sapiens GN=GLA PE=1 SV=1 - [AGAL_HUMAN]		3	3	12.6216	0.0271317	1.19254	0.838547	-0.254036	2.63051e-05	2.08688	2.08688	1.06135	0.000168253	5.03352	5.03352	2.33157	0.0289712	1.17037	1.17037	0.226968	3.50685e-07	2.0788	2.0788	1.05575	1.35917e-06	1.88906	1.88906	0.917666
P06730	Eukaryotic translation initiation factor 4E OS=Homo sapiens GN=EIF4E PE=1 SV=2 - [IF4E_HUMAN]		3	3	7.99696	0.143661	1.19311	1.19311	0.254731	0.0144968	1.58445	0.631132	-0.663986	0.649963	1.08888	0.918371	-0.122851	0.968159	1.09195	1.09195	0.126909	0.892067	1.00079	0.999211	-0.00113893	0.00065916	2.00575	0.498566	-1.00414
P08779	Keratin, type I cytoskeletal 16 OS=Homo sapiens GN=KRT16 PE=1 SV=4 - [K1C16_HUMAN]		5	3	19.9057	0.195778	189.494	189.494	7.56601	0.356568	1.84568	1.84568	0.884155	0.487188	2.34625	0.426212	-1.23036	0.245941	1.87209	1.87209	0.904654	0.987472	1.62099	1.62099	0.696879	0.910906	22.2714	0.0449007	-4.47712
P0C0S5	Histone H2A.Z OS=Homo sapiens GN=H2AFZ PE=1 SV=2 - [H2AZ_HUMAN]		5	3	16.6472	0.818196	1.04126	0.960372	-0.0583354	0.561915	1.05889	0.944381	-0.0825585	0.0357414	1.64514	1.64514	0.718209	0.059875	1.33877	1.33877	0.420909	3.76246e-05	1.44478	1.44478	0.530848	0.172407	1.16071	1.16071	0.215005
P10109	Adrenodoxin, mitochondrial OS=Homo sapiens GN=FDX1 PE=1 SV=1 - [ADX_HUMAN]		3	3	10.5468	0.801842	1.04446	0.957431	-0.0627589	0.0256354	1.39859	0.715005	-0.483975	1.60897e-05	3.06332	0.326443	-1.61509	0.551424	1.10704	0.903308	-0.14671	0.0751244	1.24764	0.801512	-0.319204	0.00178461	1.57409	0.635288	-0.654516
P10768	S-formylglutathione hydrolase OS=Homo sapiens GN=ESD PE=1 SV=2 - [ESTD_HUMAN]		5	3	15.0205	0.115991	1.28832	1.28832	0.365493	0.0146607	1.99716	0.500711	-0.997951	0.428117	1.25237	0.798486	-0.324662	0.885291	1.03458	1.03458	0.04904	0.000687545	1.76124	0.567783	-0.816588	0.0990691	1.34074	1.34074	0.423025
P10909	Clusterin OS=Homo sapiens GN=CLU PE=1 SV=1 - [CLUS_HUMAN]		3	3	11.2662	0.918253	1.00686	1.00686	0.00986662	0.00062377	1.4406	1.4406	0.526671	0.018376	1.60086	1.60086	0.678845	0.0734987	1.21915	1.21915	0.285877	0.000191079	1.51579	1.51579	0.600071	2.23499e-07	1.86459	1.86459	0.898858
P11498	Pyruvate carboxylase, mitochondrial OS=Homo sapiens GN=PC PE=1 SV=2 - [PYC_HUMAN]		4	3	13.355	0.192108	1.18002	0.847446	-0.238807	0.690902	1.04733	0.954809	-0.0667153	0.000352479	5.14282	0.194446	-2.36256	0.693542	1.04421	0.957661	-0.0624131	0.0490499	1.38	1.38	0.464668	2.93347e-05	2.66581	0.37512	-1.41458
P14550	Alcohol dehydrogenase [NADP(+)] OS=Homo sapiens GN=AKR1A1 PE=1 SV=3 - [AK1A1_HUMAN]		3	3	13.3472	0.455431	1.16733	1.16733	0.223215	0.128288	1.31484	0.760548	-0.39489	0.455699	1.13445	0.881481	-0.181999	0.092043	1.14326	0.874692	-0.193153	0.000209057	2.05075	0.487628	-1.03615	0.024965	1.36444	0.732899	-0.448313
P15880	40S ribosomal protein S2 OS=Homo sapiens GN=RPS2 PE=1 SV=2 - [RS2_HUMAN]		11	3	36.5466	0.0134483	1.41726	0.705586	-0.503106	0.10211	1.26922	0.787887	-0.343939	0.241215	1.17061	1.17061	0.227257	0.918721	1.05098	0.951497	-0.0717293	0.00789655	1.3734	0.728119	-0.457754	0.0355464	1.48213	0.674704	-0.567674
P16278	Beta-galactosidase OS=Homo sapiens GN=GLB1 PE=1 SV=2 - [BGAL_HUMAN]		8	3	28.5536	0.179862	1.31832	1.31832	0.398705	0.0325821	1.30828	0.76436	-0.387675	0.678922	1.0457	1.0457	0.0644691	0.181499	1.35661	1.35661	0.440011	0.332537	1.10499	0.904983	-0.144037	0.324067	1.15779	0.863716	-0.211371
P17050	Alpha-N-acetylgalactosaminidase OS=Homo sapiens GN=NAGA PE=1 SV=2 - [NAGAB_HUMAN]		3	3	8.42941	0.826201	1.02194	1.02194	0.0313065	0.319824	1.21923	0.820192	-0.285966	0.0317121	1.48315	0.674241	-0.568665	0.868508	1.088	1.088	0.121674	0.000330814	1.41233	1.41233	0.498076	0.00077923	1.78486	1.78486	0.835807
P17405	Sphingomyelin phosphodiesterase OS=Homo sapiens GN=SMPD1 PE=1 SV=4 - [ASM_HUMAN]		3	3	9.9646	0.537978	1.14063	0.876705	-0.189837	0.00126342	1.65294	0.604984	-0.72503	3.78846e-05	2.2353	0.447368	-1.16047	0.07341	1.15768	1.15768	0.211239	0.0240114	1.12401	1.12401	0.168658	0.000408555	1.35681	1.35681	0.440214
P18583	Protein SON OS=Homo sapiens GN=SON PE=1 SV=4 - [SON_HUMAN]		3	3	10.2376	0.747978	1.04928	1.04928	0.0694012	0.0833133	1.27037	1.27037	0.345254	0.00290923	2.33746	2.33746	1.22494	0.291157	1.1805	1.1805	0.239397	0.317783	1.12832	1.12832	0.174173	0.86674	1.0504	1.0504	0.070938
P20020	Plasma membrane calcium-transporting ATPase 1 OS=Homo sapiens GN=ATP2B1 PE=1 SV=3 - [AT2B1_HUMAN]		9	3	33.8521	0.495282	1.43397	0.697366	-0.520012	0.0504394	1.84193	1.84193	0.881216	0.921881	1.0635	1.0635	0.0888224	0.17057	1.71995	0.581413	-0.782365	0.0892252	1.36159	0.734438	-0.445288	0.0175923	2.67589	2.67589	1.42002
P20042	Eukaryotic translation initiation factor 2 subunit 2 OS=Homo sapiens GN=EIF2S2 PE=1 SV=2 - [IF2B_HUMAN]		3	3	10.2872	0.812769	1.11854	1.11854	0.161616	0.000289063	2.42076	0.413093	-1.27546	0.697146	1.04093	0.960681	-0.0578705	0.317186	1.30533	1.30533	0.384416	0.0741007	1.25695	0.795576	-0.329928	0.0500501	1.39636	0.716148	-0.481671
P20290	Transcription factor BTF3 OS=Homo sapiens GN=BTF3 PE=1 SV=1 - [BTF3_HUMAN]		3	3	13.57	0.86729	1.00975	1.00975	0.0140016	3.58961e-05	2.06482	0.484304	-1.04601	0.0024596	1.62604	0.614991	-0.701362	0.00220629	1.3482	0.741729	-0.431035	8.47813e-08	3.34307	0.299126	-1.74117	5.29721e-07	3.20477	0.312035	-1.68022
P20591	Interferon-induced GTP-binding protein Mx1 OS=Homo sapiens GN=MX1 PE=1 SV=4 - [MX1_HUMAN]		10	3	35.3357	0.142979	1.56908	1.56908	0.649919	0.00125877	3.70537	0.269879	-1.88962	7.40751e-06	4.23086	0.236358	-2.08095	0.42817	1.11318	1.11318	0.154684	3.36564e-07	3.99477	0.250327	-1.99811	0.00358135	1.92341	0.519911	-0.943665
P20908	Collagen alpha-1(V) chain OS=Homo sapiens GN=COL5A1 PE=1 SV=3 - [CO5A1_HUMAN]		3	3	9.21974	0.228809	1.13457	0.881388	-0.182152	0.0297406	1.42278	0.702849	-0.508714	7.1516e-05	5.9662	0.167611	-2.57681	0.182468	1.18057	1.18057	0.239483	0.656731	1.04291	1.04291	0.0606092	0.649779	1.02998	1.02998	0.0426157
P21291	Cysteine and glycine-rich protein 1 OS=Homo sapiens GN=CSRP1 PE=1 SV=3 - [CSRP1_HUMAN]		5	3	16.7758	0.465925	1.09575	1.09575	0.131913	0.000120655	2.20967	0.452557	-1.14383	0.000412888	1.91481	0.522246	-0.937198	0.497875	1.05467	0.948162	-0.0767942	2.05477e-07	1.93972	0.515538	-0.95585	0.105654	1.13422	0.881663	-0.181701
P24593	Insulin-like growth factor-binding protein 5 OS=Homo sapiens GN=IGFBP5 PE=1 SV=1 - [IBP5_HUMAN]		3	3	7.4459	0.812718	1.03596	0.965289	-0.0509669	0.167051	1.25629	0.795993	-0.329172	0.321157	1.23337	1.23337	0.30261	0.250315	1.25227	1.25227	0.32454	0.0207183	1.3035	1.3035	0.382396	0.472693	1.06161	1.06161	0.0862477
P26572	Alpha-1,3-mannosyl-glycoprotein 2-beta-N-acetylglucosaminyltransferase OS=Homo sapiens GN=MGAT1 PE=2 SV=2 - [MGAT1_HUMAN]		3	3	10.0167	0.237407	1.08364	0.922812	-0.115892	0.0490629	1.53342	1.53342	0.61675	0.193649	1.13621	0.88012	-0.184228	0.913556	1.01751	0.982789	-0.0250466	0.153039	1.09114	1.09114	0.125838	0.00703638	1.28436	1.28436	0.361047
P32322	Pyrroline-5-carboxylate reductase 1, mitochondrial OS=Homo sapiens GN=PYCR1 PE=1 SV=2 - [P5CR1_HUMAN]		9	3	26.1935	0.188524	1.15484	0.865919	-0.207696	0.990949	1.03399	1.03399	0.0482241	1.59665e-05	4.30675	0.232194	-2.1066	0.0669003	1.21844	0.820723	-0.285034	0.00627358	1.31561	1.31561	0.395737	0.00101297	1.44338	0.692819	-0.529449
P35237	Serpin B6 OS=Homo sapiens GN=SERPINB6 PE=1 SV=3 - [SPB6_HUMAN]		4	3	15.2669	0.317673	1.16322	1.16322	0.218121	0.000230674	2.42827	0.411816	-1.27993	0.016194	1.41294	0.707745	-0.498697	0.553537	1.06548	1.06548	0.0915062	0.000218315	2.20227	0.454078	-1.13899	0.000105689	1.9738	0.506636	-0.980979
P35354	Prostaglandin G/H synthase 2 OS=Homo sapiens GN=PTGS2 PE=1 SV=2 - [PGH2_HUMAN]		4	3	14.4873	0.357875	1.10466	0.905254	-0.143605	0.249183	1.27261	1.27261	0.347795	0.0426709	1.45248	1.45248	0.538516	0.939167	1.00069	1.00069	0.000997921	1.94742e-05	1.52778	1.52778	0.611434	1.00126e-05	2.11399	2.11399	1.07997
P36578	60S ribosomal protein L4 OS=Homo sapiens GN=RPL4 PE=1 SV=5 - [RL4_HUMAN]		19	3	61.2527	0.159184	1.3583	1.3583	0.441804	0.00115897	3.39247	0.294771	-1.76234	3.85157e-05	3.65503	0.273596	-1.86988	0.754088	1.5167	0.659325	-0.600937	0.00648739	1.47176	0.67946	-0.557539	0.0914799	3.55685	0.281148	-1.8306
P36871	Phosphoglucomutase-1 OS=Homo sapiens GN=PGM1 PE=1 SV=3 - [PGM1_HUMAN]		3	3	10.6763	0.115838	1.34261	1.34261	0.425039	0.0106862	1.77884	0.562163	-0.830941	0.198953	1.35188	1.35188	0.434964	0.081126	1.21964	0.819912	-0.286459	0.0176831	1.98371	0.504107	-0.988198	0.0658213	4.68674	0.213368	-2.22859
P36957	Dihydrolipoyllysine-residue succinyltransferase component of 2-oxoglutarate dehydrogenase complex, mitochondrial OS=Homo sapiens GN=DLST PE=1 SV=4 - [ODO2_HUMAN]		12	3	43.8854	0.388853	1.12384	0.889807	-0.168436	0.0412828	1.37866	0.725339	-0.463272	2.39574e-05	2.33219	0.428782	-1.22168	0.396533	1.20218	1.20218	0.265655	0.382806	1.06239	0.941278	-0.0873071	0.00098823	1.44397	0.692533	-0.530045
P38435	Vitamin K-dependent gamma-carboxylase OS=Homo sapiens GN=GGCX PE=1 SV=2 - [VKGC_HUMAN]		3	3	12.6386	0.0268348	1.22832	0.814118	-0.29669	0.721716	1.04139	1.04139	0.058512	0.131973	1.10444	0.905438	-0.143312	0.363685	1.06395	0.939889	-0.0894371	0.418782	1.06829	0.93608	-0.0952968	0.0984082	1.15243	1.15243	0.204683
P40222	Alpha-taxilin OS=Homo sapiens GN=TXLNA PE=1 SV=3 - [TXLNA_HUMAN]		3	3	7.29273	0.784445	1.03095	1.03095	0.0439792	0.00874001	2.05253	0.487204	-1.0374	0.00635876	2.72705	0.366697	-1.44734	0.497982	1.21077	0.825923	-0.275921	3.14736e-05	4.52438	0.221025	-2.17772	0.00223935	3.7019	0.270131	-1.88827
P42285	Superkiller viralicidic activity 2-like 2 OS=Homo sapiens GN=SKIV2L2 PE=1 SV=3 - [SK2L2_HUMAN]		4	3	13.3061	0.461608	1.09171	0.915991	-0.126595	4.67153e-05	1.65811	1.65811	0.729542	0.65319	1.03859	1.03859	0.0546222	0.317283	1.09279	0.915085	-0.128022	0.000123465	1.30755	1.30755	0.386866	0.0149744	1.29747	0.770732	-0.375698
P46109	Crk-like protein OS=Homo sapiens GN=CRKL PE=1 SV=1 - [CRKL_HUMAN]		3	3	11.6386	0.175289	1.29109	1.29109	0.368587	0.108764	1.73194	0.577387	-0.792389	0.00452368	2.09936	2.09936	1.06995	0.338536	1.25083	1.25083	0.322884	0.158755	1.38638	0.721301	-0.471327	0.0775118	1.32616	0.754055	-0.407259
P48723	Heat shock 70 kDa protein 13 OS=Homo sapiens GN=HSPA13 PE=1 SV=1 - [HSP13_HUMAN]		5	3	16.6055	0.1194	1.20308	0.831202	-0.266729	0.0102039	1.44558	1.44558	0.531644	0.000214733	1.47558	1.47558	0.561286	0.394744	1.0817	0.924471	-0.1133	0.758192	1.03395	1.03395	0.0481685	0.000208655	1.32054	1.32054	0.401128
P48736	Phosphatidylinositol 4,5-bisphosphate 3-kinase catalytic subunit gamma isoform OS=Homo sapiens GN=PIK3CG PE=1 SV=3 - [PK3CG_HUMAN]		3	3	8.30427	0.338721	1.5692	0.637267	-0.65003	0.347403	1.15933	0.862563	-0.213297	0.000916657	4.54521	4.54521	2.18435	0.574526	1.1378	0.87889	-0.186245	0.401046	1.12597	0.888119	-0.171174	0.0721825	1.69677	1.69677	0.762788
P49006	MARCKS-related protein OS=Homo sapiens GN=MARCKSL1 PE=1 SV=2 - [MRP_HUMAN]		3	3	14.9253	0.822925	1.03076	0.97016	-0.0437057	0.141319	1.25361	0.797699	-0.326083	0.294081	1.24785	1.24785	0.319445	0.495585	1.18798	1.18798	0.248513	0.107237	1.24489	1.24489	0.31602	0.530514	1.09229	1.09229	0.127354
P49189	4-trimethylaminobutyraldehyde dehydrogenase OS=Homo sapiens GN=ALDH9A1 PE=1 SV=3 - [AL9A1_HUMAN]		7	3	22.368	0.829204	1.02188	1.02188	0.0312242	0.0598759	1.37411	0.727743	-0.4585	0.000614017	2.07947	0.480891	-1.05622	0.143075	1.30135	1.30135	0.380007	0.149322	1.1272	1.1272	0.172744	0.00222483	1.59272	0.627858	-0.67149
P49368	T-complex protein 1 subunit gamma OS=Homo sapiens GN=CCT3 PE=1 SV=4 - [TCPG_HUMAN]		21	3	67.8416	0.497857	1.06448	1.06448	0.0901555	0.00710537	1.37664	1.37664	0.461149	0.230657	1.14531	1.14531	0.195733	0.994944	1.00625	0.993785	-0.00899474	0.354831	1.35682	0.737017	-0.440231	0.254567	1.17507	0.851014	-0.232745
P50479	PDZ and LIM domain protein 4 OS=Homo sapiens GN=PDLIM4 PE=1 SV=2 - [PDLI4_HUMAN]		3	3	7.38148	0.425597	1.17055	1.17055	0.227182	0.013308	1.48082	1.48082	0.566401	8.54513e-05	3.0296	3.0296	1.59913	0.860567	1.02283	1.02283	0.0325697	0.659035	1.03796	0.96343	-0.0537478	0.0893034	1.50927	1.50927	0.593846
P51116	Fragile X mental retardation syndrome-related protein 2 OS=Homo sapiens GN=FXR2 PE=1 SV=2 - [FXR2_HUMAN]		4	3	10.9249	0.228408	1.13978	0.877362	-0.188756	0.384747	1.23275	0.811195	-0.30188	0.254761	1.2188	1.2188	0.285464	0.0489317	1.43894	0.694957	-0.525005	0.000109967	1.66039	0.602269	-0.73152	8.75969e-06	2.2814	0.438326	-1.18992
P51610	Host cell factor 1 OS=Homo sapiens GN=HCFC1 PE=1 SV=2 - [HCFC1_HUMAN]		3	3	8.61874	0.0950909	1.20599	0.829195	-0.270217	0.0116968	1.34521	1.34521	0.427836	0.0472732	1.77405	1.77405	0.827047	0.291286	1.14485	0.873478	-0.195156	0.456108	1.13036	1.13036	0.176786	0.000826839	1.52757	0.654636	-0.611236
P53004	Biliverdin reductase A OS=Homo sapiens GN=BLVRA PE=1 SV=2 - [BIEA_HUMAN]		3	3	11.7386	0.0376321	2.04455	2.04455	1.03178	0.00164294	2.90063	0.344753	-1.53636	0.301557	1.2659	0.789949	-0.340169	0.426793	1.17089	1.17089	0.227601	0.0159965	1.57084	0.636601	-0.651538	0.466621	1.17629	0.850129	-0.234247
P53680	AP-2 complex subunit sigma OS=Homo sapiens GN=AP2S1 PE=1 SV=2 - [AP2S1_HUMAN]		3	3	7.66085	0.918952	1.00343	1.00343	0.00494631	0.186958	1.15973	0.862269	-0.213789	0.0465845	1.26134	1.26134	0.334956	0.436309	1.28511	1.28511	0.361897	0.0326113	1.18483	1.18483	0.24468	0.870422	1.02661	0.974081	-0.037886
P53999	Activated RNA polymerase II transcriptional coactivator p15 OS=Homo sapiens GN=SUB1 PE=1 SV=3 - [TCP4_HUMAN]		3	3	8.93865	0.0401614	1.3055	1.3055	0.384597	0.326836	1.18235	0.845776	-0.241653	0.60284	1.10861	1.10861	0.148758	0.366177	1.12387	1.12387	0.168475	0.000764169	1.43399	0.697354	-0.520037	0.0448715	1.5258	0.655392	-0.609569
P54652	Heat shock-related 70 kDa protein 2 OS=Homo sapiens GN=HSPA2 PE=1 SV=1 - [HSP72_HUMAN]		17	3	60.3356	0.14016	1.15554	1.15554	0.208573	0.0891891	1.20191	1.20191	0.265331	0.000330654	2.06435	2.06435	1.04569	0.897841	1.00121	1.00121	0.00174413	0.758951	1.02257	0.977927	-0.0322008	0.190575	1.123	1.123	0.167364
P55010	Eukaryotic translation initiation factor 5 OS=Homo sapiens GN=EIF5 PE=1 SV=2 - [IF5_HUMAN]		4	3	11.5828	0.204522	1.28206	1.28206	0.358463	2.19908e-05	3.20422	0.312088	-1.67997	0.000102608	2.9979	0.333567	-1.58395	0.179561	1.32431	0.755109	-0.405244	0.00171536	3.7532	0.26644	-1.90812	0.0829804	2.42203	0.412878	-1.27621
P56192	Methionine--tRNA ligase, cytoplasmic OS=Homo sapiens GN=MARS PE=1 SV=2 - [SYMC_HUMAN]		5	3	17.2677	0.167201	1.36181	1.36181	0.445525	0.107159	1.43728	1.43728	0.523345	0.204065	1.23985	0.80655	-0.310164	0.64691	1.08486	1.08486	0.117511	0.0296546	1.32187	0.756505	-0.402578	0.979013	1.07497	0.930258	-0.104298
P57740	Nuclear pore complex protein Nup107 OS=Homo sapiens GN=NUP107 PE=1 SV=1 - [NU107_HUMAN]		3	3	12.2634	0.725037	1.25613	0.796097	-0.328984	0.00133012	1.91195	1.91195	0.935046	0.0120384	1.739	1.739	0.798255	0.624834	1.02587	0.974786	-0.0368421	0.234279	1.13256	1.13256	0.179591	0.337449	1.15145	0.86847	-0.203452
P61081	NEDD8-conjugating enzyme Ubc12 OS=Homo sapiens GN=UBE2M PE=1 SV=1 - [UBC12_HUMAN]		3	3	10.8475	0.250213	1.11519	1.11519	0.157291	0.0205029	1.38834	0.720283	-0.473364	0.0379793	1.21568	1.21568	0.281759	0.0526459	1.18051	0.847093	-0.239408	0.000142165	1.46624	0.682018	-0.552119	0.707065	1.02177	0.978694	-0.0310701
P61221	ATP-binding cassette sub-family E member 1 OS=Homo sapiens GN=ABCE1 PE=1 SV=1 - [ABCE1_HUMAN]		4	3	15.0945	0.895132	1.00371	0.996303	-0.00534314	0.39512	1.18716	0.842344	-0.247519	0.0177898	1.45504	0.687268	-0.541055	0.431064	1.10232	0.907177	-0.140543	0.000671741	1.91472	0.52227	-0.937132	0.0422812	1.2187	1.2187	0.285338
P61247	40S ribosomal protein S3a OS=Homo sapiens GN=RPS3A PE=1 SV=2 - [RS3A_HUMAN]		15	3	45.774	0.718272	1.28786	1.28786	0.364978	0.00355653	3.34004	0.299398	-1.73986	0.0730008	2.72142	0.367455	-1.44436	0.679742	7.00275	0.142801	-2.80792	0.700706	1.11208	0.899218	-0.153258	0.066814	8.8543	0.112939	-3.14638
P62861	40S ribosomal protein S30 OS=Homo sapiens GN=FAU PE=1 SV=1 - [RS30_HUMAN]		3	3	8.40799	0.86538	1.05431	0.948485	-0.0763037	0.088947	1.21318	0.824283	-0.278788	0.0414191	1.39231	1.39231	0.477476	0.400033	1.20605	1.20605	0.270285	0.00557985	1.39911	0.714738	-0.484513	2.96514e-06	2.79388	0.357926	-1.48227
P62995	Transformer-2 protein homolog beta OS=Homo sapiens GN=TRA2B PE=1 SV=1 - [TRA2B_HUMAN]		3	3	14.8529	0.868504	1.03229	0.968718	-0.0458514	0.0561776	1.1862	1.1862	0.246353	0.680338	1.0349	1.0349	0.049486	0.0738384	1.33929	0.746666	-0.421466	0.0276772	1.19062	0.839897	-0.251716	0.134283	1.18364	0.844848	-0.243236
P63092	Guanine nucleotide-binding protein G(s) subunit alpha isoforms short OS=Homo sapiens GN=GNAS PE=1 SV=1 - [GNAS2_HUMAN]		4	3	12.7759	0.266194	1.14359	0.874438	-0.193572	0.168892	1.24598	1.24598	0.317276	0.464414	1.05507	1.05507	0.077334	0.813039	1.06611	1.06611	0.0923593	0.077259	1.1174	1.1174	0.16014	2.90403e-06	1.58429	1.58429	0.663836
P67870	Casein kinase II subunit beta OS=Homo sapiens GN=CSNK2B PE=1 SV=1 - [CSK2B_HUMAN]		4	3	16.1802	0.0145064	1.31242	1.31242	0.392227	0.00286626	1.65202	1.65202	0.724228	5.92164e-05	2.13712	2.13712	1.09567	0.0894163	1.33528	1.33528	0.417138	0.00819791	1.26772	1.26772	0.342239	0.00268242	1.44257	1.44257	0.52864
P82673	28S ribosomal protein S35, mitochondrial OS=Homo sapiens GN=MRPS35 PE=1 SV=1 - [RT35_HUMAN]		3	3	9.69316	0.022156	1.27496	0.784337	-0.350454	0.929951	1.08368	1.08368	0.115943	5.35532e-05	3.05912	0.326892	-1.61311	0.260522	1.10164	1.10164	0.139647	0.0861359	1.13939	1.13939	0.188265	0.00125076	1.48521	0.673305	-0.570667
P82930	28S ribosomal protein S34, mitochondrial OS=Homo sapiens GN=MRPS34 PE=1 SV=2 - [RT34_HUMAN]		3	3	9.42691	0.169823	1.163	0.859847	-0.217849	0.97144	1.00158	1.00158	0.00228456	1.29478e-05	1.96494	0.50892	-0.974488	0.850975	1.03113	0.969807	-0.0442306	0.551886	1.03511	1.03511	0.0497807	0.277502	1.13712	0.879415	-0.185385
P82933	28S ribosomal protein S9, mitochondrial OS=Homo sapiens GN=MRPS9 PE=1 SV=2 - [RT09_HUMAN]		3	3	12.3072	0.605076	1.07013	0.934464	-0.0977897	0.116501	1.26014	0.79356	-0.333588	0.000786633	1.89317	0.528214	-0.920807	0.30429	1.16849	1.16849	0.224644	0.265465	1.08531	0.921399	-0.118102	0.000701236	1.50288	0.665388	-0.587732
P98179	Putative RNA-binding protein 3 OS=Homo sapiens GN=RBM3 PE=1 SV=1 - [RBM3_HUMAN]		3	3	11.7346	0.62843	1.12231	1.12231	0.16647	0.0597581	1.41612	0.706154	-0.501945	2.43797e-05	3.56421	0.280567	-1.83358	0.0147655	1.58655	0.630297	-0.665896	0.0117589	2.44947	0.408251	-1.29247	0.000795131	3.36213	0.29743	-1.74938
Q01081	Splicing factor U2AF 35 kDa subunit OS=Homo sapiens GN=U2AF1 PE=1 SV=3 - [U2AF1_HUMAN]		3	3	11.0039	0.908081	1.0455	0.956483	-0.0641889	0.379062	1.31292	0.761659	-0.392783	0.0764745	1.41921	1.41921	0.505086	0.548043	1.07978	1.07978	0.110737	0.229915	1.22679	0.815132	-0.294894	0.866736	1.12006	1.12006	0.163579
Q02880	DNA topoisomerase 2-beta OS=Homo sapiens GN=TOP2B PE=1 SV=3 - [TOP2B_HUMAN]		10	3	33.4943	0.27705	1.16411	0.859029	-0.219222	0.0038826	1.25898	1.25898	0.332255	0.147019	1.20862	1.20862	0.273363	0.859002	1.01049	1.01049	0.0150563	0.0937985	1.20913	1.20913	0.273966	0.731223	1.04314	1.04314	0.0609285
Q04917	14-3-3 protein eta OS=Homo sapiens GN=YWHAH PE=1 SV=4 - [1433F_HUMAN]		6	3	17.8684	0.929697	1.02296	1.02296	0.032743	0.315964	1.14395	0.874164	-0.194024	0.000781655	2.04227	0.489652	-1.03017	0.354653	1.14192	0.875716	-0.191465	0.000239783	1.60301	0.623828	-0.68078	0.764087	1.04068	1.04068	0.0575204
Q05048	Cleavage stimulation factor subunit 1 OS=Homo sapiens GN=CSTF1 PE=1 SV=1 - [CSTF1_HUMAN]		3	3	10.2577	0.285902	1.30187	1.30187	0.380586	0.0147229	1.33183	1.33183	0.413409	0.0275911	1.24727	0.801752	-0.318772	0.674713	1.03803	1.03803	0.053853	0.04198	1.20604	1.20604	0.27028	3.45184e-05	1.72734	0.578924	-0.788554
Q09161	Nuclear cap-binding protein subunit 1 OS=Homo sapiens GN=NCBP1 PE=1 SV=1 - [NCBP1_HUMAN]		3	3	8.71934	0.338658	1.21283	1.21283	0.278381	0.00275099	1.54414	1.54414	0.6268	0.0617156	1.36802	1.36802	0.452089	0.916182	1.01789	0.982426	-0.0255795	0.58426	1.0565	0.946518	-0.0792974	0.0421899	1.33551	0.748775	-0.417395
Q0ZGT2	Nexilin OS=Homo sapiens GN=NEXN PE=1 SV=1 - [NEXN_HUMAN]		6	3	15.5314	0.734236	1.0541	0.948673	-0.0760171	0.116839	1.1848	1.1848	0.244641	0.229026	1.14072	0.876641	-0.189942	0.822619	1.03314	0.967924	-0.0470345	0.00460198	1.59787	1.59787	0.67615	0.1374	1.29817	1.29817	0.376478
Q12765	Secernin-1 OS=Homo sapiens GN=SCRN1 PE=1 SV=2 - [SCRN1_HUMAN]		3	3	7.21226	0.480913	1.19263	1.19263	0.254147	0.00562231	1.88183	0.531397	-0.912137	0.202911	1.19333	0.837993	-0.25499	0.726177	1.0289	0.971913	-0.0411013	0.0552482	1.20125	0.832463	-0.264542	0.611856	1.08871	0.918519	-0.122618
Q12769	Nuclear pore complex protein Nup160 OS=Homo sapiens GN=NUP160 PE=1 SV=3 - [NU160_HUMAN]		6	3	22.9756	0.915564	1.01976	0.980626	-0.0282247	0.383204	1.72075	1.72075	0.783039	2.7781e-07	2.25449	2.25449	1.1728	0.0089277	1.51522	1.51522	0.599531	4.86242e-06	1.55353	1.55353	0.635548	0.0945551	1.24899	1.24899	0.320757
Q13148	TAR DNA-binding protein 43 OS=Homo sapiens GN=TARDBP PE=1 SV=1 - [TADBP_HUMAN]		5	3	20.8522	0.230338	1.16467	1.16467	0.219918	0.992253	1.02512	1.02512	0.0357956	0.207281	1.1849	0.843954	-0.244765	0.705163	1.01487	0.985347	-0.021296	0.00447042	1.33246	0.750492	-0.414092	0.01705	1.33648	1.33648	0.418441
Q13155	Aminoacyl tRNA synthase complex-interacting multifunctional protein 2 OS=Homo sapiens GN=AIMP2 PE=1 SV=2 - [AIMP2_HUMAN]		6	3	20.988	0.509818	1.1214	1.1214	0.165305	0.036345	1.34223	0.745031	-0.424627	0.0103976	1.64463	0.608039	-0.717764	0.552263	1.09602	0.912391	-0.132276	0.000428877	1.85925	0.537851	-0.894723	0.1079	1.27342	0.785284	-0.348714
Q13347	Eukaryotic translation initiation factor 3 subunit I OS=Homo sapiens GN=EIF3I PE=1 SV=1 - [EIF3I_HUMAN]		4	3	12.6442	0.524049	1.06818	1.06818	0.0951531	0.41615	1.15047	0.869206	-0.20223	0.793202	1.02547	0.975165	-0.0362814	0.668858	1.08382	0.922666	-0.116119	0.00122002	2.15812	0.463367	-1.10977	0.00244059	2.92339	0.342069	-1.54764
[truncated: 2,021 more rows]
